# Supplementary material for: DNA methylation-mediated modulation of rapid desiccation tolerance acquisition and dehydration stress memory in the resurrection plant Boea hygrometrica
Source: PLoS Genet. 2021 Apr 30;17(4):e1009549. doi: 10.1371/journal.pgen.1009549 (PMC8115786; doi:10.1371/journal.pgen.1009549)
Supplement: S2 Table. GO and KEGG enrichment analyses of the specific rapid dehydration-responsive genes in rapid desiccation-tolerant plants — (XLSX) [file pgen.1009549.s014.xlsx]

## Sheet: GO Biological Process
GO ID	Description	out (134)	All (5074)	pvalue	p.adjust	Genes
GO:0048581	negative regulation of post-embryonic development	2	4	0.00401149	0.421292	lcl|KV017184.1_mrna_39950;lcl|KV018436.1_mrna_41479
GO:0051093	negative regulation of developmental process	2	4	0.00401149	0.421292	lcl|KV017184.1_mrna_39950;lcl|KV018436.1_mrna_41479
GO:0051241	negative regulation of multicellular organismal process	2	4	0.00401149	0.421292	lcl|KV017184.1_mrna_39950;lcl|KV018436.1_mrna_41479
GO:0090627	plant epidermal cell differentiation	2	4	0.00401149	0.421292	lcl|KV011838.1_mrna_33165;lcl|KV018436.1_mrna_41479
GO:0030154	cell differentiation	4	27	0.00509177	0.421292	lcl|KV003151.1_mrna_21640;lcl|KV011838.1_mrna_33165;lcl|KV014359.1_mrna_36271;lcl|KV018436.1_mrna_41479
GO:0009926	auxin polar transport	2	6	0.00968551	0.421292	lcl|KV003151.1_mrna_21640;lcl|KV018436.1_mrna_41479
GO:0006629	lipid metabolic process	13	241	0.0106215	0.421292	lcl|KQ988053.1_mrna_2263;lcl|KQ991351.1_mrna_6810;lcl|KQ993041.1_mrna_9376;lcl|KV001333.1_mrna_19763;lcl|KV003144.1_mrna_21469;lcl|KV003147.1_mrna_21551;lcl|KV009364.1_mrna_29249;lcl|KV011162.1_mrna_32115;lcl|KV013368.1_mrna_35009;lcl|KV016685.1_mrna_39302;lcl|KV017166.1_mrna_39841;lcl|KV017445.1_mrna_40325;lcl|KV019044.1_mrna_42284
GO:0009914	hormone transport	2	7	0.0133264	0.421292	lcl|KV003151.1_mrna_21640;lcl|KV018436.1_mrna_41479
GO:0060918	auxin transport	2	7	0.0133264	0.421292	lcl|KV003151.1_mrna_21640;lcl|KV018436.1_mrna_41479
GO:0009888	tissue development	4	36	0.0142376	0.421292	lcl|KV003151.1_mrna_21640;lcl|KV011838.1_mrna_33165;lcl|KV014359.1_mrna_36271;lcl|KV018436.1_mrna_41479
GO:0048869	cellular developmental process	4	38	0.0171352	0.421292	lcl|KV003151.1_mrna_21640;lcl|KV011838.1_mrna_33165;lcl|KV014359.1_mrna_36271;lcl|KV018436.1_mrna_41479
GO:0006633	fatty acid biosynthetic process	3	22	0.019212	0.421292	lcl|KQ988053.1_mrna_2263;lcl|KV011162.1_mrna_32115;lcl|KV017166.1_mrna_39841
GO:0018904	ether metabolic process	3	22	0.019212	0.421292	lcl|KQ989523.1_mrna_4403;lcl|KQ996494.1_mrna_14033;lcl|KV013932.1_mrna_35515
GO:0048588	developmental cell growth	2	9	0.0220683	0.421292	lcl|KV014359.1_mrna_36271;lcl|KV018436.1_mrna_41479
GO:0090558	plant epidermis development	2	9	0.0220683	0.421292	lcl|KV011838.1_mrna_33165;lcl|KV018436.1_mrna_41479
GO:0008610	lipid biosynthetic process	6	86	0.0254139	0.421292	lcl|KQ988053.1_mrna_2263;lcl|KQ991351.1_mrna_6810;lcl|KV003147.1_mrna_21551;lcl|KV011162.1_mrna_32115;lcl|KV016685.1_mrna_39302;lcl|KV017166.1_mrna_39841
GO:0006636	unsaturated fatty acid biosynthetic process	1	1	0.0264091	0.421292	lcl|KQ988053.1_mrna_2263
GO:0006659	phosphatidylserine biosynthetic process	1	1	0.0264091	0.421292	lcl|KV016685.1_mrna_39302
GO:0009270	response to humidity	1	1	0.0264091	0.421292	lcl|KV016696.1_mrna_39420
GO:0010037	response to carbon dioxide	1	1	0.0264091	0.421292	lcl|KV016696.1_mrna_39420
GO:0015706	nitrate transport	1	1	0.0264091	0.421292	lcl|KV009412.1_mrna_29587
GO:0019499	cyanide metabolic process	1	1	0.0264091	0.421292	lcl|KV014876.1_mrna_37001
GO:0033559	unsaturated fatty acid metabolic process	1	1	0.0264091	0.421292	lcl|KQ988053.1_mrna_2263
GO:0048759	xylem vessel member cell differentiation	1	1	0.0264091	0.421292	lcl|KV003151.1_mrna_21640
GO:0048871	multicellular organismal homeostasis	1	1	0.0264091	0.421292	lcl|KV016696.1_mrna_39420
GO:0050878	regulation of body fluid levels	1	1	0.0264091	0.421292	lcl|KV016696.1_mrna_39420
GO:0050891	multicellular organismal water homeostasis	1	1	0.0264091	0.421292	lcl|KV016696.1_mrna_39420
GO:0061512	protein localization to cilium	1	1	0.0264091	0.421292	lcl|KV001282.1_mrna_19543
GO:1901332	negative regulation of lateral root development	1	1	0.0264091	0.421292	lcl|KV018436.1_mrna_41479
GO:2000023	regulation of lateral root development	1	1	0.0264091	0.421292	lcl|KV018436.1_mrna_41479
GO:2000069	regulation of post-embryonic root development	1	1	0.0264091	0.421292	lcl|KV018436.1_mrna_41479
GO:0072330	monocarboxylic acid biosynthetic process	3	26	0.0300538	0.421292	lcl|KQ988053.1_mrna_2263;lcl|KV011162.1_mrna_32115;lcl|KV017166.1_mrna_39841
GO:0044255	cellular lipid metabolic process	10	194	0.0315931	0.421292	lcl|KQ988053.1_mrna_2263;lcl|KQ991351.1_mrna_6810;lcl|KQ993041.1_mrna_9376;lcl|KV001333.1_mrna_19763;lcl|KV003147.1_mrna_21551;lcl|KV009364.1_mrna_29249;lcl|KV011162.1_mrna_32115;lcl|KV016685.1_mrna_39302;lcl|KV017166.1_mrna_39841;lcl|KV017445.1_mrna_40325
GO:0000165	MAPK cascade	2	11	0.0325737	0.421292	lcl|KQ987226.1_mrna_896;lcl|KQ987226.1_mrna_897
GO:0016311	dephosphorylation	5	68	0.0329567	0.421292	lcl|KQ995273.1_mrna_11342;lcl|KV002472.1_mrna_20915;lcl|KV004416.1_mrna_23151;lcl|KV017445.1_mrna_40325;lcl|KV021263.1_mrna_44606
GO:0006355	regulation of transcription, DNA-templated	7	116	0.0329612	0.421292	lcl|KQ987245.1_mrna_967;lcl|KQ987269.1_mrna_1282;lcl|KQ988436.1_mrna_2967;lcl|KQ989523.1_mrna_4429;lcl|KV011838.1_mrna_33171;lcl|KV012814.1_mrna_34389;lcl|KV017184.1_mrna_39950
GO:1903506	regulation of nucleic acid-templated transcription	7	118	0.0357032	0.421292	lcl|KQ987245.1_mrna_967;lcl|KQ987269.1_mrna_1282;lcl|KQ988436.1_mrna_2967;lcl|KQ989523.1_mrna_4429;lcl|KV011838.1_mrna_33171;lcl|KV012814.1_mrna_34389;lcl|KV017184.1_mrna_39950
GO:2001141	regulation of RNA biosynthetic process	7	118	0.0357032	0.421292	lcl|KQ987245.1_mrna_967;lcl|KQ987269.1_mrna_1282;lcl|KQ988436.1_mrna_2967;lcl|KQ989523.1_mrna_4429;lcl|KV011838.1_mrna_33171;lcl|KV012814.1_mrna_34389;lcl|KV017184.1_mrna_39950
GO:0043269	regulation of ion transport	2	12	0.0384231	0.421292	lcl|KV008815.1_mrna_28925;lcl|KV016696.1_mrna_39420
GO:0048580	regulation of post-embryonic development	2	12	0.0384231	0.421292	lcl|KV017184.1_mrna_39950;lcl|KV018436.1_mrna_41479
GO:0009734	auxin-activated signaling pathway	2	13	0.0446378	0.421292	lcl|KQ999406.1_mrna_17158;lcl|KV018436.1_mrna_41479
GO:0030243	cellulose metabolic process	2	13	0.0446378	0.421292	lcl|KQ997936.1_mrna_15216;lcl|KV015575.1_mrna_38095
GO:0071365	cellular response to auxin stimulus	2	13	0.0446378	0.421292	lcl|KQ999406.1_mrna_17158;lcl|KV018436.1_mrna_41479
GO:0051252	regulation of RNA metabolic process	7	124	0.0448246	0.421292	lcl|KQ987245.1_mrna_967;lcl|KQ987269.1_mrna_1282;lcl|KQ988436.1_mrna_2967;lcl|KQ989523.1_mrna_4429;lcl|KV011838.1_mrna_33171;lcl|KV012814.1_mrna_34389;lcl|KV017184.1_mrna_39950
GO:0019219	regulation of nucleobase-containing compound metabolic process	7	127	0.0499025	0.421292	lcl|KQ987245.1_mrna_967;lcl|KQ987269.1_mrna_1282;lcl|KQ988436.1_mrna_2967;lcl|KQ989523.1_mrna_4429;lcl|KV011838.1_mrna_33171;lcl|KV012814.1_mrna_34389;lcl|KV017184.1_mrna_39950
GO:0006479	protein methylation	2	14	0.0511948	0.421292	lcl|KQ992334.1_mrna_8048;lcl|KV017643.1_mrna_40894
GO:0008213	protein alkylation	2	14	0.0511948	0.421292	lcl|KQ992334.1_mrna_8048;lcl|KV017643.1_mrna_40894
GO:0048468	cell development	2	14	0.0511948	0.421292	lcl|KV014359.1_mrna_36271;lcl|KV018436.1_mrna_41479
GO:0051273	beta-glucan metabolic process	2	14	0.0511948	0.421292	lcl|KQ997936.1_mrna_15216;lcl|KV015575.1_mrna_38095
GO:0006729	tetrahydrobiopterin biosynthetic process	1	2	0.0521259	0.421292	lcl|KQ992022.1_mrna_7750
GO:0009204	deoxyribonucleoside triphosphate catabolic process	1	2	0.0521259	0.421292	lcl|KV005017.1_mrna_24117
GO:0009910	negative regulation of flower development	1	2	0.0521259	0.421292	lcl|KV017184.1_mrna_39950
GO:0010052	guard cell differentiation	1	2	0.0521259	0.421292	lcl|KV011838.1_mrna_33165
GO:0010053	root epidermal cell differentiation	1	2	0.0521259	0.421292	lcl|KV018436.1_mrna_41479
GO:0010054	trichoblast differentiation	1	2	0.0521259	0.421292	lcl|KV018436.1_mrna_41479
GO:0010104	regulation of ethylene-activated signaling pathway	1	2	0.0521259	0.421292	lcl|KV018436.1_mrna_41479
GO:0010105	negative regulation of ethylene-activated signaling pathway	1	2	0.0521259	0.421292	lcl|KV018436.1_mrna_41479
GO:0010193	response to ozone	1	2	0.0521259	0.421292	lcl|KV016696.1_mrna_39420
GO:0010540	basipetal auxin transport	1	2	0.0521259	0.421292	lcl|KV018436.1_mrna_41479
GO:0019478	D-amino acid catabolic process	1	2	0.0521259	0.421292	lcl|KV013352.1_mrna_34947
GO:0042023	DNA endoreduplication	1	2	0.0521259	0.421292	lcl|KQ987245.1_mrna_967
GO:0044786	cell cycle DNA replication	1	2	0.0521259	0.421292	lcl|KQ987245.1_mrna_967
GO:0045116	protein neddylation	1	2	0.0521259	0.421292	lcl|KQ993033.1_mrna_9356
GO:0046146	tetrahydrobiopterin metabolic process	1	2	0.0521259	0.421292	lcl|KQ992022.1_mrna_7750
GO:0048469	cell maturation	1	2	0.0521259	0.421292	lcl|KV018436.1_mrna_41479
GO:0048527	lateral root development	1	2	0.0521259	0.421292	lcl|KV018436.1_mrna_41479
GO:0048528	post-embryonic root development	1	2	0.0521259	0.421292	lcl|KV018436.1_mrna_41479
GO:0048764	trichoblast maturation	1	2	0.0521259	0.421292	lcl|KV018436.1_mrna_41479
GO:0048765	root hair cell differentiation	1	2	0.0521259	0.421292	lcl|KV018436.1_mrna_41479
GO:0048767	root hair elongation	1	2	0.0521259	0.421292	lcl|KV018436.1_mrna_41479
GO:0070297	regulation of phosphorelay signal transduction system	1	2	0.0521259	0.421292	lcl|KV018436.1_mrna_41479
GO:0070298	negative regulation of phosphorelay signal transduction system	1	2	0.0521259	0.421292	lcl|KV018436.1_mrna_41479
GO:0080147	root hair cell development	1	2	0.0521259	0.421292	lcl|KV018436.1_mrna_41479
GO:0010468	regulation of gene expression	8	158	0.0565787	0.450822	lcl|KQ987245.1_mrna_967;lcl|KQ987269.1_mrna_1282;lcl|KQ988436.1_mrna_2967;lcl|KQ989523.1_mrna_4429;lcl|KV003936.1_mrna_22760;lcl|KV011838.1_mrna_33171;lcl|KV012814.1_mrna_34389;lcl|KV017184.1_mrna_39950
GO:0042558	pteridine-containing compound metabolic process	2	15	0.058072	0.450822	lcl|KQ992022.1_mrna_7750;lcl|KV020361.1_mrna_44248
GO:0048589	developmental growth	2	15	0.058072	0.450822	lcl|KV014359.1_mrna_36271;lcl|KV018436.1_mrna_41479
GO:0006732	coenzyme metabolic process	5	83	0.0674247	0.455293	lcl|KQ989554.1_mrna_4565;lcl|KQ992022.1_mrna_7750;lcl|KQ993062.1_mrna_9472;lcl|KV017450.1_mrna_40338;lcl|KV020361.1_mrna_44248
GO:0009719	response to endogenous stimulus	6	110	0.0698361	0.455293	lcl|KQ987269.1_mrna_1282;lcl|KQ999406.1_mrna_17158;lcl|KV010000.1_mrna_29925;lcl|KV014359.1_mrna_36271;lcl|KV016696.1_mrna_39420;lcl|KV018436.1_mrna_41479
GO:0009725	response to hormone	6	110	0.0698361	0.455293	lcl|KQ987269.1_mrna_1282;lcl|KQ999406.1_mrna_17158;lcl|KV010000.1_mrna_29925;lcl|KV014359.1_mrna_36271;lcl|KV016696.1_mrna_39420;lcl|KV018436.1_mrna_41479
GO:0065007	biological regulation	22	606	0.073274	0.455293	lcl|KQ987226.1_mrna_896;lcl|KQ987226.1_mrna_897;lcl|KQ987245.1_mrna_967;lcl|KQ987269.1_mrna_1282;lcl|KQ988436.1_mrna_2967;lcl|KQ989523.1_mrna_4403;lcl|KQ989523.1_mrna_4429;lcl|KQ992598.1_mrna_8861;lcl|KQ996494.1_mrna_14033;lcl|KQ999406.1_mrna_17158;lcl|KV003151.1_mrna_21640;lcl|KV003936.1_mrna_22760;lcl|KV008815.1_mrna_28925;lcl|KV009380.1_mrna_29455;lcl|KV010000.1_mrna_29925;lcl|KV011838.1_mrna_…
GO:0006012	galactose metabolic process	1	3	0.0771683	0.455293	lcl|KV011879.1_mrna_33458
GO:0006388	tRNA splicing, via endonucleolytic cleavage and ligation	1	3	0.0771683	0.455293	lcl|KV010005.1_mrna_30060
GO:0006658	phosphatidylserine metabolic process	1	3	0.0771683	0.455293	lcl|KV016685.1_mrna_39302
GO:0009200	deoxyribonucleoside triphosphate metabolic process	1	3	0.0771683	0.455293	lcl|KV005017.1_mrna_24117
GO:0009629	response to gravity	1	3	0.0771683	0.455293	lcl|KQ998982.1_mrna_16207
GO:0009630	gravitropism	1	3	0.0771683	0.455293	lcl|KQ998982.1_mrna_16207
GO:0009873	ethylene-activated signaling pathway	1	3	0.0771683	0.455293	lcl|KV018436.1_mrna_41479
GO:0010089	xylem development	1	3	0.0771683	0.455293	lcl|KV003151.1_mrna_21640
GO:0010103	stomatal complex morphogenesis	1	3	0.0771683	0.455293	lcl|KV011838.1_mrna_33165
GO:0010167	response to nitrate	1	3	0.0771683	0.455293	lcl|KV009412.1_mrna_29587
GO:0016116	carotenoid metabolic process	1	3	0.0771683	0.455293	lcl|KQ991351.1_mrna_6810
GO:0016117	carotenoid biosynthetic process	1	3	0.0771683	0.455293	lcl|KQ991351.1_mrna_6810
GO:0048569	post-embryonic organ development	1	3	0.0771683	0.455293	lcl|KV018436.1_mrna_41479
GO:0071369	cellular response to ethylene stimulus	1	3	0.0771683	0.455293	lcl|KV018436.1_mrna_41479
GO:0090332	stomatal closure	1	3	0.0771683	0.455293	lcl|KV016696.1_mrna_39420
GO:1902456	regulation of stomatal opening	1	3	0.0771683	0.455293	lcl|KV016696.1_mrna_39420
GO:1902532	negative regulation of intracellular signal transduction	1	3	0.0771683	0.455293	lcl|KV018436.1_mrna_41479
GO:1990069	stomatal opening	1	3	0.0771683	0.455293	lcl|KV016696.1_mrna_39420
GO:2000242	negative regulation of reproductive process	1	3	0.0771683	0.455293	lcl|KV017184.1_mrna_39950
GO:2000280	regulation of root development	1	3	0.0771683	0.455293	lcl|KV018436.1_mrna_41479
GO:0010817	regulation of hormone levels	2	18	0.0804169	0.460641	lcl|KV003151.1_mrna_21640;lcl|KV018436.1_mrna_41479
GO:0015698	inorganic anion transport	2	18	0.0804169	0.460641	lcl|KV009412.1_mrna_29587;lcl|KV016696.1_mrna_39420
GO:0051049	regulation of transport	2	18	0.0804169	0.460641	lcl|KV008815.1_mrna_28925;lcl|KV016696.1_mrna_39420
GO:0032787	monocarboxylic acid metabolic process	6	115	0.0826465	0.46886	lcl|KQ988053.1_mrna_2263;lcl|KQ989554.1_mrna_4565;lcl|KQ993062.1_mrna_9472;lcl|KV001333.1_mrna_19763;lcl|KV011162.1_mrna_32115;lcl|KV017166.1_mrna_39841
GO:0019752	carboxylic acid metabolic process	13	325	0.0861207	0.470872	BGI_novel_G000888;lcl|KQ988053.1_mrna_2263;lcl|KQ989554.1_mrna_4565;lcl|KQ993062.1_mrna_9472;lcl|KQ998120.1_mrna_15467;lcl|KV001333.1_mrna_19763;lcl|KV011162.1_mrna_32115;lcl|KV013352.1_mrna_34947;lcl|KV014876.1_mrna_37001;lcl|KV014880.1_mrna_37230;lcl|KV016685.1_mrna_39302;lcl|KV017166.1_mrna_39841;lcl|KV020361.1_mrna_44248
GO:0009733	response to auxin	2	19	0.0883714	0.470872	lcl|KQ999406.1_mrna_17158;lcl|KV018436.1_mrna_41479
GO:2000112	regulation of cellular macromolecule biosynthetic process	7	146	0.0903756	0.470872	lcl|KQ987245.1_mrna_967;lcl|KQ987269.1_mrna_1282;lcl|KQ988436.1_mrna_2967;lcl|KQ989523.1_mrna_4429;lcl|KV011838.1_mrna_33171;lcl|KV012814.1_mrna_34389;lcl|KV017184.1_mrna_39950
GO:0006644	phospholipid metabolic process	4	65	0.0917947	0.470872	lcl|KQ993041.1_mrna_9376;lcl|KV003147.1_mrna_21551;lcl|KV016685.1_mrna_39302;lcl|KV017445.1_mrna_40325
GO:0051186	cofactor metabolic process	6	119	0.0937798	0.470872	lcl|KQ989554.1_mrna_4565;lcl|KQ992022.1_mrna_7750;lcl|KQ993062.1_mrna_9472;lcl|KQ999003.1_mrna_16293;lcl|KV017450.1_mrna_40338;lcl|KV020361.1_mrna_44248
GO:0010556	regulation of macromolecule biosynthetic process	7	148	0.0954772	0.470872	lcl|KQ987245.1_mrna_967;lcl|KQ987269.1_mrna_1282;lcl|KQ988436.1_mrna_2967;lcl|KQ989523.1_mrna_4429;lcl|KV011838.1_mrna_33171;lcl|KV012814.1_mrna_34389;lcl|KV017184.1_mrna_39950
GO:0016049	cell growth	2	20	0.0965486	0.470872	lcl|KV014359.1_mrna_36271;lcl|KV018436.1_mrna_41479
GO:0009628	response to abiotic stimulus	6	120	0.0966844	0.470872	lcl|KQ987269.1_mrna_1282;lcl|KQ998982.1_mrna_16207;lcl|KV003936.1_mrna_22760;lcl|KV014359.1_mrna_36271;lcl|KV016696.1_mrna_39420;lcl|KV017184.1_mrna_39950
GO:0019362	pyridine nucleotide metabolic process	3	42	0.0982204	0.470872	lcl|KQ989554.1_mrna_4565;lcl|KQ993062.1_mrna_9472;lcl|KV017450.1_mrna_40338
GO:0046496	nicotinamide nucleotide metabolic process	3	42	0.0982204	0.470872	lcl|KQ989554.1_mrna_4565;lcl|KQ993062.1_mrna_9472;lcl|KV017450.1_mrna_40338
GO:0043436	oxoacid metabolic process	13	333	0.0994722	0.470872	BGI_novel_G000888;lcl|KQ988053.1_mrna_2263;lcl|KQ989554.1_mrna_4565;lcl|KQ993062.1_mrna_9472;lcl|KQ998120.1_mrna_15467;lcl|KV001333.1_mrna_19763;lcl|KV011162.1_mrna_32115;lcl|KV013352.1_mrna_34947;lcl|KV014876.1_mrna_37001;lcl|KV014880.1_mrna_37230;lcl|KV016685.1_mrna_39302;lcl|KV017166.1_mrna_39841;lcl|KV020361.1_mrna_44248
GO:0031326	regulation of cellular biosynthetic process	7	150	0.100737	0.470872	lcl|KQ987245.1_mrna_967;lcl|KQ987269.1_mrna_1282;lcl|KQ988436.1_mrna_2967;lcl|KQ989523.1_mrna_4429;lcl|KV011838.1_mrna_33171;lcl|KV012814.1_mrna_34389;lcl|KV017184.1_mrna_39950
GO:0008544	epidermis development	1	4	0.101554	0.470872	lcl|KV014359.1_mrna_36271
GO:0009233	menaquinone metabolic process	1	4	0.101554	0.470872	lcl|KQ999003.1_mrna_16293
GO:0009913	epidermal cell differentiation	1	4	0.101554	0.470872	lcl|KV014359.1_mrna_36271
GO:0010374	stomatal complex development	1	4	0.101554	0.470872	lcl|KV011838.1_mrna_33165
GO:0030855	epithelial cell differentiation	1	4	0.101554	0.470872	lcl|KV014359.1_mrna_36271
GO:0046416	D-amino acid metabolic process	1	4	0.101554	0.470872	lcl|KV013352.1_mrna_34947
GO:0046856	phosphatidylinositol dephosphorylation	1	4	0.101554	0.470872	lcl|KV017445.1_mrna_40325
GO:0060429	epithelium development	1	4	0.101554	0.470872	lcl|KV014359.1_mrna_36271
GO:0060255	regulation of macromolecule metabolic process	8	180	0.102271	0.470872	lcl|KQ987245.1_mrna_967;lcl|KQ987269.1_mrna_1282;lcl|KQ988436.1_mrna_2967;lcl|KQ989523.1_mrna_4429;lcl|KV003936.1_mrna_22760;lcl|KV011838.1_mrna_33171;lcl|KV012814.1_mrna_34389;lcl|KV017184.1_mrna_39950
GO:0009889	regulation of biosynthetic process	7	151	0.103426	0.470872	lcl|KQ987245.1_mrna_967;lcl|KQ987269.1_mrna_1282;lcl|KQ988436.1_mrna_2967;lcl|KQ989523.1_mrna_4429;lcl|KV011838.1_mrna_33171;lcl|KV012814.1_mrna_34389;lcl|KV017184.1_mrna_39950
GO:0006082	organic acid metabolic process	13	336	0.104791	0.470872	BGI_novel_G000888;lcl|KQ988053.1_mrna_2263;lcl|KQ989554.1_mrna_4565;lcl|KQ993062.1_mrna_9472;lcl|KQ998120.1_mrna_15467;lcl|KV001333.1_mrna_19763;lcl|KV011162.1_mrna_32115;lcl|KV013352.1_mrna_34947;lcl|KV014876.1_mrna_37001;lcl|KV014880.1_mrna_37230;lcl|KV016685.1_mrna_39302;lcl|KV017166.1_mrna_39841;lcl|KV020361.1_mrna_44248
GO:0032879	regulation of localization	2	21	0.104931	0.470872	lcl|KV008815.1_mrna_28925;lcl|KV016696.1_mrna_39420
GO:0008152	metabolic process	108	3841	0.106055	0.470872	BGI_novel_G000104;BGI_novel_G000888;BGI_novel_G001555;lcl|KQ987226.1_mrna_896;lcl|KQ987226.1_mrna_897;lcl|KQ987245.1_mrna_967;lcl|KQ987269.1_mrna_1206;lcl|KQ987269.1_mrna_1282;lcl|KQ987720.1_mrna_1766;lcl|KQ988053.1_mrna_2263;lcl|KQ988193.1_mrna_2341;lcl|KQ988193.1_mrna_2351;lcl|KQ988436.1_mrna_2967;lcl|KQ988979.1_mrna_3544;lcl|KQ989523.1_mrna_4403;lcl|KQ989523.1_mrna_4429;lcl|KQ989554.1_mrna_456…
GO:0072524	pyridine-containing compound metabolic process	3	44	0.109184	0.470872	lcl|KQ989554.1_mrna_4565;lcl|KQ993062.1_mrna_9472;lcl|KV017450.1_mrna_40338
GO:0023014	signal transduction by protein phosphorylation	2	22	0.113503	0.470872	lcl|KQ987226.1_mrna_896;lcl|KQ987226.1_mrna_897
GO:2000026	regulation of multicellular organismal development	2	22	0.113503	0.470872	lcl|KV017184.1_mrna_39950;lcl|KV018436.1_mrna_41479
GO:0042221	response to chemical	9	215	0.113834	0.470872	lcl|KQ987269.1_mrna_1282;lcl|KQ999406.1_mrna_17158;lcl|KV002472.1_mrna_20915;lcl|KV009412.1_mrna_29587;lcl|KV010000.1_mrna_29925;lcl|KV014359.1_mrna_36271;lcl|KV016696.1_mrna_39420;lcl|KV018436.1_mrna_41479;lcl|KV021262.1_mrna_44604
GO:0006733	oxidoreduction coenzyme metabolic process	3	45	0.114837	0.470872	lcl|KQ989554.1_mrna_4565;lcl|KQ993062.1_mrna_9472;lcl|KV017450.1_mrna_40338
GO:0006631	fatty acid metabolic process	4	71	0.117134	0.470872	lcl|KQ988053.1_mrna_2263;lcl|KV001333.1_mrna_19763;lcl|KV011162.1_mrna_32115;lcl|KV017166.1_mrna_39841
GO:0019725	cellular homeostasis	4	71	0.117134	0.470872	lcl|KQ989523.1_mrna_4403;lcl|KQ996494.1_mrna_14033;lcl|KV013932.1_mrna_35515;lcl|KV016696.1_mrna_39420
GO:0051171	regulation of nitrogen compound metabolic process	7	156	0.117451	0.470872	lcl|KQ987245.1_mrna_967;lcl|KQ987269.1_mrna_1282;lcl|KQ988436.1_mrna_2967;lcl|KQ989523.1_mrna_4429;lcl|KV011838.1_mrna_33171;lcl|KV012814.1_mrna_34389;lcl|KV017184.1_mrna_39950
GO:0050789	regulation of biological process	18	509	0.120645	0.470872	lcl|KQ987226.1_mrna_896;lcl|KQ987226.1_mrna_897;lcl|KQ987245.1_mrna_967;lcl|KQ987269.1_mrna_1282;lcl|KQ988436.1_mrna_2967;lcl|KQ989523.1_mrna_4429;lcl|KQ992598.1_mrna_8861;lcl|KQ996494.1_mrna_14033;lcl|KQ999406.1_mrna_17158;lcl|KV003936.1_mrna_22760;lcl|KV008815.1_mrna_28925;lcl|KV010000.1_mrna_29925;lcl|KV011838.1_mrna_33171;lcl|KV012814.1_mrna_34389;lcl|KV016696.1_mrna_39420;lcl|KV017184.1_mrna…
GO:0065008	regulation of biological quality	6	128	0.12162	0.470872	lcl|KQ989523.1_mrna_4403;lcl|KQ996494.1_mrna_14033;lcl|KV003151.1_mrna_21640;lcl|KV013932.1_mrna_35515;lcl|KV016696.1_mrna_39420;lcl|KV018436.1_mrna_41479
GO:0006096	glycolytic process	2	23	0.122249	0.470872	lcl|KQ989554.1_mrna_4565;lcl|KQ993062.1_mrna_9472
GO:0006165	nucleoside diphosphate phosphorylation	2	23	0.122249	0.470872	lcl|KQ989554.1_mrna_4565;lcl|KQ993062.1_mrna_9472
GO:0006757	ATP generation from ADP	2	23	0.122249	0.470872	lcl|KQ989554.1_mrna_4565;lcl|KQ993062.1_mrna_9472
GO:0046031	ADP metabolic process	2	23	0.122249	0.470872	lcl|KQ989554.1_mrna_4565;lcl|KQ993062.1_mrna_9472
GO:0051239	regulation of multicellular organismal process	2	23	0.122249	0.470872	lcl|KV017184.1_mrna_39950;lcl|KV018436.1_mrna_41479
GO:0010033	response to organic substance	6	129	0.124944	0.470872	lcl|KQ987269.1_mrna_1282;lcl|KQ999406.1_mrna_17158;lcl|KV010000.1_mrna_29925;lcl|KV014359.1_mrna_36271;lcl|KV016696.1_mrna_39420;lcl|KV018436.1_mrna_41479
GO:0006302	double-strand break repair	1	5	0.1253	0.470872	lcl|KQ995297.1_mrna_11451
GO:0006535	cysteine biosynthetic process from serine	1	5	0.1253	0.470872	lcl|KV014876.1_mrna_37001
GO:0006772	thiamine metabolic process	1	5	0.1253	0.470872	lcl|KV009364.1_mrna_29249
GO:0006890	retrograde vesicle-mediated transport, Golgi to ER	1	5	0.1253	0.470872	BGI_novel_G001616
GO:0009723	response to ethylene	1	5	0.1253	0.470872	lcl|KV018436.1_mrna_41479
GO:0010087	phloem or xylem histogenesis	1	5	0.1253	0.470872	lcl|KV003151.1_mrna_21640
GO:0019344	cysteine biosynthetic process	1	5	0.1253	0.470872	lcl|KV014876.1_mrna_37001
GO:0030104	water homeostasis	1	5	0.1253	0.470872	lcl|KV016696.1_mrna_39420
GO:0030244	cellulose biosynthetic process	1	5	0.1253	0.470872	lcl|KV015575.1_mrna_38095
GO:0042723	thiamine-containing compound metabolic process	1	5	0.1253	0.470872	lcl|KV009364.1_mrna_29249
GO:0046839	phospholipid dephosphorylation	1	5	0.1253	0.470872	lcl|KV017445.1_mrna_40325
GO:0051274	beta-glucan biosynthetic process	1	5	0.1253	0.470872	lcl|KV015575.1_mrna_38095
GO:0009135	purine nucleoside diphosphate metabolic process	2	24	0.131153	0.475726	lcl|KQ989554.1_mrna_4565;lcl|KQ993062.1_mrna_9472
GO:0009179	purine ribonucleoside diphosphate metabolic process	2	24	0.131153	0.475726	lcl|KQ989554.1_mrna_4565;lcl|KQ993062.1_mrna_9472
GO:0009185	ribonucleoside diphosphate metabolic process	2	24	0.131153	0.475726	lcl|KQ989554.1_mrna_4565;lcl|KQ993062.1_mrna_9472
GO:0016053	organic acid biosynthetic process	5	102	0.131529	0.475726	BGI_novel_G000888;lcl|KQ988053.1_mrna_2263;lcl|KV011162.1_mrna_32115;lcl|KV014876.1_mrna_37001;lcl|KV017166.1_mrna_39841
GO:0046394	carboxylic acid biosynthetic process	5	102	0.131529	0.475726	BGI_novel_G000888;lcl|KQ988053.1_mrna_2263;lcl|KV011162.1_mrna_32115;lcl|KV014876.1_mrna_37001;lcl|KV017166.1_mrna_39841
GO:0001101	response to acid chemical	3	49	0.138497	0.475726	lcl|KQ987269.1_mrna_1282;lcl|KV009412.1_mrna_29587;lcl|KV016696.1_mrna_39420
GO:0006650	glycerophospholipid metabolic process	3	49	0.138497	0.475726	lcl|KQ993041.1_mrna_9376;lcl|KV016685.1_mrna_39302;lcl|KV017445.1_mrna_40325
GO:0046486	glycerolipid metabolic process	3	49	0.138497	0.475726	lcl|KQ993041.1_mrna_9376;lcl|KV016685.1_mrna_39302;lcl|KV017445.1_mrna_40325
GO:0006721	terpenoid metabolic process	2	25	0.140201	0.475726	lcl|KQ991351.1_mrna_6810;lcl|KV009364.1_mrna_29249
GO:0016042	lipid catabolic process	2	25	0.140201	0.475726	lcl|KV003144.1_mrna_21469;lcl|KV013368.1_mrna_35009
GO:0008380	RNA splicing	3	50	0.144655	0.475726	BGI_novel_G001555;lcl|KV010005.1_mrna_30060;lcl|KV017177.1_mrna_39897
GO:0005992	trehalose biosynthetic process	1	6	0.148423	0.475726	lcl|KQ995273.1_mrna_11342
GO:0006002	fructose 6-phosphate metabolic process	1	6	0.148423	0.475726	lcl|KQ989554.1_mrna_4565
GO:0009089	lysine biosynthetic process via diaminopimelate	1	6	0.148423	0.475726	BGI_novel_G000888
GO:0009642	response to light intensity	1	6	0.148423	0.475726	lcl|KV003936.1_mrna_22760
GO:0009909	regulation of flower development	1	6	0.148423	0.475726	lcl|KV017184.1_mrna_39950
GO:0009968	negative regulation of signal transduction	1	6	0.148423	0.475726	lcl|KV018436.1_mrna_41479
GO:0010015	root morphogenesis	1	6	0.148423	0.475726	lcl|KV018436.1_mrna_41479
GO:0010648	negative regulation of cell communication	1	6	0.148423	0.475726	lcl|KV018436.1_mrna_41479
GO:0023057	negative regulation of signaling	1	6	0.148423	0.475726	lcl|KV018436.1_mrna_41479
GO:0044070	regulation of anion transport	1	6	0.148423	0.475726	lcl|KV016696.1_mrna_39420
GO:0046451	diaminopimelate metabolic process	1	6	0.148423	0.475726	BGI_novel_G000888
GO:0048831	regulation of shoot system development	1	6	0.148423	0.475726	lcl|KV017184.1_mrna_39950
GO:0061615	glycolytic process through fructose-6-phosphate	1	6	0.148423	0.475726	lcl|KQ989554.1_mrna_4565
GO:0090626	plant epidermis morphogenesis	1	6	0.148423	0.475726	lcl|KV011838.1_mrna_33165
GO:1903959	regulation of anion transmembrane transport	1	6	0.148423	0.475726	lcl|KV016696.1_mrna_39420
GO:0044710	single-organism metabolic process	41	1338	0.1525	0.475726	BGI_novel_G000888;lcl|KQ987226.1_mrna_896;lcl|KQ987226.1_mrna_897;lcl|KQ987245.1_mrna_967;lcl|KQ988053.1_mrna_2263;lcl|KQ988979.1_mrna_3544;lcl|KQ989523.1_mrna_4403;lcl|KQ989554.1_mrna_4565;lcl|KQ990519.1_mrna_5530;lcl|KQ991351.1_mrna_6810;lcl|KQ991351.1_mrna_6817;lcl|KQ992334.1_mrna_8048;lcl|KQ993041.1_mrna_9376;lcl|KQ993062.1_mrna_9472;lcl|KQ995273.1_mrna_11342;lcl|KQ995297.1_mrna_11451;lcl|KQ9…
GO:0040007	growth	2	27	0.158677	0.475726	lcl|KV014359.1_mrna_36271;lcl|KV018436.1_mrna_41479
GO:0050793	regulation of developmental process	2	27	0.158677	0.475726	lcl|KV017184.1_mrna_39950;lcl|KV018436.1_mrna_41479
GO:0051604	protein maturation	2	27	0.158677	0.475726	lcl|KV012487.1_mrna_33888;lcl|KV014357.1_mrna_36230
GO:0050794	regulation of cellular process	16	463	0.159246	0.475726	lcl|KQ987226.1_mrna_896;lcl|KQ987226.1_mrna_897;lcl|KQ987245.1_mrna_967;lcl|KQ987269.1_mrna_1282;lcl|KQ988436.1_mrna_2967;lcl|KQ989523.1_mrna_4429;lcl|KQ992598.1_mrna_8861;lcl|KQ996494.1_mrna_14033;lcl|KQ999406.1_mrna_17158;lcl|KV010000.1_mrna_29925;lcl|KV011838.1_mrna_33171;lcl|KV012814.1_mrna_34389;lcl|KV016696.1_mrna_39420;lcl|KV017184.1_mrna_39950;lcl|KV018098.1_mrna_41121;lcl|KV018436.1_mrna…
GO:0032259	methylation	4	81	0.16519	0.475726	lcl|KQ992334.1_mrna_8048;lcl|KQ997936.1_mrna_15180;lcl|KV006883.1_mrna_26416;lcl|KV017643.1_mrna_40894
GO:0044711	single-organism biosynthetic process	13	366	0.167185	0.475726	BGI_novel_G000888;lcl|KQ987245.1_mrna_967;lcl|KQ988053.1_mrna_2263;lcl|KQ991351.1_mrna_6810;lcl|KQ991351.1_mrna_6817;lcl|KQ995273.1_mrna_11342;lcl|KV003147.1_mrna_21551;lcl|KV011162.1_mrna_32115;lcl|KV014876.1_mrna_37001;lcl|KV015575.1_mrna_38095;lcl|KV016685.1_mrna_39302;lcl|KV017166.1_mrna_39841;lcl|KV017450.1_mrna_40338
GO:0009737	response to abscisic acid	2	28	0.168078	0.475726	lcl|KQ987269.1_mrna_1282;lcl|KV016696.1_mrna_39420
GO:0043648	dicarboxylic acid metabolic process	2	28	0.168078	0.475726	BGI_novel_G000888;lcl|KV014880.1_mrna_37230
GO:0000394	RNA splicing, via endonucleolytic cleavage and ligation	1	7	0.170939	0.475726	lcl|KV010005.1_mrna_30060
GO:0000462	maturation of SSU-rRNA from tricistronic rRNA transcript (SSU-rRNA, 5.8S rRNA, LSU-rRNA)	1	7	0.170939	0.475726	lcl|KQ992022.1_mrna_7730
GO:0006338	chromatin remodeling	1	7	0.170939	0.475726	lcl|KV017184.1_mrna_39950
GO:0006534	cysteine metabolic process	1	7	0.170939	0.475726	lcl|KV014876.1_mrna_37001
GO:0008283	cell proliferation	1	7	0.170939	0.475726	lcl|KV017184.1_mrna_39950
GO:0009435	NAD biosynthetic process	1	7	0.170939	0.475726	lcl|KV017450.1_mrna_40338
GO:0009606	tropism	1	7	0.170939	0.475726	lcl|KQ998982.1_mrna_16207
GO:0009620	response to fungus	1	7	0.170939	0.475726	lcl|KV001282.1_mrna_19543
GO:0009664	plant-type cell wall organization	1	7	0.170939	0.475726	lcl|KQ990516.1_mrna_5418
GO:0010119	regulation of stomatal movement	1	7	0.170939	0.475726	lcl|KV016696.1_mrna_39420
GO:0019359	nicotinamide nucleotide biosynthetic process	1	7	0.170939	0.475726	lcl|KV017450.1_mrna_40338
GO:0019363	pyridine nucleotide biosynthetic process	1	7	0.170939	0.475726	lcl|KV017450.1_mrna_40338
GO:0019674	NAD metabolic process	1	7	0.170939	0.475726	lcl|KV017450.1_mrna_40338
GO:0034762	regulation of transmembrane transport	1	7	0.170939	0.475726	lcl|KV016696.1_mrna_39420
GO:0034765	regulation of ion transmembrane transport	1	7	0.170939	0.475726	lcl|KV016696.1_mrna_39420
GO:0046351	disaccharide biosynthetic process	1	7	0.170939	0.475726	lcl|KQ995273.1_mrna_11342
GO:0052646	alditol phosphate metabolic process	1	7	0.170939	0.475726	lcl|KV016685.1_mrna_39302
GO:0060560	developmental growth involved in morphogenesis	1	7	0.170939	0.475726	lcl|KV018436.1_mrna_41479
GO:1901661	quinone metabolic process	1	7	0.170939	0.475726	lcl|KQ999003.1_mrna_16293
GO:1901698	response to nitrogen compound	1	7	0.170939	0.475726	lcl|KV009412.1_mrna_29587
GO:0080090	regulation of primary metabolic process	7	173	0.171975	0.476363	lcl|KQ987245.1_mrna_967;lcl|KQ987269.1_mrna_1282;lcl|KQ988436.1_mrna_2967;lcl|KQ989523.1_mrna_4429;lcl|KV011838.1_mrna_33171;lcl|KV012814.1_mrna_34389;lcl|KV017184.1_mrna_39950
GO:0042592	homeostatic process	4	83	0.175556	0.484009	lcl|KQ989523.1_mrna_4403;lcl|KQ996494.1_mrna_14033;lcl|KV013932.1_mrna_35515;lcl|KV016696.1_mrna_39420
GO:0006090	pyruvate metabolic process	2	29	0.177573	0.487293	lcl|KQ989554.1_mrna_4565;lcl|KQ993062.1_mrna_9472
GO:1901605	alpha-amino acid metabolic process	5	114	0.182298	0.497945	BGI_novel_G000888;lcl|KV013352.1_mrna_34947;lcl|KV014876.1_mrna_37001;lcl|KV016685.1_mrna_39302;lcl|KV020361.1_mrna_44248
GO:0046034	ATP metabolic process	3	56	0.183343	0.49849	lcl|KQ989554.1_mrna_4565;lcl|KQ991351.1_mrna_6817;lcl|KQ993062.1_mrna_9472
GO:0008654	phospholipid biosynthetic process	2	30	0.187149	0.498547	lcl|KV003147.1_mrna_21551;lcl|KV016685.1_mrna_39302
GO:0009132	nucleoside diphosphate metabolic process	2	30	0.187149	0.498547	lcl|KQ989554.1_mrna_4565;lcl|KQ993062.1_mrna_9472
GO:0046939	nucleotide phosphorylation	2	30	0.187149	0.498547	lcl|KQ989554.1_mrna_4565;lcl|KQ993062.1_mrna_9472
GO:0009755	hormone-mediated signaling pathway	3	57	0.190044	0.498547	lcl|KQ999406.1_mrna_17158;lcl|KV010000.1_mrna_29925;lcl|KV018436.1_mrna_41479
GO:0009085	lysine biosynthetic process	1	8	0.192864	0.498547	BGI_novel_G000888
GO:0016571	histone methylation	1	8	0.192864	0.498547	lcl|KQ992334.1_mrna_8048
GO:0021700	developmental maturation	1	8	0.192864	0.498547	lcl|KV018436.1_mrna_41479
GO:0030245	cellulose catabolic process	1	8	0.192864	0.498547	lcl|KQ997936.1_mrna_15216
GO:0030490	maturation of SSU-rRNA	1	8	0.192864	0.498547	lcl|KQ992022.1_mrna_7730
GO:0051275	beta-glucan catabolic process	1	8	0.192864	0.498547	lcl|KQ997936.1_mrna_15216
GO:1902531	regulation of intracellular signal transduction	1	8	0.192864	0.498547	lcl|KV018436.1_mrna_41479
GO:0031323	regulation of cellular metabolic process	7	179	0.193504	0.498547	lcl|KQ987245.1_mrna_967;lcl|KQ987269.1_mrna_1282;lcl|KQ988436.1_mrna_2967;lcl|KQ989523.1_mrna_4429;lcl|KV011838.1_mrna_33171;lcl|KV012814.1_mrna_34389;lcl|KV017184.1_mrna_39950
GO:0032870	cellular response to hormone stimulus	3	58	0.196808	0.502671	lcl|KQ999406.1_mrna_17158;lcl|KV010000.1_mrna_29925;lcl|KV018436.1_mrna_41479
GO:0071495	cellular response to endogenous stimulus	3	58	0.196808	0.502671	lcl|KQ999406.1_mrna_17158;lcl|KV010000.1_mrna_29925;lcl|KV018436.1_mrna_41479
GO:0009117	nucleotide metabolic process	5	119	0.205347	0.51586	lcl|KQ989554.1_mrna_4565;lcl|KQ991351.1_mrna_6817;lcl|KQ993062.1_mrna_9472;lcl|KV005017.1_mrna_24117;lcl|KV017450.1_mrna_40338
GO:0000398	mRNA splicing, via spliceosome	2	32	0.206505	0.51586	BGI_novel_G001555;lcl|KV017177.1_mrna_39897
GO:0006575	cellular modified amino acid metabolic process	2	32	0.206505	0.51586	lcl|KV016685.1_mrna_39302;lcl|KV020361.1_mrna_44248
GO:0097305	response to alcohol	2	32	0.206505	0.51586	lcl|KQ987269.1_mrna_1282;lcl|KV016696.1_mrna_39420
GO:0019222	regulation of metabolic process	8	215	0.206847	0.51586	lcl|KQ987245.1_mrna_967;lcl|KQ987269.1_mrna_1282;lcl|KQ988436.1_mrna_2967;lcl|KQ989523.1_mrna_4429;lcl|KV003936.1_mrna_22760;lcl|KV011838.1_mrna_33171;lcl|KV012814.1_mrna_34389;lcl|KV017184.1_mrna_39950
GO:0006465	signal peptide processing	1	9	0.214213	0.51586	lcl|KV014357.1_mrna_36230
GO:0006553	lysine metabolic process	1	9	0.214213	0.51586	BGI_novel_G000888
GO:0009651	response to salt stress	1	9	0.214213	0.51586	lcl|KQ987269.1_mrna_1282
GO:0009886	post-embryonic morphogenesis	1	9	0.214213	0.51586	lcl|KV011838.1_mrna_33165
GO:0042274	ribosomal small subunit biogenesis	1	9	0.214213	0.51586	lcl|KQ992022.1_mrna_7730
GO:0042559	pteridine-containing compound biosynthetic process	1	9	0.214213	0.51586	lcl|KQ992022.1_mrna_7750
GO:0048585	negative regulation of response to stimulus	1	9	0.214213	0.51586	lcl|KV018436.1_mrna_41479
GO:0072525	pyridine-containing compound biosynthetic process	1	9	0.214213	0.51586	lcl|KV017450.1_mrna_40338
GO:2000241	regulation of reproductive process	1	9	0.214213	0.51586	lcl|KV017184.1_mrna_39950
GO:0006818	hydrogen transport	3	61	0.217438	0.521496	lcl|KQ991351.1_mrna_6817;lcl|KV010635.1_mrna_31486;lcl|KV012839.1_mrna_34570
GO:0050896	response to stimulus	20	632	0.223899	0.534821	lcl|KQ987226.1_mrna_896;lcl|KQ987226.1_mrna_897;lcl|KQ987269.1_mrna_1282;lcl|KQ992178.1_mrna_7852;lcl|KQ992598.1_mrna_8861;lcl|KQ994478.1_mrna_10677;lcl|KQ995297.1_mrna_11451;lcl|KQ998982.1_mrna_16207;lcl|KQ999406.1_mrna_17158;lcl|KV001282.1_mrna_19543;lcl|KV002472.1_mrna_20915;lcl|KV003936.1_mrna_22760;lcl|KV009412.1_mrna_29587;lcl|KV010000.1_mrna_29925;lcl|KV012487.1_mrna_33888;lcl|KV014359.1_m…
GO:0033993	response to lipid	2	34	0.226064	0.537814	lcl|KQ987269.1_mrna_1282;lcl|KV016696.1_mrna_39420
GO:0000302	response to reactive oxygen species	1	10	0.235002	0.550116	lcl|KV016696.1_mrna_39420
GO:0005991	trehalose metabolic process	1	10	0.235002	0.550116	lcl|KQ995273.1_mrna_11342
GO:0006596	polyamine biosynthetic process	1	10	0.235002	0.550116	lcl|KV003151.1_mrna_21640
GO:0090502	RNA phosphodiester bond hydrolysis, endonucleolytic	1	10	0.235002	0.550116	lcl|KV010005.1_mrna_30060
GO:0043414	macromolecule methylation	2	35	0.235897	0.550116	lcl|KQ992334.1_mrna_8048;lcl|KV017643.1_mrna_40894
GO:0009126	purine nucleoside monophosphate metabolic process	3	65	0.245594	0.56192	lcl|KQ989554.1_mrna_4565;lcl|KQ991351.1_mrna_6817;lcl|KQ993062.1_mrna_9472
GO:0009167	purine ribonucleoside monophosphate metabolic process	3	65	0.245594	0.56192	lcl|KQ989554.1_mrna_4565;lcl|KQ991351.1_mrna_6817;lcl|KQ993062.1_mrna_9472
GO:0016052	carbohydrate catabolic process	3	65	0.245594	0.56192	lcl|KQ989554.1_mrna_4565;lcl|KQ993062.1_mrna_9472;lcl|KQ997936.1_mrna_15216
GO:0009108	coenzyme biosynthetic process	2	36	0.245754	0.56192	lcl|KQ992022.1_mrna_7750;lcl|KV017450.1_mrna_40338
GO:0016568	chromatin modification	2	36	0.245754	0.56192	lcl|KQ992334.1_mrna_8048;lcl|KV017184.1_mrna_39950
GO:0006261	DNA-dependent DNA replication	1	11	0.255245	0.56192	lcl|KQ987245.1_mrna_967
GO:0006855	drug transmembrane transport	1	11	0.255245	0.56192	lcl|KV002472.1_mrna_20915
GO:0009070	serine family amino acid biosynthetic process	1	11	0.255245	0.56192	lcl|KV014876.1_mrna_37001
GO:0009251	glucan catabolic process	1	11	0.255245	0.56192	lcl|KQ997936.1_mrna_15216
GO:0009312	oligosaccharide biosynthetic process	1	11	0.255245	0.56192	lcl|KQ995273.1_mrna_11342
GO:0010118	stomatal movement	1	11	0.255245	0.56192	lcl|KV016696.1_mrna_39420
GO:0016108	tetraterpenoid metabolic process	1	11	0.255245	0.56192	lcl|KQ991351.1_mrna_6810
GO:0016109	tetraterpenoid biosynthetic process	1	11	0.255245	0.56192	lcl|KQ991351.1_mrna_6810
GO:0044247	cellular polysaccharide catabolic process	1	11	0.255245	0.56192	lcl|KQ997936.1_mrna_15216
GO:0071669	plant-type cell wall organization or biogenesis	1	11	0.255245	0.56192	lcl|KQ990516.1_mrna_5418
GO:0071310	cellular response to organic substance	3	67	0.259889	0.565291	lcl|KQ999406.1_mrna_17158;lcl|KV010000.1_mrna_29925;lcl|KV018436.1_mrna_41479
GO:0044283	small molecule biosynthetic process	5	131	0.264144	0.565291	BGI_novel_G000888;lcl|KQ988053.1_mrna_2263;lcl|KV011162.1_mrna_32115;lcl|KV014876.1_mrna_37001;lcl|KV017166.1_mrna_39841
GO:0000377	RNA splicing, via transesterification reactions with bulged adenosine as nucleophile	2	38	0.265508	0.565291	BGI_novel_G001555;lcl|KV017177.1_mrna_39897
GO:0006979	response to oxidative stress	2	38	0.265508	0.565291	lcl|KV016696.1_mrna_39420;lcl|KV021262.1_mrna_44604
GO:0046128	purine ribonucleoside metabolic process	3	68	0.267079	0.565291	lcl|KQ989554.1_mrna_4565;lcl|KQ991351.1_mrna_6817;lcl|KQ993062.1_mrna_9472
GO:0009150	purine ribonucleotide metabolic process	3	69	0.274293	0.565291	lcl|KQ989554.1_mrna_4565;lcl|KQ991351.1_mrna_6817;lcl|KQ993062.1_mrna_9472
GO:0042278	purine nucleoside metabolic process	3	69	0.274293	0.565291	lcl|KQ989554.1_mrna_4565;lcl|KQ991351.1_mrna_6817;lcl|KQ993062.1_mrna_9472
GO:1901700	response to oxygen-containing compound	3	69	0.274293	0.565291	lcl|KQ987269.1_mrna_1282;lcl|KV009412.1_mrna_29587;lcl|KV016696.1_mrna_39420
GO:0006760	folic acid-containing compound metabolic process	1	12	0.274956	0.565291	lcl|KV020361.1_mrna_44248
GO:0006873	cellular ion homeostasis	1	12	0.274956	0.565291	lcl|KV016696.1_mrna_39420
GO:0009309	amine biosynthetic process	1	12	0.274956	0.565291	lcl|KV003151.1_mrna_21640
GO:0009415	response to water	1	12	0.274956	0.565291	lcl|KV016696.1_mrna_39420
GO:0010016	shoot system morphogenesis	1	12	0.274956	0.565291	lcl|KV011838.1_mrna_33165
GO:0015991	ATP hydrolysis coupled proton transport	1	12	0.274956	0.565291	lcl|KQ991351.1_mrna_6817
GO:0016114	terpenoid biosynthetic process	1	12	0.274956	0.565291	lcl|KQ991351.1_mrna_6810
GO:0042401	cellular biogenic amine biosynthetic process	1	12	0.274956	0.565291	lcl|KV003151.1_mrna_21640
GO:0042744	hydrogen peroxide catabolic process	1	12	0.274956	0.565291	lcl|KV021262.1_mrna_44604
GO:0090662	ATP hydrolysis coupled transmembrane transport	1	12	0.274956	0.565291	lcl|KQ991351.1_mrna_6817
GO:0000375	RNA splicing, via transesterification reactions	2	39	0.27539	0.565291	BGI_novel_G001555;lcl|KV017177.1_mrna_39897
GO:0006950	response to stress	9	268	0.275939	0.565291	lcl|KQ987226.1_mrna_896;lcl|KQ987226.1_mrna_897;lcl|KQ987269.1_mrna_1282;lcl|KQ994478.1_mrna_10677;lcl|KQ995297.1_mrna_11451;lcl|KV012487.1_mrna_33888;lcl|KV014359.1_mrna_36271;lcl|KV016696.1_mrna_39420;lcl|KV021262.1_mrna_44604
GO:0009161	ribonucleoside monophosphate metabolic process	3	70	0.281528	0.574746	lcl|KQ989554.1_mrna_4565;lcl|KQ991351.1_mrna_6817;lcl|KQ993062.1_mrna_9472
GO:0009653	anatomical structure morphogenesis	2	40	0.285267	0.580371	lcl|KV011838.1_mrna_33165;lcl|KV018436.1_mrna_41479
GO:0006310	DNA recombination	1	13	0.294149	0.58432	lcl|KQ995297.1_mrna_11451
GO:0006563	L-serine metabolic process	1	13	0.294149	0.58432	lcl|KV014876.1_mrna_37001
GO:0006595	polyamine metabolic process	1	13	0.294149	0.58432	lcl|KV003151.1_mrna_21640
GO:0009067	aspartate family amino acid biosynthetic process	1	13	0.294149	0.58432	BGI_novel_G000888
GO:0009658	chloroplast organization	1	13	0.294149	0.58432	lcl|KQ987269.1_mrna_1282
GO:0042180	cellular ketone metabolic process	1	13	0.294149	0.58432	lcl|KQ999003.1_mrna_16293
GO:0044275	cellular carbohydrate catabolic process	1	13	0.294149	0.58432	lcl|KQ997936.1_mrna_15216
GO:0048367	shoot system development	2	41	0.295131	0.58432	lcl|KV011838.1_mrna_33165;lcl|KV017184.1_mrna_39950
GO:0009123	nucleoside monophosphate metabolic process	3	73	0.303328	0.596545	lcl|KQ989554.1_mrna_4565;lcl|KQ991351.1_mrna_6817;lcl|KQ993062.1_mrna_9472
GO:0009259	ribonucleotide metabolic process	3	73	0.303328	0.596545	lcl|KQ989554.1_mrna_4565;lcl|KQ991351.1_mrna_6817;lcl|KQ993062.1_mrna_9472
GO:0006720	isoprenoid metabolic process	2	42	0.304977	0.597795	lcl|KQ991351.1_mrna_6810;lcl|KV009364.1_mrna_29249
GO:0009119	ribonucleoside metabolic process	3	74	0.310616	0.605162	lcl|KQ989554.1_mrna_4565;lcl|KQ991351.1_mrna_6817;lcl|KQ993062.1_mrna_9472
GO:0000097	sulfur amino acid biosynthetic process	1	14	0.312838	0.605162	lcl|KV014876.1_mrna_37001
GO:0042398	cellular modified amino acid biosynthetic process	1	14	0.312838	0.605162	lcl|KV016685.1_mrna_39302
GO:1901606	alpha-amino acid catabolic process	1	14	0.312838	0.605162	lcl|KV013352.1_mrna_34947
GO:0034637	cellular carbohydrate biosynthetic process	2	43	0.314798	0.606963	lcl|KQ995273.1_mrna_11342;lcl|KV015575.1_mrna_38095
GO:0006351	transcription, DNA-templated	9	280	0.319943	0.614875	lcl|KQ987245.1_mrna_967;lcl|KQ987269.1_mrna_1282;lcl|KQ988436.1_mrna_2967;lcl|KQ989523.1_mrna_4429;lcl|KQ991907.1_mrna_7598;lcl|KV011838.1_mrna_33171;lcl|KV012814.1_mrna_34389;lcl|KV017184.1_mrna_39950;lcl|KV018098.1_mrna_41121
GO:0044699	single-organism process	59	2117	0.321454	0.614908	BGI_novel_G000888;BGI_novel_G001616;lcl|KQ986782.1_mrna_455;lcl|KQ987226.1_mrna_896;lcl|KQ987226.1_mrna_897;lcl|KQ987245.1_mrna_967;lcl|KQ988053.1_mrna_2263;lcl|KQ988422.1_mrna_2833;lcl|KQ988979.1_mrna_3544;lcl|KQ989523.1_mrna_4403;lcl|KQ989554.1_mrna_4565;lcl|KQ990519.1_mrna_5530;lcl|KQ991351.1_mrna_6810;lcl|KQ991351.1_mrna_6817;lcl|KQ992334.1_mrna_8048;lcl|KQ992598.1_mrna_8861;lcl|KQ993041.1_mr…
GO:0044763	single-organism cellular process	45	1594	0.322045	0.614908	BGI_novel_G000888;lcl|KQ986782.1_mrna_455;lcl|KQ987226.1_mrna_896;lcl|KQ987226.1_mrna_897;lcl|KQ987245.1_mrna_967;lcl|KQ988053.1_mrna_2263;lcl|KQ989523.1_mrna_4403;lcl|KQ989554.1_mrna_4565;lcl|KQ990519.1_mrna_5530;lcl|KQ991351.1_mrna_6810;lcl|KQ991351.1_mrna_6817;lcl|KQ992334.1_mrna_8048;lcl|KQ992598.1_mrna_8861;lcl|KQ993041.1_mrna_9376;lcl|KQ993062.1_mrna_9472;lcl|KQ995273.1_mrna_11342;lcl|KQ995…
GO:0097659	nucleic acid-templated transcription	9	281	0.323682	0.61604	lcl|KQ987245.1_mrna_967;lcl|KQ987269.1_mrna_1282;lcl|KQ988436.1_mrna_2967;lcl|KQ989523.1_mrna_4429;lcl|KQ991907.1_mrna_7598;lcl|KV011838.1_mrna_33171;lcl|KV012814.1_mrna_34389;lcl|KV017184.1_mrna_39950;lcl|KV018098.1_mrna_41121
GO:0000160	phosphorelay signal transduction system	1	15	0.331036	0.618073	lcl|KV018436.1_mrna_41479
GO:0008299	isoprenoid biosynthetic process	1	15	0.331036	0.618073	lcl|KQ991351.1_mrna_6810
GO:0015985	energy coupled proton transport, down electrochemical gradient	1	15	0.331036	0.618073	lcl|KQ991351.1_mrna_6817
GO:0015986	ATP synthesis coupled proton transport	1	15	0.331036	0.618073	lcl|KQ991351.1_mrna_6817
GO:0022900	electron transport chain	1	15	0.331036	0.618073	lcl|KQ990519.1_mrna_5530
GO:0050801	ion homeostasis	1	15	0.331036	0.618073	lcl|KV016696.1_mrna_39420
GO:0032774	RNA biosynthetic process	9	285	0.338724	0.625426	lcl|KQ987245.1_mrna_967;lcl|KQ987269.1_mrna_1282;lcl|KQ988436.1_mrna_2967;lcl|KQ989523.1_mrna_4429;lcl|KQ991907.1_mrna_7598;lcl|KV011838.1_mrna_33171;lcl|KV012814.1_mrna_34389;lcl|KV017184.1_mrna_39950;lcl|KV018098.1_mrna_41121
GO:0006163	purine nucleotide metabolic process	3	78	0.339805	0.625426	lcl|KQ989554.1_mrna_4565;lcl|KQ991351.1_mrna_6817;lcl|KQ993062.1_mrna_9472
GO:0009116	nucleoside metabolic process	3	78	0.339805	0.625426	lcl|KQ989554.1_mrna_4565;lcl|KQ991351.1_mrna_6817;lcl|KQ993062.1_mrna_9472
GO:0070887	cellular response to chemical stimulus	3	78	0.339805	0.625426	lcl|KQ999406.1_mrna_17158;lcl|KV010000.1_mrna_29925;lcl|KV018436.1_mrna_41479
GO:0010035	response to inorganic substance	2	46	0.34406	0.625426	lcl|KV009412.1_mrna_29587;lcl|KV016696.1_mrna_39420
GO:0044281	small molecule metabolic process	22	756	0.344398	0.625426	BGI_novel_G000888;lcl|KQ988053.1_mrna_2263;lcl|KQ989523.1_mrna_4403;lcl|KQ989554.1_mrna_4565;lcl|KQ991351.1_mrna_6817;lcl|KQ993062.1_mrna_9472;lcl|KQ996494.1_mrna_14033;lcl|KQ998120.1_mrna_15467;lcl|KQ999003.1_mrna_16293;lcl|KV001333.1_mrna_19763;lcl|KV005017.1_mrna_24117;lcl|KV009364.1_mrna_29249;lcl|KV011162.1_mrna_32115;lcl|KV011879.1_mrna_33458;lcl|KV013352.1_mrna_34947;lcl|KV013932.1_mrna_35…
GO:0006811	ion transport	7	216	0.344518	0.625426	lcl|KQ988422.1_mrna_2833;lcl|KQ991351.1_mrna_6817;lcl|KV007509.1_mrna_27464;lcl|KV008815.1_mrna_28925;lcl|KV009412.1_mrna_29587;lcl|KV012839.1_mrna_34570;lcl|KV016696.1_mrna_39420
GO:0006796	phosphate-containing compound metabolic process	20	684	0.346972	0.625426	BGI_novel_G000104;lcl|KQ987226.1_mrna_896;lcl|KQ987226.1_mrna_897;lcl|KQ989554.1_mrna_4565;lcl|KQ991351.1_mrna_6817;lcl|KQ992598.1_mrna_8861;lcl|KQ993041.1_mrna_9376;lcl|KQ993062.1_mrna_9472;lcl|KQ995273.1_mrna_11342;lcl|KV002472.1_mrna_20915;lcl|KV003147.1_mrna_21551;lcl|KV003936.1_mrna_22760;lcl|KV004416.1_mrna_23151;lcl|KV005017.1_mrna_24117;lcl|KV011162.1_mrna_32103;lcl|KV015575.1_mrna_38095;…
GO:0000272	polysaccharide catabolic process	1	16	0.348755	0.625426	lcl|KQ997936.1_mrna_15216
GO:0006767	water-soluble vitamin metabolic process	1	16	0.348755	0.625426	lcl|KV009364.1_mrna_29249
GO:0009966	regulation of signal transduction	1	16	0.348755	0.625426	lcl|KV018436.1_mrna_41479
GO:0023051	regulation of signaling	1	16	0.348755	0.625426	lcl|KV018436.1_mrna_41479
GO:0055082	cellular chemical homeostasis	1	16	0.348755	0.625426	lcl|KV016696.1_mrna_39420
GO:1901657	glycosyl compound metabolic process	3	80	0.354383	0.633594	lcl|KQ989554.1_mrna_4565;lcl|KQ991351.1_mrna_6817;lcl|KQ993062.1_mrna_9472
GO:0006793	phosphorus metabolic process	20	688	0.357158	0.636188	BGI_novel_G000104;lcl|KQ987226.1_mrna_896;lcl|KQ987226.1_mrna_897;lcl|KQ989554.1_mrna_4565;lcl|KQ991351.1_mrna_6817;lcl|KQ992598.1_mrna_8861;lcl|KQ993041.1_mrna_9376;lcl|KQ993062.1_mrna_9472;lcl|KQ995273.1_mrna_11342;lcl|KV002472.1_mrna_20915;lcl|KV003147.1_mrna_21551;lcl|KV003936.1_mrna_22760;lcl|KV004416.1_mrna_23151;lcl|KV005017.1_mrna_24117;lcl|KV011162.1_mrna_32103;lcl|KV015575.1_mrna_38095;…
GO:0008104	protein localization	5	149	0.35799	0.636188	lcl|KQ998982.1_mrna_16207;lcl|KV000448.1_mrna_18511;lcl|KV000505.1_mrna_18668;lcl|KV001282.1_mrna_19543;lcl|KV006334.1_mrna_25723
GO:0006952	defense response	2	48	0.363353	0.63889	lcl|KQ987226.1_mrna_896;lcl|KQ987226.1_mrna_897
GO:0071554	cell wall organization or biogenesis	2	48	0.363353	0.63889	lcl|KQ990516.1_mrna_5418;lcl|KQ998208.1_mrna_15703
GO:0009063	cellular amino acid catabolic process	1	17	0.366008	0.63889	lcl|KV013352.1_mrna_34947
GO:0010646	regulation of cell communication	1	17	0.366008	0.63889	lcl|KV018436.1_mrna_41479
GO:0015893	drug transport	1	17	0.366008	0.63889	lcl|KV002472.1_mrna_20915
GO:0042493	response to drug	1	17	0.366008	0.63889	lcl|KV002472.1_mrna_20915
GO:0044712	single-organism catabolic process	7	222	0.370743	0.643465	lcl|KQ989554.1_mrna_4565;lcl|KQ993062.1_mrna_9472;lcl|KV003144.1_mrna_21469;lcl|KV005017.1_mrna_24117;lcl|KV013352.1_mrna_34947;lcl|KV013368.1_mrna_35009;lcl|KV021262.1_mrna_44604
GO:1901607	alpha-amino acid biosynthetic process	2	49	0.372921	0.643465	BGI_novel_G000888;lcl|KV014876.1_mrna_37001
GO:0016192	vesicle-mediated transport	3	83	0.376176	0.643465	BGI_novel_G001616;lcl|KQ998982.1_mrna_16207;lcl|KV000448.1_mrna_18511
GO:0019693	ribose phosphate metabolic process	3	83	0.376176	0.643465	lcl|KQ989554.1_mrna_4565;lcl|KQ991351.1_mrna_6817;lcl|KQ993062.1_mrna_9472
GO:0048856	anatomical structure development	5	153	0.379218	0.643465	lcl|KV003151.1_mrna_21640;lcl|KV011838.1_mrna_33165;lcl|KV014359.1_mrna_36271;lcl|KV017184.1_mrna_39950;lcl|KV018436.1_mrna_41479
GO:0006073	cellular glucan metabolic process	2	50	0.382432	0.643465	lcl|KQ997936.1_mrna_15216;lcl|KV015575.1_mrna_38095
GO:0006397	mRNA processing	2	50	0.382432	0.643465	BGI_novel_G001555;lcl|KV017177.1_mrna_39897
GO:0005984	disaccharide metabolic process	1	18	0.382807	0.643465	lcl|KQ995273.1_mrna_11342
GO:0009657	plastid organization	1	18	0.382807	0.643465	lcl|KQ987269.1_mrna_1282
GO:0009908	flower development	1	18	0.382807	0.643465	lcl|KV017184.1_mrna_39950
GO:0042743	hydrogen peroxide metabolic process	1	18	0.382807	0.643465	lcl|KV021262.1_mrna_44604
GO:0045454	cell redox homeostasis	1	18	0.382807	0.643465	lcl|KQ996494.1_mrna_14033
GO:0072527	pyrimidine-containing compound metabolic process	1	18	0.382807	0.643465	lcl|KV009364.1_mrna_29249
GO:0006820	anion transport	2	51	0.391883	0.648781	lcl|KV009412.1_mrna_29587;lcl|KV016696.1_mrna_39420
GO:0009605	response to external stimulus	2	51	0.391883	0.648781	lcl|KQ998982.1_mrna_16207;lcl|KV001282.1_mrna_19543
GO:0015992	proton transport	2	51	0.391883	0.648781	lcl|KQ991351.1_mrna_6817;lcl|KV012839.1_mrna_34570
GO:0044724	single-organism carbohydrate catabolic process	2	51	0.391883	0.648781	lcl|KQ989554.1_mrna_4565;lcl|KQ993062.1_mrna_9472
GO:0016310	phosphorylation	9	299	0.392174	0.648781	BGI_novel_G000104;lcl|KQ987226.1_mrna_896;lcl|KQ987226.1_mrna_897;lcl|KQ989554.1_mrna_4565;lcl|KQ992598.1_mrna_8861;lcl|KQ993062.1_mrna_9472;lcl|KV003936.1_mrna_22760;lcl|KV011162.1_mrna_32103;lcl|KV015575.1_mrna_38095
GO:0000096	sulfur amino acid metabolic process	1	19	0.399165	0.648781	lcl|KV014876.1_mrna_37001
GO:0006766	vitamin metabolic process	1	19	0.399165	0.648781	lcl|KV009364.1_mrna_29249
GO:0009066	aspartate family amino acid metabolic process	1	19	0.399165	0.648781	BGI_novel_G000888
GO:0009266	response to temperature stimulus	1	19	0.399165	0.648781	lcl|KV017184.1_mrna_39950
GO:0045017	glycerolipid biosynthetic process	1	19	0.399165	0.648781	lcl|KV016685.1_mrna_39302
GO:0046474	glycerophospholipid biosynthetic process	1	19	0.399165	0.648781	lcl|KV016685.1_mrna_39302
GO:0090567	reproductive shoot system development	1	19	0.399165	0.648781	lcl|KV017184.1_mrna_39950
GO:0006091	generation of precursor metabolites and energy	4	122	0.403537	0.654085	lcl|KQ989554.1_mrna_4565;lcl|KQ990519.1_mrna_5530;lcl|KQ993062.1_mrna_9472;lcl|KQ998120.1_mrna_15467
GO:0022622	root system development	1	20	0.415092	0.669138	lcl|KV018436.1_mrna_41479
GO:0048364	root development	1	20	0.415092	0.669138	lcl|KV018436.1_mrna_41479
GO:0016051	carbohydrate biosynthetic process	2	54	0.419835	0.674939	lcl|KQ995273.1_mrna_11342;lcl|KV015575.1_mrna_38095
GO:0090407	organophosphate biosynthetic process	4	126	0.427542	0.684096	lcl|KQ991351.1_mrna_6817;lcl|KV003147.1_mrna_21551;lcl|KV016685.1_mrna_39302;lcl|KV017450.1_mrna_40338
GO:0044765	single-organism transport	13	456	0.428972	0.684096	BGI_novel_G001616;lcl|KQ988422.1_mrna_2833;lcl|KQ991351.1_mrna_6817;lcl|KQ999406.1_mrna_17158;lcl|KV002472.1_mrna_20915;lcl|KV003151.1_mrna_21640;lcl|KV007509.1_mrna_27464;lcl|KV008815.1_mrna_28925;lcl|KV009412.1_mrna_29587;lcl|KV010635.1_mrna_31486;lcl|KV012839.1_mrna_34570;lcl|KV016696.1_mrna_39420;lcl|KV018436.1_mrna_41479
GO:0009314	response to radiation	2	55	0.429009	0.684096	lcl|KV003936.1_mrna_22760;lcl|KV014359.1_mrna_36271
GO:0072521	purine-containing compound metabolic process	3	91	0.433441	0.6893	lcl|KQ989554.1_mrna_4565;lcl|KQ991351.1_mrna_6817;lcl|KQ993062.1_mrna_9472
GO:0023052	signaling	7	238	0.441029	0.699481	lcl|KQ987226.1_mrna_896;lcl|KQ987226.1_mrna_897;lcl|KQ992598.1_mrna_8861;lcl|KQ999406.1_mrna_17158;lcl|KV010000.1_mrna_29925;lcl|KV011906.1_mrna_33568;lcl|KV018436.1_mrna_41479
GO:0055114	oxidation-reduction process	9	315	0.453755	0.71448	lcl|KQ988053.1_mrna_2263;lcl|KQ988979.1_mrna_3544;lcl|KQ990519.1_mrna_5530;lcl|KQ991351.1_mrna_6810;lcl|KQ998120.1_mrna_15467;lcl|KV005646.1_mrna_24921;lcl|KV019044.1_mrna_42284;lcl|KV019076.1_mrna_42487;lcl|KV021262.1_mrna_44604
GO:0034613	cellular protein localization	3	94	0.454451	0.71448	lcl|KQ998982.1_mrna_16207;lcl|KV000448.1_mrna_18511;lcl|KV001282.1_mrna_19543
GO:0006790	sulfur compound metabolic process	2	58	0.456069	0.71448	lcl|KV009364.1_mrna_29249;lcl|KV014876.1_mrna_37001
GO:0048519	negative regulation of biological process	2	58	0.456069	0.71448	lcl|KV017184.1_mrna_39950;lcl|KV018436.1_mrna_41479
GO:0009060	aerobic respiration	1	23	0.460402	0.71448	lcl|KQ998120.1_mrna_15467
GO:0009069	serine family amino acid metabolic process	1	23	0.460402	0.71448	lcl|KV014876.1_mrna_37001
GO:0048513	animal organ development	1	23	0.460402	0.71448	lcl|KV018436.1_mrna_41479
GO:0090501	RNA phosphodiester bond hydrolysis	1	23	0.460402	0.71448	lcl|KV010005.1_mrna_30060
GO:0070727	cellular macromolecule localization	3	95	0.461385	0.71448	lcl|KQ998982.1_mrna_16207;lcl|KV000448.1_mrna_18511;lcl|KV001282.1_mrna_19543
GO:1902578	single-organism localization	13	467	0.464241	0.714832	BGI_novel_G001616;lcl|KQ988422.1_mrna_2833;lcl|KQ991351.1_mrna_6817;lcl|KQ999406.1_mrna_17158;lcl|KV002472.1_mrna_20915;lcl|KV003151.1_mrna_21640;lcl|KV007509.1_mrna_27464;lcl|KV008815.1_mrna_28925;lcl|KV009412.1_mrna_29587;lcl|KV010635.1_mrna_31486;lcl|KV012839.1_mrna_34570;lcl|KV016696.1_mrna_39420;lcl|KV018436.1_mrna_41479
GO:0009165	nucleotide biosynthetic process	2	59	0.464926	0.714832	lcl|KQ991351.1_mrna_6817;lcl|KV017450.1_mrna_40338
GO:0019637	organophosphate metabolic process	9	318	0.465247	0.714832	lcl|KQ989554.1_mrna_4565;lcl|KQ991351.1_mrna_6817;lcl|KQ993041.1_mrna_9376;lcl|KQ993062.1_mrna_9472;lcl|KV003147.1_mrna_21551;lcl|KV005017.1_mrna_24117;lcl|KV016685.1_mrna_39302;lcl|KV017445.1_mrna_40325;lcl|KV017450.1_mrna_40338
GO:0034654	nucleobase-containing compound biosynthetic process	11	395	0.473552	0.716326	lcl|KQ987245.1_mrna_967;lcl|KQ987269.1_mrna_1282;lcl|KQ988436.1_mrna_2967;lcl|KQ989523.1_mrna_4429;lcl|KQ991351.1_mrna_6817;lcl|KQ991907.1_mrna_7598;lcl|KV011838.1_mrna_33171;lcl|KV012814.1_mrna_34389;lcl|KV017184.1_mrna_39950;lcl|KV017450.1_mrna_40338;lcl|KV018098.1_mrna_41121
GO:0015988	energy coupled proton transmembrane transport, against electrochemical gradient	1	24	0.474718	0.716326	lcl|KQ991351.1_mrna_6817
GO:0030258	lipid modification	1	24	0.474718	0.716326	lcl|KV017445.1_mrna_40325
GO:0043207	response to external biotic stimulus	1	24	0.474718	0.716326	lcl|KV001282.1_mrna_19543
GO:0048583	regulation of response to stimulus	1	24	0.474718	0.716326	lcl|KV018436.1_mrna_41479
GO:0051707	response to other organism	1	24	0.474718	0.716326	lcl|KV001282.1_mrna_19543
GO:0098656	anion transmembrane transport	1	24	0.474718	0.716326	lcl|KV016696.1_mrna_39420
GO:0034220	ion transmembrane transport	3	98	0.481957	0.716893	lcl|KQ991351.1_mrna_6817;lcl|KV007509.1_mrna_27464;lcl|KV016696.1_mrna_39420
GO:0044264	cellular polysaccharide metabolic process	2	61	0.482386	0.716893	lcl|KQ997936.1_mrna_15216;lcl|KV015575.1_mrna_38095
GO:0055085	transmembrane transport	6	211	0.486737	0.716893	lcl|KQ991351.1_mrna_6817;lcl|KQ999406.1_mrna_17158;lcl|KV002472.1_mrna_20915;lcl|KV007509.1_mrna_27464;lcl|KV016696.1_mrna_39420;lcl|KV018436.1_mrna_41479
GO:0006576	cellular biogenic amine metabolic process	1	25	0.488656	0.716893	lcl|KV003151.1_mrna_21640
GO:0009311	oligosaccharide metabolic process	1	25	0.488656	0.716893	lcl|KQ995273.1_mrna_11342
GO:0016569	covalent chromatin modification	1	25	0.488656	0.716893	lcl|KQ992334.1_mrna_8048
GO:0016570	histone modification	1	25	0.488656	0.716893	lcl|KQ992334.1_mrna_8048
GO:0046148	pigment biosynthetic process	1	25	0.488656	0.716893	lcl|KQ991351.1_mrna_6810
GO:0051301	cell division	1	25	0.488656	0.716893	lcl|KQ986782.1_mrna_455
GO:0009791	post-embryonic development	3	99	0.488733	0.716893	lcl|KV011838.1_mrna_33165;lcl|KV017184.1_mrna_39950;lcl|KV018436.1_mrna_41479
GO:0044042	glucan metabolic process	2	62	0.490985	0.716893	lcl|KQ997936.1_mrna_15216;lcl|KV015575.1_mrna_38095
GO:0051188	cofactor biosynthetic process	2	62	0.490985	0.716893	lcl|KQ992022.1_mrna_7750;lcl|KV017450.1_mrna_40338
GO:0015031	protein transport	4	137	0.492104	0.716893	lcl|KQ998982.1_mrna_16207;lcl|KV000448.1_mrna_18511;lcl|KV000505.1_mrna_18668;lcl|KV006334.1_mrna_25723
GO:0045184	establishment of protein localization	4	137	0.492104	0.716893	lcl|KQ998982.1_mrna_16207;lcl|KV000448.1_mrna_18511;lcl|KV000505.1_mrna_18668;lcl|KV006334.1_mrna_25723
GO:0006970	response to osmotic stress	1	26	0.502227	0.717467	lcl|KQ987269.1_mrna_1282
GO:0008643	carbohydrate transport	1	26	0.502227	0.717467	lcl|KV012839.1_mrna_34570
GO:0009250	glucan biosynthetic process	1	26	0.502227	0.717467	lcl|KV015575.1_mrna_38095
GO:0009607	response to biotic stimulus	1	26	0.502227	0.717467	lcl|KV001282.1_mrna_19543
GO:0016054	organic acid catabolic process	1	26	0.502227	0.717467	lcl|KV013352.1_mrna_34947
GO:0016485	protein processing	1	26	0.502227	0.717467	lcl|KV014357.1_mrna_36230
GO:0044106	cellular amine metabolic process	1	26	0.502227	0.717467	lcl|KV003151.1_mrna_21640
GO:0046395	carboxylic acid catabolic process	1	26	0.502227	0.717467	lcl|KV013352.1_mrna_34947
GO:0007165	signal transduction	6	215	0.505247	0.718303	lcl|KQ987226.1_mrna_896;lcl|KQ987226.1_mrna_897;lcl|KQ992598.1_mrna_8861;lcl|KQ999406.1_mrna_17158;lcl|KV010000.1_mrna_29925;lcl|KV018436.1_mrna_41479
GO:0044700	single organism signaling	6	215	0.505247	0.718303	lcl|KQ987226.1_mrna_896;lcl|KQ987226.1_mrna_897;lcl|KQ992598.1_mrna_8861;lcl|KQ999406.1_mrna_17158;lcl|KV010000.1_mrna_29925;lcl|KV018436.1_mrna_41479
GO:0015711	organic anion transport	1	27	0.51544	0.724071	lcl|KV016696.1_mrna_39420
GO:0042440	pigment metabolic process	1	27	0.51544	0.724071	lcl|KQ991351.1_mrna_6810
GO:0048878	chemical homeostasis	1	27	0.51544	0.724071	lcl|KV016696.1_mrna_39420
GO:0098869	cellular oxidant detoxification	1	27	0.51544	0.724071	lcl|KV021262.1_mrna_44604
GO:1990748	cellular detoxification	1	27	0.51544	0.724071	lcl|KV021262.1_mrna_44604
GO:0048731	system development	3	104	0.521958	0.726539	lcl|KV011838.1_mrna_33165;lcl|KV017184.1_mrna_39950;lcl|KV018436.1_mrna_41479
GO:0006325	chromatin organization	2	66	0.524477	0.726539	lcl|KQ992334.1_mrna_8048;lcl|KV017184.1_mrna_39950
GO:0016071	mRNA metabolic process	2	66	0.524477	0.726539	BGI_novel_G001555;lcl|KV017177.1_mrna_39897
GO:0098655	cation transmembrane transport	2	66	0.524477	0.726539	lcl|KQ991351.1_mrna_6817;lcl|KV007509.1_mrna_27464
GO:0009636	response to toxic substance	1	28	0.528306	0.726539	lcl|KV021262.1_mrna_44604
GO:0044272	sulfur compound biosynthetic process	1	28	0.528306	0.726539	lcl|KV014876.1_mrna_37001
GO:0048193	Golgi vesicle transport	1	28	0.528306	0.726539	BGI_novel_G001616
GO:0098754	detoxification	1	28	0.528306	0.726539	lcl|KV021262.1_mrna_44604
GO:0044262	cellular carbohydrate metabolic process	3	105	0.528464	0.726539	lcl|KQ995273.1_mrna_11342;lcl|KQ997936.1_mrna_15216;lcl|KV015575.1_mrna_38095
GO:0006520	cellular amino acid metabolic process	5	182	0.529511	0.726539	BGI_novel_G000888;lcl|KV013352.1_mrna_34947;lcl|KV014876.1_mrna_37001;lcl|KV016685.1_mrna_39302;lcl|KV020361.1_mrna_44248
GO:0033036	macromolecule localization	5	183	0.53445	0.731614	lcl|KQ998982.1_mrna_16207;lcl|KV000448.1_mrna_18511;lcl|KV000505.1_mrna_18668;lcl|KV001282.1_mrna_19543;lcl|KV006334.1_mrna_25723
GO:0006468	protein phosphorylation	5	184	0.539366	0.735232	BGI_novel_G000104;lcl|KQ987226.1_mrna_896;lcl|KQ987226.1_mrna_897;lcl|KQ992598.1_mrna_8861;lcl|KV015575.1_mrna_38095
GO:0044092	negative regulation of molecular function	1	29	0.540832	0.735232	lcl|KV009380.1_mrna_29455
GO:0046488	phosphatidylinositol metabolic process	1	29	0.540832	0.735232	lcl|KV017445.1_mrna_40325
GO:0019438	aromatic compound biosynthetic process	12	454	0.544024	0.737871	lcl|KQ987245.1_mrna_967;lcl|KQ987269.1_mrna_1282;lcl|KQ988436.1_mrna_2967;lcl|KQ989523.1_mrna_4429;lcl|KQ991351.1_mrna_6817;lcl|KQ991907.1_mrna_7598;lcl|KQ992022.1_mrna_7750;lcl|KV011838.1_mrna_33171;lcl|KV012814.1_mrna_34389;lcl|KV017184.1_mrna_39950;lcl|KV017450.1_mrna_40338;lcl|KV018098.1_mrna_41121
GO:0034470	ncRNA processing	2	69	0.548616	0.741386	lcl|KQ992022.1_mrna_7730;lcl|KV010005.1_mrna_30060
GO:0044767	single-organism developmental process	5	186	0.549128	0.741386	lcl|KV003151.1_mrna_21640;lcl|KV011838.1_mrna_33165;lcl|KV014359.1_mrna_36271;lcl|KV017184.1_mrna_39950;lcl|KV018436.1_mrna_41479
GO:0007154	cell communication	6	225	0.550437	0.741457	lcl|KQ987226.1_mrna_896;lcl|KQ987226.1_mrna_897;lcl|KQ992598.1_mrna_8861;lcl|KQ999406.1_mrna_17158;lcl|KV010000.1_mrna_29925;lcl|KV018436.1_mrna_41479
GO:0006754	ATP biosynthetic process	1	30	0.553028	0.74156	lcl|KQ991351.1_mrna_6817
GO:0009308	amine metabolic process	1	30	0.553028	0.74156	lcl|KV003151.1_mrna_21640
GO:0018130	heterocycle biosynthetic process	12	458	0.556793	0.744916	lcl|KQ987245.1_mrna_967;lcl|KQ987269.1_mrna_1282;lcl|KQ988436.1_mrna_2967;lcl|KQ989523.1_mrna_4429;lcl|KQ991351.1_mrna_6817;lcl|KQ991907.1_mrna_7598;lcl|KQ992022.1_mrna_7750;lcl|KV011838.1_mrna_33171;lcl|KV012814.1_mrna_34389;lcl|KV017184.1_mrna_39950;lcl|KV017450.1_mrna_40338;lcl|KV018098.1_mrna_41121
GO:0006396	RNA processing	4	150	0.564295	0.752353	BGI_novel_G001555;lcl|KQ992022.1_mrna_7730;lcl|KV010005.1_mrna_30060;lcl|KV017177.1_mrna_39897
GO:0071555	cell wall organization	1	31	0.564902	0.752353	lcl|KQ990516.1_mrna_5418
GO:0006470	protein dephosphorylation	1	32	0.576463	0.762353	lcl|KV004416.1_mrna_23151
GO:0045333	cellular respiration	1	32	0.576463	0.762353	lcl|KQ998120.1_mrna_15467
GO:0072593	reactive oxygen species metabolic process	1	32	0.576463	0.762353	lcl|KV021262.1_mrna_44604
GO:0015672	monovalent inorganic cation transport	2	73	0.579458	0.762353	lcl|KQ991351.1_mrna_6817;lcl|KV012839.1_mrna_34570
GO:0016070	RNA metabolic process	13	504	0.579794	0.762353	BGI_novel_G001555;lcl|KQ987245.1_mrna_967;lcl|KQ987269.1_mrna_1282;lcl|KQ988436.1_mrna_2967;lcl|KQ989523.1_mrna_4429;lcl|KQ991907.1_mrna_7598;lcl|KQ992022.1_mrna_7730;lcl|KV010005.1_mrna_30060;lcl|KV011838.1_mrna_33171;lcl|KV012814.1_mrna_34389;lcl|KV017177.1_mrna_39897;lcl|KV017184.1_mrna_39950;lcl|KV018098.1_mrna_41121
GO:0006812	cation transport	4	153	0.580163	0.762353	lcl|KQ988422.1_mrna_2833;lcl|KQ991351.1_mrna_6817;lcl|KV007509.1_mrna_27464;lcl|KV012839.1_mrna_34570
GO:0035556	intracellular signal transduction	3	114	0.584743	0.766663	lcl|KQ987226.1_mrna_896;lcl|KQ987226.1_mrna_897;lcl|KV018436.1_mrna_41479
GO:0006364	rRNA processing	1	33	0.587719	0.767156	lcl|KQ992022.1_mrna_7730
GO:0016072	rRNA metabolic process	1	33	0.587719	0.767156	lcl|KQ992022.1_mrna_7730
GO:0006464	cellular protein modification process	15	586	0.593157	0.770626	BGI_novel_G000104;lcl|KQ987226.1_mrna_896;lcl|KQ987226.1_mrna_897;lcl|KQ992321.1_mrna_7912;lcl|KQ992334.1_mrna_8048;lcl|KQ992598.1_mrna_8861;lcl|KQ993033.1_mrna_9356;lcl|KV002481.1_mrna_21016;lcl|KV004416.1_mrna_23151;lcl|KV010018.1_mrna_30113;lcl|KV011906.1_mrna_33568;lcl|KV015575.1_mrna_38095;lcl|KV017643.1_mrna_40894;lcl|KV019580.1_mrna_42736;lcl|KV020135.1_mrna_43822
GO:0036211	protein modification process	15	586	0.593157	0.770626	BGI_novel_G000104;lcl|KQ987226.1_mrna_896;lcl|KQ987226.1_mrna_897;lcl|KQ992321.1_mrna_7912;lcl|KQ992334.1_mrna_8048;lcl|KQ992598.1_mrna_8861;lcl|KQ993033.1_mrna_9356;lcl|KV002481.1_mrna_21016;lcl|KV004416.1_mrna_23151;lcl|KV010018.1_mrna_30113;lcl|KV011906.1_mrna_33568;lcl|KV015575.1_mrna_38095;lcl|KV017643.1_mrna_40894;lcl|KV019580.1_mrna_42736;lcl|KV020135.1_mrna_43822
GO:0008652	cellular amino acid biosynthetic process	2	75	0.594296	0.770626	BGI_novel_G000888;lcl|KV014876.1_mrna_37001
GO:0051641	cellular localization	4	160	0.615892	0.796878	BGI_novel_G001616;lcl|KQ998982.1_mrna_16207;lcl|KV000448.1_mrna_18511;lcl|KV001282.1_mrna_19543
GO:0008033	tRNA processing	1	36	0.619737	0.798351	lcl|KV010005.1_mrna_30060
GO:0033692	cellular polysaccharide biosynthetic process	1	36	0.619737	0.798351	lcl|KV015575.1_mrna_38095
GO:0006886	intracellular protein transport	2	79	0.622801	0.80044	lcl|KQ998982.1_mrna_16207;lcl|KV000448.1_mrna_18511
GO:1901362	organic cyclic compound biosynthetic process	12	480	0.624503	0.80044	lcl|KQ987245.1_mrna_967;lcl|KQ987269.1_mrna_1282;lcl|KQ988436.1_mrna_2967;lcl|KQ989523.1_mrna_4429;lcl|KQ991351.1_mrna_6817;lcl|KQ991907.1_mrna_7598;lcl|KQ992022.1_mrna_7750;lcl|KV011838.1_mrna_33171;lcl|KV012814.1_mrna_34389;lcl|KV017184.1_mrna_39950;lcl|KV017450.1_mrna_40338;lcl|KV018098.1_mrna_41121
GO:0005976	polysaccharide metabolic process	2	80	0.629683	0.80044	lcl|KQ997936.1_mrna_15216;lcl|KV015575.1_mrna_38095
GO:0042451	purine nucleoside biosynthetic process	1	37	0.629851	0.80044	lcl|KQ991351.1_mrna_6817
GO:0046129	purine ribonucleoside biosynthetic process	1	37	0.629851	0.80044	lcl|KQ991351.1_mrna_6817
GO:1902600	hydrogen ion transmembrane transport	1	37	0.629851	0.80044	lcl|KQ991351.1_mrna_6817
GO:0005975	carbohydrate metabolic process	8	324	0.630941	0.80044	lcl|KQ989554.1_mrna_4565;lcl|KQ993062.1_mrna_9472;lcl|KQ995273.1_mrna_11342;lcl|KQ995303.1_mrna_11533;lcl|KQ997936.1_mrna_15216;lcl|KV000740.1_mrna_18825;lcl|KV011879.1_mrna_33458;lcl|KV015575.1_mrna_38095
GO:0044723	single-organism carbohydrate metabolic process	5	204	0.632212	0.80044	lcl|KQ989554.1_mrna_4565;lcl|KQ993062.1_mrna_9472;lcl|KQ995273.1_mrna_11342;lcl|KV011879.1_mrna_33458;lcl|KV015575.1_mrna_38095
GO:0000271	polysaccharide biosynthetic process	1	38	0.639698	0.801321	lcl|KV015575.1_mrna_38095
GO:0009127	purine nucleoside monophosphate biosynthetic process	1	38	0.639698	0.801321	lcl|KQ991351.1_mrna_6817
GO:0009168	purine ribonucleoside monophosphate biosynthetic process	1	38	0.639698	0.801321	lcl|KQ991351.1_mrna_6817
GO:0022402	cell cycle process	1	38	0.639698	0.801321	lcl|KQ987245.1_mrna_967
GO:0033365	protein localization to organelle	1	38	0.639698	0.801321	lcl|KV001282.1_mrna_19543
GO:0044238	primary metabolic process	68	2636	0.644785	0.803673	BGI_novel_G000104;BGI_novel_G000888;BGI_novel_G001555;lcl|KQ987226.1_mrna_896;lcl|KQ987226.1_mrna_897;lcl|KQ987245.1_mrna_967;lcl|KQ987269.1_mrna_1206;lcl|KQ987269.1_mrna_1282;lcl|KQ987720.1_mrna_1766;lcl|KQ988053.1_mrna_2263;lcl|KQ988193.1_mrna_2341;lcl|KQ988436.1_mrna_2967;lcl|KQ989523.1_mrna_4429;lcl|KQ989554.1_mrna_4565;lcl|KQ990584.1_mrna_5897;lcl|KQ991351.1_mrna_6810;lcl|KQ991351.1_mrna_681…
GO:0032502	developmental process	5	207	0.64514	0.803673	lcl|KV003151.1_mrna_21640;lcl|KV011838.1_mrna_33165;lcl|KV014359.1_mrna_36271;lcl|KV017184.1_mrna_39950;lcl|KV018436.1_mrna_41479
GO:0009152	purine ribonucleotide biosynthetic process	1	39	0.649286	0.803673	lcl|KQ991351.1_mrna_6817
GO:0099402	plant organ development	1	39	0.649286	0.803673	lcl|KV018436.1_mrna_41479
GO:0044707	single-multicellular organism process	4	167	0.649705	0.803673	lcl|KV011838.1_mrna_33165;lcl|KV016696.1_mrna_39420;lcl|KV017184.1_mrna_39950;lcl|KV018436.1_mrna_41479
GO:0051276	chromosome organization	2	83	0.649749	0.803673	lcl|KQ992334.1_mrna_8048;lcl|KV017184.1_mrna_39950
GO:0071702	organic substance transport	6	250	0.654428	0.807767	lcl|KQ998982.1_mrna_16207;lcl|KV000448.1_mrna_18511;lcl|KV000505.1_mrna_18668;lcl|KV006334.1_mrna_25723;lcl|KV012839.1_mrna_34570;lcl|KV016696.1_mrna_39420
GO:0071704	organic substance metabolic process	73	2837	0.666298	0.815083	BGI_novel_G000104;BGI_novel_G000888;BGI_novel_G001555;lcl|KQ987226.1_mrna_896;lcl|KQ987226.1_mrna_897;lcl|KQ987245.1_mrna_967;lcl|KQ987269.1_mrna_1206;lcl|KQ987269.1_mrna_1282;lcl|KQ988053.1_mrna_2263;lcl|KQ988193.1_mrna_2351;lcl|KQ988436.1_mrna_2967;lcl|KQ989523.1_mrna_4403;lcl|KQ989523.1_mrna_4429;lcl|KQ989554.1_mrna_4565;lcl|KQ990584.1_mrna_5897;lcl|KQ991351.1_mrna_6810;lcl|KQ991351.1_mrna_681…
GO:0006260	DNA replication	1	41	0.667707	0.815083	lcl|KQ987245.1_mrna_967
GO:0051704	multi-organism process	1	41	0.667707	0.815083	lcl|KV001282.1_mrna_19543
GO:0009141	nucleoside triphosphate metabolic process	4	171	0.668133	0.815083	lcl|KQ989554.1_mrna_4565;lcl|KQ991351.1_mrna_6817;lcl|KQ993062.1_mrna_9472;lcl|KV005017.1_mrna_24117
GO:1901135	carbohydrate derivative metabolic process	4	171	0.668133	0.815083	lcl|KQ989554.1_mrna_4565;lcl|KQ991351.1_mrna_6817;lcl|KQ993062.1_mrna_9472;lcl|KV016685.1_mrna_39302
GO:0046907	intracellular transport	3	129	0.668645	0.815083	BGI_novel_G001616;lcl|KQ998982.1_mrna_16207;lcl|KV000448.1_mrna_18511
GO:1901293	nucleoside phosphate biosynthetic process	2	88	0.681278	0.819977	lcl|KQ991351.1_mrna_6817;lcl|KV017450.1_mrna_40338
GO:0009156	ribonucleoside monophosphate biosynthetic process	1	43	0.685167	0.819977	lcl|KQ991351.1_mrna_6817
GO:0009163	nucleoside biosynthetic process	1	43	0.685167	0.819977	lcl|KQ991351.1_mrna_6817
GO:0009260	ribonucleotide biosynthetic process	1	43	0.685167	0.819977	lcl|KQ991351.1_mrna_6817
GO:0015980	energy derivation by oxidation of organic compounds	1	43	0.685167	0.819977	lcl|KQ998120.1_mrna_15467
GO:0042455	ribonucleoside biosynthetic process	1	43	0.685167	0.819977	lcl|KQ991351.1_mrna_6817
GO:0046390	ribose phosphate biosynthetic process	1	43	0.685167	0.819977	lcl|KQ991351.1_mrna_6817
GO:0048523	negative regulation of cellular process	1	43	0.685167	0.819977	lcl|KV018436.1_mrna_41479
GO:1901659	glycosyl compound biosynthetic process	1	43	0.685167	0.819977	lcl|KQ991351.1_mrna_6817
GO:0006164	purine nucleotide biosynthetic process	1	44	0.693552	0.826658	lcl|KQ991351.1_mrna_6817
GO:0007049	cell cycle	1	44	0.693552	0.826658	lcl|KQ987245.1_mrna_967
GO:0051716	cellular response to stimulus	7	304	0.700968	0.833812	lcl|KQ987226.1_mrna_896;lcl|KQ987226.1_mrna_897;lcl|KQ992598.1_mrna_8861;lcl|KQ995297.1_mrna_11451;lcl|KQ999406.1_mrna_17158;lcl|KV010000.1_mrna_29925;lcl|KV018436.1_mrna_41479
GO:0032501	multicellular organismal process	4	179	0.70299	0.834536	lcl|KV011838.1_mrna_33165;lcl|KV016696.1_mrna_39420;lcl|KV017184.1_mrna_39950;lcl|KV018436.1_mrna_41479
GO:0009124	nucleoside monophosphate biosynthetic process	1	46	0.709664	0.839082	lcl|KQ991351.1_mrna_6817
GO:0009416	response to light stimulus	1	46	0.709664	0.839082	lcl|KV003936.1_mrna_22760
GO:0044249	cellular biosynthetic process	23	951	0.716245	0.845169	BGI_novel_G000888;lcl|KQ987245.1_mrna_967;lcl|KQ987269.1_mrna_1282;lcl|KQ988053.1_mrna_2263;lcl|KQ988436.1_mrna_2967;lcl|KQ989523.1_mrna_4429;lcl|KQ991351.1_mrna_6810;lcl|KQ991351.1_mrna_6817;lcl|KQ991907.1_mrna_7598;lcl|KQ992022.1_mrna_7750;lcl|KQ995273.1_mrna_11342;lcl|KV003147.1_mrna_21551;lcl|KV003151.1_mrna_21640;lcl|KV011162.1_mrna_32115;lcl|KV011838.1_mrna_33171;lcl|KV012814.1_mrna_34389;l…
GO:1901565	organonitrogen compound catabolic process	1	49	0.732268	0.862352	lcl|KV013352.1_mrna_34947
GO:0051649	establishment of localization in cell	3	143	0.73528	0.864173	BGI_novel_G001616;lcl|KQ998982.1_mrna_16207;lcl|KV000448.1_mrna_18511
GO:0043412	macromolecule modification	15	643	0.737179	0.864683	BGI_novel_G000104;lcl|KQ987226.1_mrna_896;lcl|KQ987226.1_mrna_897;lcl|KQ992321.1_mrna_7912;lcl|KQ992334.1_mrna_8048;lcl|KQ992598.1_mrna_8861;lcl|KQ993033.1_mrna_9356;lcl|KV002481.1_mrna_21016;lcl|KV004416.1_mrna_23151;lcl|KV010018.1_mrna_30113;lcl|KV011906.1_mrna_33568;lcl|KV015575.1_mrna_38095;lcl|KV017643.1_mrna_40894;lcl|KV019580.1_mrna_42736;lcl|KV020135.1_mrna_43822
GO:1901576	organic substance biosynthetic process	23	963	0.739486	0.865668	BGI_novel_G000888;lcl|KQ987245.1_mrna_967;lcl|KQ987269.1_mrna_1282;lcl|KQ988053.1_mrna_2263;lcl|KQ988436.1_mrna_2967;lcl|KQ989523.1_mrna_4429;lcl|KQ991351.1_mrna_6810;lcl|KQ991351.1_mrna_6817;lcl|KQ991907.1_mrna_7598;lcl|KQ992022.1_mrna_7750;lcl|KQ995273.1_mrna_11342;lcl|KV003147.1_mrna_21551;lcl|KV003151.1_mrna_21640;lcl|KV011162.1_mrna_32115;lcl|KV011838.1_mrna_33171;lcl|KV012814.1_mrna_34389;l…
GO:0006281	DNA repair	1	52	0.753125	0.876417	lcl|KQ995297.1_mrna_11451
GO:0045229	external encapsulating structure organization	1	52	0.753125	0.876417	lcl|KQ990516.1_mrna_5418
GO:0072522	purine-containing compound biosynthetic process	1	52	0.753125	0.876417	lcl|KQ991351.1_mrna_6817
GO:0034660	ncRNA metabolic process	2	102	0.757418	0.877163	lcl|KQ992022.1_mrna_7730;lcl|KV010005.1_mrna_30060
GO:0006753	nucleoside phosphate metabolic process	5	237	0.758378	0.877163	lcl|KQ989554.1_mrna_4565;lcl|KQ991351.1_mrna_6817;lcl|KQ993062.1_mrna_9472;lcl|KV005017.1_mrna_24117;lcl|KV017450.1_mrna_40338
GO:0006974	cellular response to DNA damage stimulus	1	53	0.759712	0.877163	lcl|KQ995297.1_mrna_11451
GO:0007017	microtubule-based process	1	53	0.759712	0.877163	lcl|KQ986782.1_mrna_455
GO:0009145	purine nucleoside triphosphate biosynthetic process	1	54	0.766125	0.881118	lcl|KQ991351.1_mrna_6817
GO:0009206	purine ribonucleoside triphosphate biosynthetic process	1	54	0.766125	0.881118	lcl|KQ991351.1_mrna_6817
GO:1901137	carbohydrate derivative biosynthetic process	2	105	0.771551	0.884414	lcl|KQ991351.1_mrna_6817;lcl|KV016685.1_mrna_39302
GO:0006810	transport	19	821	0.771988	0.884414	BGI_novel_G001616;lcl|KQ988422.1_mrna_2833;lcl|KQ991351.1_mrna_6817;lcl|KQ993062.1_mrna_9455;lcl|KQ996399.1_mrna_13495;lcl|KQ998982.1_mrna_16207;lcl|KQ999406.1_mrna_17158;lcl|KV000448.1_mrna_18511;lcl|KV000505.1_mrna_18668;lcl|KV002472.1_mrna_20915;lcl|KV003151.1_mrna_21640;lcl|KV006334.1_mrna_25723;lcl|KV007509.1_mrna_27464;lcl|KV008815.1_mrna_28925;lcl|KV009412.1_mrna_29587;lcl|KV010635.1_mrna_…
GO:0009142	nucleoside triphosphate biosynthetic process	1	56	0.778445	0.884938	lcl|KQ991351.1_mrna_6817
GO:0009201	ribonucleoside triphosphate biosynthetic process	1	56	0.778445	0.884938	lcl|KQ991351.1_mrna_6817
GO:0042254	ribosome biogenesis	1	56	0.778445	0.884938	lcl|KQ992022.1_mrna_7730
GO:0090305	nucleic acid phosphodiester bond hydrolysis	1	56	0.778445	0.884938	lcl|KV010005.1_mrna_30060
GO:0071705	nitrogen compound transport	1	57	0.784362	0.889949	lcl|KV009412.1_mrna_29587
GO:0065009	regulation of molecular function	1	58	0.790121	0.894763	lcl|KV009380.1_mrna_29455
GO:0009056	catabolic process	8	379	0.794627	0.898141	lcl|KQ989554.1_mrna_4565;lcl|KQ993062.1_mrna_9472;lcl|KQ997936.1_mrna_15216;lcl|KV003144.1_mrna_21469;lcl|KV005017.1_mrna_24117;lcl|KV013352.1_mrna_34947;lcl|KV013368.1_mrna_35009;lcl|KV021262.1_mrna_44604
GO:0098662	inorganic cation transmembrane transport	1	61	0.806499	0.909818	lcl|KQ991351.1_mrna_6817
GO:0055086	nucleobase-containing small molecule metabolic process	5	254	0.809469	0.911425	lcl|KQ989554.1_mrna_4565;lcl|KQ991351.1_mrna_6817;lcl|KQ993062.1_mrna_9472;lcl|KV005017.1_mrna_24117;lcl|KV017450.1_mrna_40338
GO:0009058	biosynthetic process	23	1006	0.813045	0.913708	BGI_novel_G000888;lcl|KQ987245.1_mrna_967;lcl|KQ987269.1_mrna_1282;lcl|KQ988053.1_mrna_2263;lcl|KQ988436.1_mrna_2967;lcl|KQ989523.1_mrna_4429;lcl|KQ991351.1_mrna_6810;lcl|KQ991351.1_mrna_6817;lcl|KQ991907.1_mrna_7598;lcl|KQ992022.1_mrna_7750;lcl|KQ995273.1_mrna_11342;lcl|KV003147.1_mrna_21551;lcl|KV003151.1_mrna_21640;lcl|KV011162.1_mrna_32115;lcl|KV011838.1_mrna_33171;lcl|KV012814.1_mrna_34389;l…
GO:0007275	multicellular organism development	3	165	0.81825	0.917809	lcl|KV011838.1_mrna_33165;lcl|KV017184.1_mrna_39950;lcl|KV018436.1_mrna_41479
GO:0009205	purine ribonucleoside triphosphate metabolic process	3	166	0.821439	0.919637	lcl|KQ989554.1_mrna_4565;lcl|KQ991351.1_mrna_6817;lcl|KQ993062.1_mrna_9472
GO:0009144	purine nucleoside triphosphate metabolic process	3	167	0.82458	0.921374	lcl|KQ989554.1_mrna_4565;lcl|KQ991351.1_mrna_6817;lcl|KQ993062.1_mrna_9472
GO:0098660	inorganic ion transmembrane transport	1	65	0.82638	0.921374	lcl|KQ991351.1_mrna_6817
GO:0009199	ribonucleoside triphosphate metabolic process	3	168	0.827675	0.921374	lcl|KQ989554.1_mrna_4565;lcl|KQ991351.1_mrna_6817;lcl|KQ993062.1_mrna_9472
GO:0006457	protein folding	1	66	0.831024	0.921625	lcl|KQ995242.1_mrna_11216
GO:0032446	protein modification by small protein conjugation	1	66	0.831024	0.921625	lcl|KQ993033.1_mrna_9356
GO:1901575	organic substance catabolic process	7	355	0.838541	0.927554	lcl|KQ989554.1_mrna_4565;lcl|KQ993062.1_mrna_9472;lcl|KQ997936.1_mrna_15216;lcl|KV003144.1_mrna_21469;lcl|KV005017.1_mrna_24117;lcl|KV013352.1_mrna_34947;lcl|KV013368.1_mrna_35009
GO:0051179	localization	20	904	0.841718	0.927554	BGI_novel_G001616;lcl|KQ988422.1_mrna_2833;lcl|KQ991351.1_mrna_6817;lcl|KQ993062.1_mrna_9455;lcl|KQ996399.1_mrna_13495;lcl|KQ998982.1_mrna_16207;lcl|KQ999406.1_mrna_17158;lcl|KV000448.1_mrna_18511;lcl|KV000505.1_mrna_18668;lcl|KV001282.1_mrna_19543;lcl|KV002472.1_mrna_20915;lcl|KV003151.1_mrna_21640;lcl|KV006334.1_mrna_25723;lcl|KV007509.1_mrna_27464;lcl|KV008815.1_mrna_28925;lcl|KV009412.1_mrna_…
GO:0006399	tRNA metabolic process	1	69	0.844231	0.927554	lcl|KV010005.1_mrna_30060
GO:0048608	reproductive structure development	1	69	0.844231	0.927554	lcl|KV017184.1_mrna_39950
GO:0061458	reproductive system development	1	69	0.844231	0.927554	lcl|KV017184.1_mrna_39950
GO:0019318	hexose metabolic process	1	70	0.848402	0.930403	lcl|KV011879.1_mrna_33458
GO:1901564	organonitrogen compound metabolic process	13	623	0.855442	0.936384	BGI_novel_G000888;lcl|KQ989554.1_mrna_4565;lcl|KQ991351.1_mrna_6817;lcl|KQ992022.1_mrna_7750;lcl|KQ993062.1_mrna_9472;lcl|KV003151.1_mrna_21640;lcl|KV009364.1_mrna_29249;lcl|KV013352.1_mrna_34947;lcl|KV014357.1_mrna_36230;lcl|KV014876.1_mrna_37001;lcl|KV016685.1_mrna_39302;lcl|KV017450.1_mrna_40338;lcl|KV020361.1_mrna_44248
GO:0044282	small molecule catabolic process	1	73	0.860259	0.9374	lcl|KV013352.1_mrna_34947
GO:0010467	gene expression	17	794	0.860508	0.9374	BGI_novel_G001555;lcl|KQ987245.1_mrna_967;lcl|KQ987269.1_mrna_1282;lcl|KQ988193.1_mrna_2351;lcl|KQ988436.1_mrna_2967;lcl|KQ989523.1_mrna_4429;lcl|KQ991907.1_mrna_7598;lcl|KQ992022.1_mrna_7730;lcl|KV003936.1_mrna_22760;lcl|KV010005.1_mrna_30060;lcl|KV011838.1_mrna_33171;lcl|KV012487.1_mrna_33888;lcl|KV012814.1_mrna_34389;lcl|KV014357.1_mrna_36230;lcl|KV017177.1_mrna_39897;lcl|KV017184.1_mrna_39950…
GO:0090304	nucleic acid metabolic process	14	669	0.861137	0.9374	BGI_novel_G001555;lcl|KQ987245.1_mrna_967;lcl|KQ987269.1_mrna_1282;lcl|KQ988436.1_mrna_2967;lcl|KQ989523.1_mrna_4429;lcl|KQ991907.1_mrna_7598;lcl|KQ992022.1_mrna_7730;lcl|KQ995297.1_mrna_11451;lcl|KV010005.1_mrna_30060;lcl|KV011838.1_mrna_33171;lcl|KV012814.1_mrna_34389;lcl|KV017177.1_mrna_39897;lcl|KV017184.1_mrna_39950;lcl|KV018098.1_mrna_41121
GO:0070647	protein modification by small protein conjugation or removal	1	76	0.871196	0.946183	lcl|KQ993033.1_mrna_9356
GO:0051234	establishment of localization	19	886	0.872413	0.946183	BGI_novel_G001616;lcl|KQ988422.1_mrna_2833;lcl|KQ991351.1_mrna_6817;lcl|KQ993062.1_mrna_9455;lcl|KQ996399.1_mrna_13495;lcl|KQ998982.1_mrna_16207;lcl|KQ999406.1_mrna_17158;lcl|KV000448.1_mrna_18511;lcl|KV000505.1_mrna_18668;lcl|KV002472.1_mrna_20915;lcl|KV003151.1_mrna_21640;lcl|KV006334.1_mrna_25723;lcl|KV007509.1_mrna_27464;lcl|KV008815.1_mrna_28925;lcl|KV009412.1_mrna_29587;lcl|KV010635.1_mrna_…
GO:0022613	ribonucleoprotein complex biogenesis	1	79	0.881283	0.953996	lcl|KQ992022.1_mrna_7730
GO:0046483	heterocycle metabolic process	22	1019	0.883439	0.953996	BGI_novel_G001555;lcl|KQ987245.1_mrna_967;lcl|KQ987269.1_mrna_1282;lcl|KQ988436.1_mrna_2967;lcl|KQ989523.1_mrna_4429;lcl|KQ989554.1_mrna_4565;lcl|KQ991351.1_mrna_6817;lcl|KQ991907.1_mrna_7598;lcl|KQ992022.1_mrna_7730;lcl|KQ992022.1_mrna_7750;lcl|KQ993062.1_mrna_9472;lcl|KQ995297.1_mrna_11451;lcl|KV005017.1_mrna_24117;lcl|KV009364.1_mrna_29249;lcl|KV010005.1_mrna_30060;lcl|KV011838.1_mrna_33171;lc…
GO:0030001	metal ion transport	1	80	0.884468	0.953996	lcl|KQ988422.1_mrna_2833
GO:0044702	single organism reproductive process	1	85	0.899163	0.967764	lcl|KV017184.1_mrna_39950
GO:0044237	cellular metabolic process	63	2645	0.901173	0.967764	BGI_novel_G000104;BGI_novel_G000888;BGI_novel_G001555;lcl|KQ987226.1_mrna_896;lcl|KQ987226.1_mrna_897;lcl|KQ987245.1_mrna_967;lcl|KQ987269.1_mrna_1282;lcl|KQ988053.1_mrna_2263;lcl|KQ988436.1_mrna_2967;lcl|KQ989523.1_mrna_4429;lcl|KQ989554.1_mrna_4565;lcl|KQ990519.1_mrna_5530;lcl|KQ991351.1_mrna_6810;lcl|KQ991351.1_mrna_6817;lcl|KQ991907.1_mrna_7598;lcl|KQ992022.1_mrna_7730;lcl|KQ992022.1_mrna_775…
GO:0005996	monosaccharide metabolic process	1	87	0.904508	0.967764	lcl|KV011879.1_mrna_33458
GO:0033554	cellular response to stress	1	87	0.904508	0.967764	lcl|KQ995297.1_mrna_11451
GO:0006725	cellular aromatic compound metabolic process	22	1042	0.906749	0.967764	BGI_novel_G001555;lcl|KQ987245.1_mrna_967;lcl|KQ987269.1_mrna_1282;lcl|KQ988436.1_mrna_2967;lcl|KQ989523.1_mrna_4429;lcl|KQ989554.1_mrna_4565;lcl|KQ991351.1_mrna_6817;lcl|KQ991907.1_mrna_7598;lcl|KQ992022.1_mrna_7730;lcl|KQ992022.1_mrna_7750;lcl|KQ993062.1_mrna_9472;lcl|KQ995297.1_mrna_11451;lcl|KV005017.1_mrna_24117;lcl|KV009364.1_mrna_29249;lcl|KV010005.1_mrna_30060;lcl|KV011838.1_mrna_33171;lc…
GO:1902582	single-organism intracellular transport	1	88	0.907074	0.967764	BGI_novel_G001616
GO:0006996	organelle organization	3	203	0.910151	0.969294	lcl|KQ987269.1_mrna_1282;lcl|KQ992334.1_mrna_8048;lcl|KV017184.1_mrna_39950
GO:1902589	single-organism organelle organization	1	91	0.914368	0.97098	lcl|KQ992334.1_mrna_8048
GO:0043933	macromolecular complex subunit organization	2	152	0.91558	0.97098	lcl|KQ992334.1_mrna_8048;lcl|KV017184.1_mrna_39950
GO:0003006	developmental process involved in reproduction	1	92	0.916671	0.97098	lcl|KV017184.1_mrna_39950
GO:0044271	cellular nitrogen compound biosynthetic process	13	675	0.9201	0.97127	lcl|KQ987245.1_mrna_967;lcl|KQ987269.1_mrna_1282;lcl|KQ988436.1_mrna_2967;lcl|KQ989523.1_mrna_4429;lcl|KQ991351.1_mrna_6817;lcl|KQ991907.1_mrna_7598;lcl|KQ992022.1_mrna_7750;lcl|KV003151.1_mrna_21640;lcl|KV011838.1_mrna_33171;lcl|KV012814.1_mrna_34389;lcl|KV017184.1_mrna_39950;lcl|KV017450.1_mrna_40338;lcl|KV018098.1_mrna_41121
GO:0006139	nucleobase-containing compound metabolic process	19	932	0.920237	0.97127	BGI_novel_G001555;lcl|KQ987245.1_mrna_967;lcl|KQ987269.1_mrna_1282;lcl|KQ988436.1_mrna_2967;lcl|KQ989523.1_mrna_4429;lcl|KQ989554.1_mrna_4565;lcl|KQ991351.1_mrna_6817;lcl|KQ991907.1_mrna_7598;lcl|KQ992022.1_mrna_7730;lcl|KQ993062.1_mrna_9472;lcl|KQ995297.1_mrna_11451;lcl|KV005017.1_mrna_24117;lcl|KV010005.1_mrna_30060;lcl|KV011838.1_mrna_33171;lcl|KV012814.1_mrna_34389;lcl|KV017177.1_mrna_39897;l…
GO:1901360	organic cyclic compound metabolic process	22	1066	0.926997	0.975549	BGI_novel_G001555;lcl|KQ987245.1_mrna_967;lcl|KQ987269.1_mrna_1282;lcl|KQ988436.1_mrna_2967;lcl|KQ989523.1_mrna_4429;lcl|KQ989554.1_mrna_4565;lcl|KQ991351.1_mrna_6817;lcl|KQ991907.1_mrna_7598;lcl|KQ992022.1_mrna_7730;lcl|KQ992022.1_mrna_7750;lcl|KQ993062.1_mrna_9472;lcl|KQ995297.1_mrna_11451;lcl|KV005017.1_mrna_24117;lcl|KV009364.1_mrna_29249;lcl|KV010005.1_mrna_30060;lcl|KV011838.1_mrna_33171;lc…
GO:0009143	nucleoside triphosphate catabolic process	1	98	0.929252	0.975549	lcl|KV005017.1_mrna_24117
GO:1901292	nucleoside phosphate catabolic process	1	98	0.929252	0.975549	lcl|KV005017.1_mrna_24117
GO:0006259	DNA metabolic process	2	162	0.932432	0.977149	lcl|KQ987245.1_mrna_967;lcl|KQ995297.1_mrna_11451
GO:0046434	organophosphate catabolic process	1	101	0.934816	0.97791	lcl|KV005017.1_mrna_24117
GO:0006508	proteolysis	3	224	0.940605	0.982225	lcl|KQ990584.1_mrna_5897;lcl|KQ999032.1_mrna_16365;lcl|KV014357.1_mrna_36230
GO:1901566	organonitrogen compound biosynthetic process	7	427	0.942509	0.982474	BGI_novel_G000888;lcl|KQ991351.1_mrna_6817;lcl|KQ992022.1_mrna_7750;lcl|KV003151.1_mrna_21640;lcl|KV014876.1_mrna_37001;lcl|KV016685.1_mrna_39302;lcl|KV017450.1_mrna_40338
GO:0034641	cellular nitrogen compound metabolic process	25	1228	0.950823	0.987854	BGI_novel_G001555;lcl|KQ987245.1_mrna_967;lcl|KQ987269.1_mrna_1282;lcl|KQ988436.1_mrna_2967;lcl|KQ989523.1_mrna_4429;lcl|KQ989554.1_mrna_4565;lcl|KQ991351.1_mrna_6817;lcl|KQ991907.1_mrna_7598;lcl|KQ992022.1_mrna_7730;lcl|KQ992022.1_mrna_7750;lcl|KQ993062.1_mrna_9472;lcl|KQ995297.1_mrna_11451;lcl|KV003151.1_mrna_21640;lcl|KV005017.1_mrna_24117;lcl|KV009364.1_mrna_29249;lcl|KV010005.1_mrna_30060;lc…
GO:0022414	reproductive process	1	112	0.951748	0.987854	lcl|KV017184.1_mrna_39950
GO:0000003	reproduction	1	113	0.953051	0.987854	lcl|KV017184.1_mrna_39950
GO:0044248	cellular catabolic process	4	291	0.954368	0.987854	lcl|KQ997936.1_mrna_15216;lcl|KV005017.1_mrna_24117;lcl|KV013352.1_mrna_34947;lcl|KV021262.1_mrna_44604
GO:0006807	nitrogen compound metabolic process	28	1371	0.959885	0.991443	BGI_novel_G000888;BGI_novel_G001555;lcl|KQ987245.1_mrna_967;lcl|KQ987269.1_mrna_1282;lcl|KQ988436.1_mrna_2967;lcl|KQ989523.1_mrna_4429;lcl|KQ989554.1_mrna_4565;lcl|KQ991351.1_mrna_6817;lcl|KQ991907.1_mrna_7598;lcl|KQ992022.1_mrna_7730;lcl|KQ992022.1_mrna_7750;lcl|KQ993062.1_mrna_9472;lcl|KQ995297.1_mrna_11451;lcl|KV003151.1_mrna_21640;lcl|KV005017.1_mrna_24117;lcl|KV009364.1_mrna_29249;lcl|KV0100…
GO:0034655	nucleobase-containing compound catabolic process	1	121	0.962293	0.991443	lcl|KV005017.1_mrna_24117
GO:0019538	protein metabolic process	22	1127	0.962876	0.991443	BGI_novel_G000104;lcl|KQ987226.1_mrna_896;lcl|KQ987226.1_mrna_897;lcl|KQ987269.1_mrna_1206;lcl|KQ990584.1_mrna_5897;lcl|KQ992321.1_mrna_7912;lcl|KQ992334.1_mrna_8048;lcl|KQ992598.1_mrna_8861;lcl|KQ993033.1_mrna_9356;lcl|KQ993893.1_mrna_10468;lcl|KQ999032.1_mrna_16365;lcl|KV002481.1_mrna_21016;lcl|KV004416.1_mrna_23151;lcl|KV009380.1_mrna_29455;lcl|KV010018.1_mrna_30113;lcl|KV011906.1_mrna_33568;l…
GO:0019439	aromatic compound catabolic process	1	127	0.968017	0.991575	lcl|KV005017.1_mrna_24117
GO:0046700	heterocycle catabolic process	1	127	0.968017	0.991575	lcl|KV005017.1_mrna_24117
GO:0044270	cellular nitrogen compound catabolic process	1	128	0.968883	0.991575	lcl|KV005017.1_mrna_24117
GO:1901361	organic cyclic compound catabolic process	1	129	0.969726	0.991575	lcl|KV005017.1_mrna_24117
GO:0034645	cellular macromolecule biosynthetic process	10	615	0.971437	0.991605	lcl|KQ987245.1_mrna_967;lcl|KQ987269.1_mrna_1282;lcl|KQ988436.1_mrna_2967;lcl|KQ989523.1_mrna_4429;lcl|KQ991907.1_mrna_7598;lcl|KV011838.1_mrna_33171;lcl|KV012814.1_mrna_34389;lcl|KV015575.1_mrna_38095;lcl|KV017184.1_mrna_39950;lcl|KV018098.1_mrna_41121
GO:0009059	macromolecule biosynthetic process	10	622	0.97432	0.99283	lcl|KQ987245.1_mrna_967;lcl|KQ987269.1_mrna_1282;lcl|KQ988436.1_mrna_2967;lcl|KQ989523.1_mrna_4429;lcl|KQ991907.1_mrna_7598;lcl|KV011838.1_mrna_33171;lcl|KV012814.1_mrna_34389;lcl|KV015575.1_mrna_38095;lcl|KV017184.1_mrna_39950;lcl|KV018098.1_mrna_41121
GO:0044260	cellular macromolecule metabolic process	32	1588	0.977743	0.993985	BGI_novel_G000104;BGI_novel_G001555;lcl|KQ987226.1_mrna_896;lcl|KQ987226.1_mrna_897;lcl|KQ987245.1_mrna_967;lcl|KQ987269.1_mrna_1282;lcl|KQ988436.1_mrna_2967;lcl|KQ989523.1_mrna_4429;lcl|KQ991907.1_mrna_7598;lcl|KQ992022.1_mrna_7730;lcl|KQ992321.1_mrna_7912;lcl|KQ992334.1_mrna_8048;lcl|KQ992598.1_mrna_8861;lcl|KQ993033.1_mrna_9356;lcl|KQ993893.1_mrna_10468;lcl|KQ995297.1_mrna_11451;lcl|KQ997936.1…
GO:0044267	cellular protein metabolic process	17	961	0.980462	0.993985	BGI_novel_G000104;lcl|KQ987226.1_mrna_896;lcl|KQ987226.1_mrna_897;lcl|KQ992321.1_mrna_7912;lcl|KQ992334.1_mrna_8048;lcl|KQ992598.1_mrna_8861;lcl|KQ993033.1_mrna_9356;lcl|KQ993893.1_mrna_10468;lcl|KV002481.1_mrna_21016;lcl|KV004416.1_mrna_23151;lcl|KV010018.1_mrna_30113;lcl|KV011906.1_mrna_33568;lcl|KV014357.1_mrna_36230;lcl|KV015575.1_mrna_38095;lcl|KV017643.1_mrna_40894;lcl|KV019580.1_mrna_42736…
GO:0009057	macromolecule catabolic process	1	145	0.980507	0.993985	lcl|KQ997936.1_mrna_15216
GO:0009987	cellular process	78	3379	0.984163	0.99598	BGI_novel_G000104;BGI_novel_G000888;BGI_novel_G001555;lcl|KQ986782.1_mrna_455;lcl|KQ987226.1_mrna_896;lcl|KQ987226.1_mrna_897;lcl|KQ987245.1_mrna_967;lcl|KQ987269.1_mrna_1282;lcl|KQ988053.1_mrna_2263;lcl|KQ988436.1_mrna_2967;lcl|KQ989523.1_mrna_4403;lcl|KQ989523.1_mrna_4429;lcl|KQ989554.1_mrna_4565;lcl|KQ990516.1_mrna_5418;lcl|KQ990519.1_mrna_5530;lcl|KQ991351.1_mrna_6810;lcl|KQ991351.1_mrna_6817…
GO:0043170	macromolecule metabolic process	39	1914	0.98641	0.996074	BGI_novel_G000104;BGI_novel_G001555;lcl|KQ987226.1_mrna_896;lcl|KQ987226.1_mrna_897;lcl|KQ987245.1_mrna_967;lcl|KQ987269.1_mrna_1206;lcl|KQ987269.1_mrna_1282;lcl|KQ988193.1_mrna_2351;lcl|KQ988436.1_mrna_2967;lcl|KQ989523.1_mrna_4429;lcl|KQ990584.1_mrna_5897;lcl|KQ991907.1_mrna_7598;lcl|KQ992022.1_mrna_7730;lcl|KQ992321.1_mrna_7912;lcl|KQ992334.1_mrna_8048;lcl|KQ992598.1_mrna_8861;lcl|KQ993033.1_m…
GO:0016043	cellular component organization	4	366	0.989764	0.996074	lcl|KQ987269.1_mrna_1282;lcl|KQ990516.1_mrna_5418;lcl|KQ992334.1_mrna_8048;lcl|KV017184.1_mrna_39950
GO:0071840	cellular component organization or biogenesis	5	426	0.990488	0.996074	lcl|KQ987269.1_mrna_1282;lcl|KQ990516.1_mrna_5418;lcl|KQ992022.1_mrna_7730;lcl|KQ992334.1_mrna_8048;lcl|KV017184.1_mrna_39950
GO:0044085	cellular component biogenesis	1	173	0.99101	0.996074	lcl|KQ992022.1_mrna_7730
GO:0043603	cellular amide metabolic process	2	291	0.996923	1	lcl|KV014357.1_mrna_36230;lcl|KV020361.1_mrna_44248
GO:0006518	peptide metabolic process	1	264	0.999296	1	lcl|KV014357.1_mrna_36230
GO:0008150	biological_process	134	5074	1	1	BGI_novel_G000104;BGI_novel_G000888;BGI_novel_G001555;BGI_novel_G001616;lcl|KQ986782.1_mrna_455;lcl|KQ987226.1_mrna_896;lcl|KQ987226.1_mrna_897;lcl|KQ987245.1_mrna_967;lcl|KQ987269.1_mrna_1206;lcl|KQ987269.1_mrna_1282;lcl|KQ987720.1_mrna_1766;lcl|KQ988053.1_mrna_2263;lcl|KQ988193.1_mrna_2341;lcl|KQ988193.1_mrna_2351;lcl|KQ988422.1_mrna_2833;lcl|KQ988436.1_mrna_2967;lcl|KQ988979.1_mrna_3544;lcl|KQ…

## Sheet: GO Cellular Component
GO ID	Description	out (87)	All (3822)	pvalue	p.adjust	Genes
GO:0005929	cilium	1	1	0.022763	0.679131	lcl|KV001282.1_mrna_19543
GO:0009317	acetyl-CoA carboxylase complex	1	1	0.022763	0.679131	lcl|KV011162.1_mrna_32115
GO:0030123	AP-3 adaptor complex	1	1	0.022763	0.679131	lcl|KV000448.1_mrna_18511
GO:0031463	Cul3-RING ubiquitin ligase complex	1	2	0.0450136	0.679131	lcl|KV006334.1_mrna_25722
GO:0042646	plastid nucleoid	1	2	0.0450136	0.679131	lcl|KV003936.1_mrna_22760
GO:0000314	organellar small ribosomal subunit	1	3	0.0667633	0.679131	BGI_novel_G001582
GO:0005763	mitochondrial small ribosomal subunit	1	3	0.0667633	0.679131	BGI_novel_G001582
GO:0005811	lipid particle	1	3	0.0667633	0.679131	lcl|KQ995790.1_mrna_13034
GO:0009295	nucleoid	1	3	0.0667633	0.679131	lcl|KV003936.1_mrna_22760
GO:0034388	Pwp2p-containing subcomplex of 90S preribosome	1	3	0.0667633	0.679131	lcl|KQ992022.1_mrna_7730
GO:0030686	90S preribosome	1	4	0.0880232	0.679131	lcl|KQ992022.1_mrna_7730
GO:0045261	proton-transporting ATP synthase complex, catalytic core F(1)	1	4	0.0880232	0.679131	lcl|KQ991351.1_mrna_6817
GO:0016020	membrane	46	1757	0.115588	0.679131	BGI_novel_G000097;BGI_novel_G001616;BGI_novel_G002119;lcl|KQ986815.1_mrna_623;lcl|KQ987746.1_mrna_1907;lcl|KQ988053.1_mrna_2263;lcl|KQ988422.1_mrna_2833;lcl|KQ990516.1_mrna_5418;lcl|KQ990584.1_mrna_5897;lcl|KQ991163.1_mrna_6675;lcl|KQ991351.1_mrna_6810;lcl|KQ991351.1_mrna_6817;lcl|KQ992022.1_mrna_7747;lcl|KQ993062.1_mrna_9455;lcl|KQ995265.1_mrna_11301;lcl|KQ995790.1_mrna_13034;lcl|KQ997936.1_mrna…
GO:0016021	integral component of membrane	24	841	0.128177	0.679131	BGI_novel_G000097;BGI_novel_G001616;lcl|KQ986815.1_mrna_623;lcl|KQ987746.1_mrna_1907;lcl|KQ988053.1_mrna_2263;lcl|KQ990584.1_mrna_5897;lcl|KQ991351.1_mrna_6810;lcl|KQ997936.1_mrna_15216;lcl|KQ999406.1_mrna_17158;lcl|KV001272.1_mrna_19498;lcl|KV002472.1_mrna_20915;lcl|KV005005.1_mrna_23762;lcl|KV006930.1_mrna_26714;lcl|KV007509.1_mrna_27464;lcl|KV009412.1_mrna_29587;lcl|KV010635.1_mrna_31486;lcl|K…
GO:0005667	transcription factor complex	1	6	0.129117	0.679131	lcl|KQ987245.1_mrna_967
GO:0031969	chloroplast membrane	1	6	0.129117	0.679131	lcl|KQ988053.1_mrna_2263
GO:0042995	cell projection	1	6	0.129117	0.679131	lcl|KV001282.1_mrna_19543
GO:0046540	U4/U6 x U5 tri-snRNP complex	1	6	0.129117	0.679131	lcl|KV017177.1_mrna_39897
GO:0031224	intrinsic component of membrane	31	1139	0.139561	0.679131	BGI_novel_G000097;BGI_novel_G001616;lcl|KQ986815.1_mrna_623;lcl|KQ987746.1_mrna_1907;lcl|KQ988053.1_mrna_2263;lcl|KQ990584.1_mrna_5897;lcl|KQ991351.1_mrna_6810;lcl|KQ995790.1_mrna_13034;lcl|KQ997936.1_mrna_15216;lcl|KQ999406.1_mrna_17158;lcl|KQ999837.1_mrna_17704;lcl|KV001272.1_mrna_19498;lcl|KV002472.1_mrna_20915;lcl|KV005005.1_mrna_23762;lcl|KV006930.1_mrna_26714;lcl|KV007509.1_mrna_27464;lcl|K…
GO:0044425	membrane part	34	1267	0.141861	0.679131	BGI_novel_G000097;BGI_novel_G001616;lcl|KQ986815.1_mrna_623;lcl|KQ987746.1_mrna_1907;lcl|KQ988053.1_mrna_2263;lcl|KQ990584.1_mrna_5897;lcl|KQ991351.1_mrna_6810;lcl|KQ991351.1_mrna_6817;lcl|KQ995790.1_mrna_13034;lcl|KQ997936.1_mrna_15216;lcl|KQ999406.1_mrna_17158;lcl|KQ999837.1_mrna_17704;lcl|KV000448.1_mrna_18511;lcl|KV001272.1_mrna_19498;lcl|KV002472.1_mrna_20915;lcl|KV005005.1_mrna_23762;lcl|KV…
GO:0005761	mitochondrial ribosome	1	7	0.148972	0.679131	BGI_novel_G001582
GO:0042170	plastid membrane	1	7	0.148972	0.679131	lcl|KQ988053.1_mrna_2263
GO:0097526	spliceosomal tri-snRNP complex	1	7	0.148972	0.679131	lcl|KV017177.1_mrna_39897
GO:0000313	organellar ribosome	1	8	0.16838	0.679131	BGI_novel_G001582
GO:0019012	virion	1	8	0.16838	0.679131	lcl|KV017177.1_mrna_39897
GO:0019013	viral nucleocapsid	1	8	0.16838	0.679131	lcl|KV017177.1_mrna_39897
GO:0019028	viral capsid	1	8	0.16838	0.679131	lcl|KV017177.1_mrna_39897
GO:0030119	AP-type membrane coat adaptor complex	1	8	0.16838	0.679131	lcl|KV000448.1_mrna_18511
GO:0044423	virion part	1	8	0.16838	0.679131	lcl|KV017177.1_mrna_39897
GO:0044452	nucleolar part	1	8	0.16838	0.679131	lcl|KQ992022.1_mrna_7730
GO:0032040	small-subunit processome	1	10	0.205891	0.77353	lcl|KQ992022.1_mrna_7730
GO:0045259	proton-transporting ATP synthase complex	1	10	0.205891	0.77353	lcl|KQ991351.1_mrna_6817
GO:0042579	microbody	2	38	0.213854	0.77353	lcl|KV006978.1_mrna_26858;lcl|KV017166.1_mrna_39841
GO:0005739	mitochondrion	6	179	0.221204	0.77353	BGI_novel_G001582;lcl|KQ987269.1_mrna_1282;lcl|KQ991351.1_mrna_6817;lcl|KV003147.1_mrna_21551;lcl|KV008815.1_mrna_28925;lcl|KV014876.1_mrna_37001
GO:0031461	cullin-RING ubiquitin ligase complex	1	11	0.224015	0.77353	lcl|KV006334.1_mrna_25722
GO:0005618	cell wall	2	40	0.230748	0.77353	BGI_novel_G001499;lcl|KQ990516.1_mrna_5418
GO:0015935	small ribosomal subunit	1	12	0.24173	0.77353	BGI_novel_G001582
GO:0030312	external encapsulating structure	3	75	0.242927	0.77353	BGI_novel_G001499;lcl|KQ990516.1_mrna_5418;lcl|KV014359.1_mrna_36271
GO:0005794	Golgi apparatus	3	79	0.26763	0.774801	lcl|KQ998208.1_mrna_15703;lcl|KV001272.1_mrna_19498;lcl|KV012839.1_mrna_34570
GO:0009505	plant-type cell wall	1	14	0.275968	0.774801	BGI_novel_G001499
GO:0030532	small nuclear ribonucleoprotein complex	1	14	0.275968	0.774801	lcl|KV017177.1_mrna_39897
GO:0097525	spliceosomal snRNP complex	1	14	0.275968	0.774801	lcl|KV017177.1_mrna_39897
GO:0030684	preribosome	1	15	0.29251	0.774801	lcl|KQ992022.1_mrna_7730
GO:0071944	cell periphery	7	241	0.30793	0.774801	BGI_novel_G001499;lcl|KQ990516.1_mrna_5418;lcl|KV001282.1_mrna_19543;lcl|KV005005.1_mrna_23762;lcl|KV014359.1_mrna_36271;lcl|KV016696.1_mrna_39420;lcl|KV018436.1_mrna_41479
GO:0005681	spliceosomal complex	1	16	0.308678	0.774801	BGI_novel_G001555
GO:0044431	Golgi apparatus part	2	50	0.315758	0.774801	lcl|KV001272.1_mrna_19498;lcl|KV012839.1_mrna_34570
GO:0005634	nucleus	10	366	0.319495	0.774801	BGI_novel_G001555;lcl|KQ987245.1_mrna_967;lcl|KQ989523.1_mrna_4429;lcl|KQ992022.1_mrna_7730;lcl|KQ995297.1_mrna_11451;lcl|KV001282.1_mrna_19543;lcl|KV014359.1_mrna_36271;lcl|KV016685.1_mrna_39302;lcl|KV017177.1_mrna_39897;lcl|KV017184.1_mrna_39950
GO:0005802	trans-Golgi network	1	17	0.324481	0.774801	lcl|KV001272.1_mrna_19498
GO:0005737	cytoplasm	32	1309	0.345051	0.774801	BGI_novel_G001082;BGI_novel_G001582;lcl|KQ986782.1_mrna_455;lcl|KQ987226.1_mrna_896;lcl|KQ987226.1_mrna_897;lcl|KQ987245.1_mrna_967;lcl|KQ987269.1_mrna_1282;lcl|KQ988053.1_mrna_2263;lcl|KQ989554.1_mrna_4565;lcl|KQ990519.1_mrna_5530;lcl|KQ991351.1_mrna_6817;lcl|KQ995242.1_mrna_11216;lcl|KQ998208.1_mrna_15703;lcl|KV000448.1_mrna_18511;lcl|KV001272.1_mrna_19498;lcl|KV001282.1_mrna_19543;lcl|KV002472…
GO:0000151	ubiquitin ligase complex	1	19	0.355023	0.774801	lcl|KV006334.1_mrna_25722
GO:0030117	membrane coat	1	19	0.355023	0.774801	lcl|KV000448.1_mrna_18511
GO:0048475	coated membrane	1	19	0.355023	0.774801	lcl|KV000448.1_mrna_18511
GO:0044428	nuclear part	4	134	0.364231	0.774801	BGI_novel_G001555;lcl|KQ992022.1_mrna_7730;lcl|KV014359.1_mrna_36271;lcl|KV017177.1_mrna_39897
GO:0005874	microtubule	1	20	0.369778	0.774801	lcl|KQ986782.1_mrna_455
GO:0033178	proton-transporting two-sector ATPase complex, catalytic domain	1	20	0.369778	0.774801	lcl|KQ991351.1_mrna_6817
GO:0099512	supramolecular fiber	1	20	0.369778	0.774801	lcl|KQ986782.1_mrna_455
GO:0099513	polymeric cytoskeletal fiber	1	20	0.369778	0.774801	lcl|KQ986782.1_mrna_455
GO:0012505	endomembrane system	6	217	0.372818	0.774801	lcl|KQ995242.1_mrna_11216;lcl|KQ998208.1_mrna_15703;lcl|KV001272.1_mrna_19498;lcl|KV005005.1_mrna_23762;lcl|KV012839.1_mrna_34570;lcl|KV016685.1_mrna_39302
GO:0005759	mitochondrial matrix	1	21	0.384199	0.774801	BGI_novel_G001582
GO:0098791	Golgi subcompartment	1	21	0.384199	0.774801	lcl|KV001272.1_mrna_19498
GO:0009532	plastid stroma	2	60	0.398715	0.779481	lcl|KV003936.1_mrna_22760;lcl|KV006978.1_mrna_26858
GO:0005783	endoplasmic reticulum	3	100	0.399403	0.779481	lcl|KQ995242.1_mrna_11216;lcl|KV005005.1_mrna_23762;lcl|KV016685.1_mrna_39302
GO:0043233	organelle lumen	3	105	0.430228	0.813399	BGI_novel_G001582;lcl|KQ992022.1_mrna_7730;lcl|KV014359.1_mrna_36271
GO:0070013	intracellular organelle lumen	3	105	0.430228	0.813399	BGI_novel_G001582;lcl|KQ992022.1_mrna_7730;lcl|KV014359.1_mrna_36271
GO:0005768	endosome	1	26	0.451554	0.840585	lcl|KV001272.1_mrna_19498
GO:0031974	membrane-enclosed lumen	3	110	0.460499	0.844248	BGI_novel_G001582;lcl|KQ992022.1_mrna_7730;lcl|KV014359.1_mrna_36271
GO:0000139	Golgi membrane	1	29	0.488415	0.875085	lcl|KV012839.1_mrna_34570
GO:0005576	extracellular region	2	72	0.491783	0.875085	lcl|KQ990516.1_mrna_5418;lcl|KV021262.1_mrna_44604
GO:0009941	chloroplast envelope	1	35	0.554946	0.934342	lcl|KQ988053.1_mrna_2263
GO:0031981	nuclear lumen	2	83	0.568885	0.934342	lcl|KQ992022.1_mrna_7730;lcl|KV014359.1_mrna_36271
GO:0005886	plasma membrane	4	177	0.579173	0.934342	lcl|KV001282.1_mrna_19543;lcl|KV005005.1_mrna_23762;lcl|KV016696.1_mrna_39420;lcl|KV018436.1_mrna_41479
GO:0005730	nucleolus	1	38	0.584927	0.934342	lcl|KQ992022.1_mrna_7730
GO:0016469	proton-transporting two-sector ATPase complex	1	41	0.612911	0.934342	lcl|KQ991351.1_mrna_6817
GO:1902494	catalytic complex	2	91	0.619536	0.934342	lcl|KV006334.1_mrna_25722;lcl|KV011162.1_mrna_32115
GO:0005911	cell-cell junction	1	42	0.621818	0.934342	BGI_novel_G001499
GO:0009506	plasmodesma	1	42	0.621818	0.934342	BGI_novel_G001499
GO:0044391	ribosomal subunit	1	42	0.621818	0.934342	BGI_novel_G001582
GO:0055044	symplast	1	42	0.621818	0.934342	BGI_novel_G001499
GO:0030054	cell junction	1	43	0.630522	0.934342	BGI_novel_G001499
GO:0044430	cytoskeletal part	1	43	0.630522	0.934342	lcl|KQ986782.1_mrna_455
GO:0044429	mitochondrial part	2	94	0.637334	0.934342	BGI_novel_G001582;lcl|KV008815.1_mrna_28925
GO:0043228	non-membrane-bounded organelle	6	290	0.657091	0.934342	BGI_novel_G001582;lcl|KQ986782.1_mrna_455;lcl|KQ992022.1_mrna_7730;lcl|KQ995790.1_mrna_13034;lcl|KV003936.1_mrna_22760;lcl|KV014359.1_mrna_36271
GO:0043232	intracellular non-membrane-bounded organelle	6	290	0.657091	0.934342	BGI_novel_G001582;lcl|KQ986782.1_mrna_455;lcl|KQ992022.1_mrna_7730;lcl|KQ995790.1_mrna_13034;lcl|KV003936.1_mrna_22760;lcl|KV014359.1_mrna_36271
GO:1990234	transferase complex	1	51	0.693387	0.934342	lcl|KV006334.1_mrna_25722
GO:0044446	intracellular organelle part	14	675	0.69446	0.934342	BGI_novel_G001555;BGI_novel_G001582;lcl|KQ986782.1_mrna_455;lcl|KQ988053.1_mrna_2263;lcl|KQ991351.1_mrna_6817;lcl|KQ992022.1_mrna_7730;lcl|KV001272.1_mrna_19498;lcl|KV003936.1_mrna_22760;lcl|KV006978.1_mrna_26858;lcl|KV008815.1_mrna_28925;lcl|KV012839.1_mrna_34570;lcl|KV014359.1_mrna_36271;lcl|KV016685.1_mrna_39302;lcl|KV017177.1_mrna_39897
GO:0009526	plastid envelope	1	52	0.70046	0.934342	lcl|KQ988053.1_mrna_2263
GO:0044435	plastid part	3	157	0.701701	0.934342	lcl|KQ988053.1_mrna_2263;lcl|KV003936.1_mrna_22760;lcl|KV006978.1_mrna_26858
GO:0015630	microtubule cytoskeleton	1	55	0.720728	0.934342	lcl|KQ986782.1_mrna_455
GO:0031090	organelle membrane	5	265	0.731954	0.934342	lcl|KQ988053.1_mrna_2263;lcl|KQ991351.1_mrna_6817;lcl|KV008815.1_mrna_28925;lcl|KV012839.1_mrna_34570;lcl|KV016685.1_mrna_39302
GO:0044422	organelle part	14	693	0.733291	0.934342	BGI_novel_G001555;BGI_novel_G001582;lcl|KQ986782.1_mrna_455;lcl|KQ988053.1_mrna_2263;lcl|KQ991351.1_mrna_6817;lcl|KQ992022.1_mrna_7730;lcl|KV001272.1_mrna_19498;lcl|KV003936.1_mrna_22760;lcl|KV006978.1_mrna_26858;lcl|KV008815.1_mrna_28925;lcl|KV012839.1_mrna_34570;lcl|KV014359.1_mrna_36271;lcl|KV016685.1_mrna_39302;lcl|KV017177.1_mrna_39897
GO:0005789	endoplasmic reticulum membrane	1	57	0.733481	0.934342	lcl|KV016685.1_mrna_39302
GO:0031966	mitochondrial membrane	1	57	0.733481	0.934342	lcl|KV008815.1_mrna_28925
GO:0042175	nuclear outer membrane-endoplasmic reticulum membrane network	1	57	0.733481	0.934342	lcl|KV016685.1_mrna_39302
GO:0005829	cytosol	3	165	0.733574	0.934342	lcl|KV001282.1_mrna_19543;lcl|KV002472.1_mrna_20915;lcl|KV006883.1_mrna_26416
GO:0031967	organelle envelope	3	165	0.733574	0.934342	lcl|KQ988053.1_mrna_2263;lcl|KQ991351.1_mrna_6817;lcl|KV008815.1_mrna_28925
GO:0031975	envelope	3	169	0.748496	0.937165	lcl|KQ988053.1_mrna_2263;lcl|KQ991351.1_mrna_6817;lcl|KV008815.1_mrna_28925
GO:0044444	cytoplasmic part	23	1115	0.751281	0.937165	BGI_novel_G001582;lcl|KQ987269.1_mrna_1282;lcl|KQ988053.1_mrna_2263;lcl|KQ990519.1_mrna_5530;lcl|KQ991351.1_mrna_6817;lcl|KQ995242.1_mrna_11216;lcl|KQ998208.1_mrna_15703;lcl|KV000448.1_mrna_18511;lcl|KV001272.1_mrna_19498;lcl|KV001282.1_mrna_19543;lcl|KV002472.1_mrna_20915;lcl|KV003147.1_mrna_21551;lcl|KV003936.1_mrna_22760;lcl|KV005005.1_mrna_23762;lcl|KV006883.1_mrna_26416;lcl|KV006978.1_mrna_2…
GO:0005740	mitochondrial envelope	1	62	0.762898	0.941946	lcl|KV008815.1_mrna_28925
GO:0044432	endoplasmic reticulum part	1	66	0.784101	0.952001	lcl|KV016685.1_mrna_39302
GO:0005623	cell	59	2715	0.786778	0.952001	BGI_novel_G001082;BGI_novel_G001499;BGI_novel_G001555;BGI_novel_G001582;BGI_novel_G001616;lcl|KQ986782.1_mrna_455;lcl|KQ987226.1_mrna_896;lcl|KQ987226.1_mrna_897;lcl|KQ987245.1_mrna_967;lcl|KQ987269.1_mrna_1282;lcl|KQ988053.1_mrna_2263;lcl|KQ988193.1_mrna_2351;lcl|KQ989523.1_mrna_4429;lcl|KQ989535.1_mrna_4487;lcl|KQ989554.1_mrna_4565;lcl|KQ990516.1_mrna_5418;lcl|KQ990519.1_mrna_5530;lcl|KQ991351.…
GO:0098796	membrane protein complex	2	129	0.799726	0.95466	lcl|KQ991351.1_mrna_6817;lcl|KV000448.1_mrna_18511
GO:0005856	cytoskeleton	1	72	0.812439	0.95466	lcl|KQ986782.1_mrna_455
GO:0044424	intracellular part	47	2220	0.812644	0.95466	BGI_novel_G001082;BGI_novel_G001555;BGI_novel_G001582;lcl|KQ986782.1_mrna_455;lcl|KQ987226.1_mrna_896;lcl|KQ987226.1_mrna_897;lcl|KQ987245.1_mrna_967;lcl|KQ987269.1_mrna_1282;lcl|KQ988053.1_mrna_2263;lcl|KQ988193.1_mrna_2351;lcl|KQ989523.1_mrna_4429;lcl|KQ989554.1_mrna_4565;lcl|KQ990519.1_mrna_5530;lcl|KQ991351.1_mrna_6817;lcl|KQ992022.1_mrna_7730;lcl|KQ992334.1_mrna_8048;lcl|KQ995242.1_mrna_1121…
GO:0005622	intracellular	49	2318	0.828304	0.955994	BGI_novel_G001082;BGI_novel_G001555;BGI_novel_G001582;BGI_novel_G001616;lcl|KQ986782.1_mrna_455;lcl|KQ987226.1_mrna_896;lcl|KQ987226.1_mrna_897;lcl|KQ987245.1_mrna_967;lcl|KQ987269.1_mrna_1282;lcl|KQ988053.1_mrna_2263;lcl|KQ988193.1_mrna_2351;lcl|KQ989523.1_mrna_4429;lcl|KQ989554.1_mrna_4565;lcl|KQ990519.1_mrna_5530;lcl|KQ991351.1_mrna_6817;lcl|KQ992022.1_mrna_7730;lcl|KQ992334.1_mrna_8048;lcl|KQ…
GO:0044464	cell part	58	2703	0.83187	0.955994	BGI_novel_G001082;BGI_novel_G001499;BGI_novel_G001555;BGI_novel_G001582;BGI_novel_G001616;lcl|KQ986782.1_mrna_455;lcl|KQ987226.1_mrna_896;lcl|KQ987226.1_mrna_897;lcl|KQ987245.1_mrna_967;lcl|KQ987269.1_mrna_1282;lcl|KQ988053.1_mrna_2263;lcl|KQ988193.1_mrna_2351;lcl|KQ989523.1_mrna_4429;lcl|KQ989535.1_mrna_4487;lcl|KQ989554.1_mrna_4565;lcl|KQ990516.1_mrna_5418;lcl|KQ990519.1_mrna_5530;lcl|KQ991351.…
GO:0098588	bounding membrane of organelle	2	143	0.844402	0.955994	lcl|KV012839.1_mrna_34570;lcl|KV016685.1_mrna_39302
GO:0043231	intracellular membrane-bounded organelle	29	1455	0.849112	0.955994	BGI_novel_G001555;BGI_novel_G001582;lcl|KQ987245.1_mrna_967;lcl|KQ987269.1_mrna_1282;lcl|KQ988053.1_mrna_2263;lcl|KQ989523.1_mrna_4429;lcl|KQ990519.1_mrna_5530;lcl|KQ991351.1_mrna_6817;lcl|KQ992022.1_mrna_7730;lcl|KQ995242.1_mrna_11216;lcl|KQ995297.1_mrna_11451;lcl|KQ998208.1_mrna_15703;lcl|KV001272.1_mrna_19498;lcl|KV001282.1_mrna_19543;lcl|KV003147.1_mrna_21551;lcl|KV003936.1_mrna_22760;lcl|KV0…
GO:0019866	organelle inner membrane	1	85	0.861834	0.955994	lcl|KQ991351.1_mrna_6817
GO:0031984	organelle subcompartment	1	86	0.865051	0.955994	lcl|KV001272.1_mrna_19498
GO:0043227	membrane-bounded organelle	29	1488	0.884678	0.955994	BGI_novel_G001555;BGI_novel_G001582;lcl|KQ987245.1_mrna_967;lcl|KQ987269.1_mrna_1282;lcl|KQ988053.1_mrna_2263;lcl|KQ989523.1_mrna_4429;lcl|KQ990519.1_mrna_5530;lcl|KQ991351.1_mrna_6817;lcl|KQ992022.1_mrna_7730;lcl|KQ995242.1_mrna_11216;lcl|KQ995297.1_mrna_11451;lcl|KQ998208.1_mrna_15703;lcl|KV001272.1_mrna_19498;lcl|KV001282.1_mrna_19543;lcl|KV003147.1_mrna_21551;lcl|KV003936.1_mrna_22760;lcl|KV0…
GO:0043234	protein complex	6	389	0.890992	0.955994	lcl|KQ987245.1_mrna_967;lcl|KQ991351.1_mrna_6817;lcl|KQ992022.1_mrna_7730;lcl|KV000448.1_mrna_18511;lcl|KV006334.1_mrna_25722;lcl|KV011162.1_mrna_32115
GO:0030529	intracellular ribonucleoprotein complex	4	281	0.892787	0.955994	BGI_novel_G001555;BGI_novel_G001582;lcl|KQ992022.1_mrna_7730;lcl|KV017177.1_mrna_39897
GO:1990904	ribonucleoprotein complex	4	281	0.892787	0.955994	BGI_novel_G001555;BGI_novel_G001582;lcl|KQ992022.1_mrna_7730;lcl|KV017177.1_mrna_39897
GO:0009536	plastid	6	403	0.909622	0.965476	lcl|KQ988053.1_mrna_2263;lcl|KQ990519.1_mrna_5530;lcl|KV001282.1_mrna_19543;lcl|KV003936.1_mrna_22760;lcl|KV006978.1_mrna_26858;lcl|KV011162.1_mrna_32103
GO:0009507	chloroplast	3	240	0.91866	0.96659	lcl|KQ988053.1_mrna_2263;lcl|KQ990519.1_mrna_5530;lcl|KV011162.1_mrna_32103
GO:0005840	ribosome	1	112	0.927019	0.966977	BGI_novel_G001582
GO:0044434	chloroplast part	1	130	0.952436	0.973141	lcl|KQ988053.1_mrna_2263
GO:0043229	intracellular organelle	31	1674	0.952843	0.973141	BGI_novel_G001555;BGI_novel_G001582;lcl|KQ986782.1_mrna_455;lcl|KQ987245.1_mrna_967;lcl|KQ987269.1_mrna_1282;lcl|KQ988053.1_mrna_2263;lcl|KQ989523.1_mrna_4429;lcl|KQ990519.1_mrna_5530;lcl|KQ991351.1_mrna_6817;lcl|KQ992022.1_mrna_7730;lcl|KQ995242.1_mrna_11216;lcl|KQ995297.1_mrna_11451;lcl|KQ995790.1_mrna_13034;lcl|KQ998208.1_mrna_15703;lcl|KV001272.1_mrna_19498;lcl|KV001282.1_mrna_19543;lcl|KV003…
GO:0043226	organelle	31	1683	0.957056	0.973141	BGI_novel_G001555;BGI_novel_G001582;lcl|KQ986782.1_mrna_455;lcl|KQ987245.1_mrna_967;lcl|KQ987269.1_mrna_1282;lcl|KQ988053.1_mrna_2263;lcl|KQ989523.1_mrna_4429;lcl|KQ990519.1_mrna_5530;lcl|KQ991351.1_mrna_6817;lcl|KQ992022.1_mrna_7730;lcl|KQ995242.1_mrna_11216;lcl|KQ995297.1_mrna_11451;lcl|KQ995790.1_mrna_13034;lcl|KQ998208.1_mrna_15703;lcl|KV001272.1_mrna_19498;lcl|KV001282.1_mrna_19543;lcl|KV003…
GO:0032991	macromolecular complex	10	689	0.9656	0.973647	BGI_novel_G001555;BGI_novel_G001582;lcl|KQ986782.1_mrna_455;lcl|KQ987245.1_mrna_967;lcl|KQ991351.1_mrna_6817;lcl|KQ992022.1_mrna_7730;lcl|KV000448.1_mrna_18511;lcl|KV006334.1_mrna_25722;lcl|KV011162.1_mrna_32115;lcl|KV017177.1_mrna_39897
GO:0005575	cellular_component	87	3822	1	1	BGI_novel_G000097;BGI_novel_G001082;BGI_novel_G001499;BGI_novel_G001555;BGI_novel_G001582;BGI_novel_G001616;BGI_novel_G002119;lcl|KQ986782.1_mrna_455;lcl|KQ986815.1_mrna_623;lcl|KQ987226.1_mrna_896;lcl|KQ987226.1_mrna_897;lcl|KQ987245.1_mrna_967;lcl|KQ987269.1_mrna_1282;lcl|KQ987746.1_mrna_1907;lcl|KQ988053.1_mrna_2263;lcl|KQ988193.1_mrna_2351;lcl|KQ988422.1_mrna_2833;lcl|KQ989523.1_mrna_4429;lcl…

## Sheet: GO Molecular Function
GO ID	Description	out (157)	All (5936)	pvalue	p.adjust	Genes
GO:0004708	MAP kinase kinase activity	2	2	0.0006952	0.187009	lcl|KQ987226.1_mrna_896;lcl|KQ987226.1_mrna_897
GO:0004712	protein serine/threonine/tyrosine kinase activity	2	3	0.00204928	0.275628	lcl|KQ987226.1_mrna_896;lcl|KQ987226.1_mrna_897
GO:0003824	catalytic activity	120	4019	0.00982133	0.401213	BGI_novel_G000104;BGI_novel_G000888;lcl|KQ986782.1_mrna_455;lcl|KQ987226.1_mrna_896;lcl|KQ987226.1_mrna_897;lcl|KQ987245.1_mrna_986;lcl|KQ987269.1_mrna_1206;lcl|KQ987720.1_mrna_1766;lcl|KQ987746.1_mrna_1907;lcl|KQ988053.1_mrna_2263;lcl|KQ988193.1_mrna_2341;lcl|KQ988979.1_mrna_3544;lcl|KQ989523.1_mrna_4403;lcl|KQ989554.1_mrna_4565;lcl|KQ990063.1_mrna_4925;lcl|KQ990066.1_mrna_5010;lcl|KQ990517.1_mr…
GO:0016746	transferase activity, transferring acyl groups	10	166	0.0121991	0.401213	lcl|KQ987746.1_mrna_1907;lcl|KQ990066.1_mrna_5010;lcl|KQ991163.1_mrna_6694;lcl|KQ993007.1_mrna_9249;lcl|KQ997000.1_mrna_14384;lcl|KQ998208.1_mrna_15703;lcl|KV001333.1_mrna_19763;lcl|KV008774.1_mrna_28824;lcl|KV014365.1_mrna_36354;lcl|KV015615.1_mrna_38285
GO:0016768	spermine synthase activity	1	1	0.0264488	0.401213	lcl|KV003151.1_mrna_21640
GO:0019902	phosphatase binding	1	1	0.0264488	0.401213	lcl|KV016696.1_mrna_39420
GO:0019903	protein phosphatase binding	1	1	0.0264488	0.401213	lcl|KV016696.1_mrna_39420
GO:0050017	L-3-cyanoalanine synthase activity	1	1	0.0264488	0.401213	lcl|KV014876.1_mrna_37001
GO:0051499	D-aminoacyl-tRNA deacylase activity	1	1	0.0264488	0.401213	lcl|KV013352.1_mrna_34947
GO:0016597	amino acid binding	2	11	0.0326884	0.401213	lcl|KQ997540.1_mrna_14753;lcl|KV018436.1_mrna_41485
GO:0005244	voltage-gated ion channel activity	2	12	0.038556	0.401213	lcl|KV008815.1_mrna_28925;lcl|KV016696.1_mrna_39420
GO:0008276	protein methyltransferase activity	2	12	0.038556	0.401213	lcl|KQ992334.1_mrna_8048;lcl|KV017643.1_mrna_40894
GO:0022832	voltage-gated channel activity	2	12	0.038556	0.401213	lcl|KV008815.1_mrna_28925;lcl|KV016696.1_mrna_39420
GO:0005216	ion channel activity	3	29	0.0401197	0.401213	lcl|KQ988422.1_mrna_2833;lcl|KV008815.1_mrna_28925;lcl|KV016696.1_mrna_39420
GO:0016747	transferase activity, transferring acyl groups other than amino-acyl groups	8	149	0.0432149	0.401213	lcl|KQ987746.1_mrna_1907;lcl|KQ991163.1_mrna_6694;lcl|KQ993007.1_mrna_9249;lcl|KQ997000.1_mrna_14384;lcl|KQ998208.1_mrna_15703;lcl|KV001333.1_mrna_19763;lcl|KV008774.1_mrna_28824;lcl|KV014365.1_mrna_36354
GO:0022836	gated channel activity	2	14	0.051366	0.401213	lcl|KV008815.1_mrna_28925;lcl|KV016696.1_mrna_39420
GO:0000213	tRNA-intron endonuclease activity	1	2	0.0522024	0.401213	lcl|KV010005.1_mrna_30060
GO:0003825	alpha,alpha-trehalose-phosphate synthase (UDP-forming) activity	1	2	0.0522024	0.401213	lcl|KQ995273.1_mrna_11342
GO:0003880	protein C-terminal carboxyl O-methyltransferase activity	1	2	0.0522024	0.401213	lcl|KV017643.1_mrna_40894
GO:0003978	UDP-glucose 4-epimerase activity	1	2	0.0522024	0.401213	lcl|KV011879.1_mrna_33458
GO:0004514	nicotinate-nucleotide diphosphorylase (carboxylating) activity	1	2	0.0522024	0.401213	lcl|KV017450.1_mrna_40338
GO:0004557	alpha-galactosidase activity	1	2	0.0522024	0.401213	lcl|KV000740.1_mrna_18825
GO:0008124	4-alpha-hydroxytetrahydrobiopterin dehydratase activity	1	2	0.0522024	0.401213	lcl|KQ992022.1_mrna_7750
GO:0008308	voltage-gated anion channel activity	1	2	0.0522024	0.401213	lcl|KV016696.1_mrna_39420
GO:0010285	L,L-diaminopimelate aminotransferase activity	1	2	0.0522024	0.401213	BGI_novel_G000888
GO:0010340	carboxyl-O-methyltransferase activity	1	2	0.0522024	0.401213	lcl|KV017643.1_mrna_40894
GO:0010487	thermospermine synthase activity	1	2	0.0522024	0.401213	lcl|KV003151.1_mrna_21640
GO:0016297	acyl-[acyl-carrier-protein] hydrolase activity	1	2	0.0522024	0.401213	lcl|KV001333.1_mrna_19763
GO:0016670	oxidoreductase activity, acting on a sulfur group of donors, oxygen as acceptor	1	2	0.0522024	0.401213	lcl|KV016222.1_mrna_38581
GO:0019199	transmembrane receptor protein kinase activity	1	2	0.0522024	0.401213	lcl|KQ992598.1_mrna_8861
GO:0019781	NEDD8 activating enzyme activity	1	2	0.0522024	0.401213	lcl|KQ993033.1_mrna_9356
GO:0046933	proton-transporting ATP synthase activity, rotational mechanism	1	2	0.0522024	0.401213	lcl|KQ991351.1_mrna_6817
GO:0047429	nucleoside-triphosphate diphosphatase activity	1	2	0.0522024	0.401213	lcl|KV005017.1_mrna_24117
GO:0051998	protein carboxyl O-methyltransferase activity	1	2	0.0522024	0.401213	lcl|KV017643.1_mrna_40894
GO:0052692	raffinose alpha-galactosidase activity	1	2	0.0522024	0.401213	lcl|KV000740.1_mrna_18825
GO:0022838	substrate-specific channel activity	3	33	0.0555295	0.414929	lcl|KQ988422.1_mrna_2833;lcl|KV008815.1_mrna_28925;lcl|KV016696.1_mrna_39420
GO:0015267	channel activity	3	35	0.0641447	0.442299	lcl|KQ988422.1_mrna_2833;lcl|KV008815.1_mrna_28925;lcl|KV016696.1_mrna_39420
GO:0022803	passive transmembrane transporter activity	3	35	0.0641447	0.442299	lcl|KQ988422.1_mrna_2833;lcl|KV008815.1_mrna_28925;lcl|KV016696.1_mrna_39420
GO:0004312	fatty acid synthase activity	2	16	0.0654589	0.442299	lcl|KV001333.1_mrna_19763;lcl|KV014365.1_mrna_36354
GO:0016667	oxidoreductase activity, acting on a sulfur group of donors	4	59	0.0699214	0.442299	lcl|KQ989523.1_mrna_4403;lcl|KQ996494.1_mrna_14033;lcl|KV013932.1_mrna_35515;lcl|KV016222.1_mrna_38581
GO:0003989	acetyl-CoA carboxylase activity	1	3	0.0772789	0.442299	lcl|KV011162.1_mrna_32115
GO:0004609	phosphatidylserine decarboxylase activity	1	3	0.0772789	0.442299	lcl|KV003147.1_mrna_21551
GO:0005253	anion channel activity	1	3	0.0772789	0.442299	lcl|KV016696.1_mrna_39420
GO:0015929	hexosaminidase activity	1	3	0.0772789	0.442299	lcl|KV014877.1_mrna_37139
GO:0016421	CoA carboxylase activity	1	3	0.0772789	0.442299	lcl|KV011162.1_mrna_32115
GO:0016813	hydrolase activity, acting on carbon-nitrogen (but not peptide) bonds, in linear amidines	1	3	0.0772789	0.442299	lcl|KV014967.1_mrna_37761
GO:0016885	ligase activity, forming carbon-carbon bonds	1	3	0.0772789	0.442299	lcl|KV011162.1_mrna_32115
GO:0004124	cysteine synthase activity	1	4	0.101696	0.514727	lcl|KV014876.1_mrna_37001
GO:0008641	small protein activating enzyme activity	1	4	0.101696	0.514727	lcl|KQ993033.1_mrna_9356
GO:0016273	arginine N-methyltransferase activity	1	4	0.101696	0.514727	lcl|KQ992334.1_mrna_8048
GO:0016274	protein-arginine N-methyltransferase activity	1	4	0.101696	0.514727	lcl|KQ992334.1_mrna_8048
GO:0016843	amine-lyase activity	1	4	0.101696	0.514727	lcl|KV008237.1_mrna_28269
GO:0008757	S-adenosylmethionine-dependent methyltransferase activity	3	43	0.10411	0.514727	lcl|KQ992334.1_mrna_8048;lcl|KQ997936.1_mrna_15180;lcl|KV006883.1_mrna_26416
GO:0015036	disulfide oxidoreductase activity	3	43	0.10411	0.514727	lcl|KQ989523.1_mrna_4403;lcl|KQ996494.1_mrna_14033;lcl|KV013932.1_mrna_35515
GO:0008483	transaminase activity	2	21	0.105242	0.514727	BGI_novel_G000888;lcl|KQ995303.1_mrna_11533
GO:0016407	acetyltransferase activity	3	46	0.121116	0.562529	lcl|KQ993007.1_mrna_9249;lcl|KQ997000.1_mrna_14384;lcl|KQ998208.1_mrna_15703
GO:0004448	isocitrate dehydrogenase activity	1	5	0.125471	0.562529	lcl|KQ998120.1_mrna_15467
GO:0004805	trehalose-phosphatase activity	1	5	0.125471	0.562529	lcl|KQ995273.1_mrna_11342
GO:0016892	endoribonuclease activity, producing 3'-phosphomonoesters	1	5	0.125471	0.562529	lcl|KV010005.1_mrna_30060
GO:0016894	endonuclease activity, active with either ribo- or deoxyribonucleic acids and producing 3'-phosphomonoesters	1	5	0.125471	0.562529	lcl|KV010005.1_mrna_30060
GO:0008565	protein transporter activity	2	24	0.13152	0.563085	lcl|KV000448.1_mrna_18511;lcl|KV006334.1_mrna_25723
GO:0016788	hydrolase activity, acting on ester bonds	11	285	0.132808	0.563085	lcl|KQ992321.1_mrna_7923;lcl|KQ993041.1_mrna_9376;lcl|KQ995273.1_mrna_11342;lcl|KV000461.1_mrna_18550;lcl|KV001333.1_mrna_19763;lcl|KV002472.1_mrna_20915;lcl|KV004416.1_mrna_23151;lcl|KV010005.1_mrna_30060;lcl|KV013352.1_mrna_34947;lcl|KV014877.1_mrna_37153;lcl|KV021263.1_mrna_44606
GO:0030170	pyridoxal phosphate binding	2	25	0.140587	0.563085	BGI_novel_G000888;lcl|KV014876.1_mrna_37001
GO:0003872	6-phosphofructokinase activity	1	6	0.148621	0.563085	lcl|KQ989554.1_mrna_4565
GO:0004549	tRNA-specific ribonuclease activity	1	6	0.148621	0.563085	lcl|KV010005.1_mrna_30060
GO:0004743	pyruvate kinase activity	1	6	0.148621	0.563085	lcl|KQ993062.1_mrna_9472
GO:0005351	sugar:proton symporter activity	1	6	0.148621	0.563085	lcl|KV012839.1_mrna_34570
GO:0015295	solute:proton symporter activity	1	6	0.148621	0.563085	lcl|KV012839.1_mrna_34570
GO:0016717	oxidoreductase activity, acting on paired donors, with oxidation of a pair of donors resulting in the reduction of molecular oxygen to two molecules of water	1	6	0.148621	0.563085	lcl|KQ988053.1_mrna_2263
GO:0030955	potassium ion binding	1	6	0.148621	0.563085	lcl|KQ993062.1_mrna_9472
GO:0070569	uridylyltransferase activity	1	6	0.148621	0.563085	lcl|KV001286.1_mrna_19570
GO:0016769	transferase activity, transferring nitrogenous groups	2	27	0.159097	0.588724	BGI_novel_G000888;lcl|KQ995303.1_mrna_11533
GO:0016881	acid-amino acid ligase activity	1	7	0.171162	0.588724	lcl|KQ993033.1_mrna_9356
GO:0016740	transferase activity	45	1493	0.174536	0.588724	BGI_novel_G000104;BGI_novel_G000888;lcl|KQ987226.1_mrna_896;lcl|KQ987226.1_mrna_897;lcl|KQ987746.1_mrna_1907;lcl|KQ989554.1_mrna_4565;lcl|KQ990063.1_mrna_4925;lcl|KQ990066.1_mrna_5010;lcl|KQ991163.1_mrna_6675;lcl|KQ991163.1_mrna_6694;lcl|KQ992321.1_mrna_7912;lcl|KQ992334.1_mrna_8048;lcl|KQ992598.1_mrna_8861;lcl|KQ993007.1_mrna_9249;lcl|KQ993062.1_mrna_9472;lcl|KQ995273.1_mrna_11342;lcl|KQ995303.1…
GO:0031406	carboxylic acid binding	2	29	0.178026	0.588724	lcl|KQ997540.1_mrna_14753;lcl|KV018436.1_mrna_41485
GO:0043177	organic acid binding	2	29	0.178026	0.588724	lcl|KQ997540.1_mrna_14753;lcl|KV018436.1_mrna_41485
GO:0016787	hydrolase activity	40	1315	0.178208	0.588724	lcl|KQ986782.1_mrna_455;lcl|KQ987245.1_mrna_986;lcl|KQ987269.1_mrna_1206;lcl|KQ987720.1_mrna_1766;lcl|KQ988193.1_mrna_2341;lcl|KQ990584.1_mrna_5897;lcl|KQ991058.1_mrna_6375;lcl|KQ991351.1_mrna_6817;lcl|KQ992321.1_mrna_7923;lcl|KQ993041.1_mrna_9376;lcl|KQ995273.1_mrna_11342;lcl|KQ995297.1_mrna_11445;lcl|KQ997936.1_mrna_15216;lcl|KQ998108.1_mrna_15315;lcl|KQ999032.1_mrna_16365;lcl|KV000461.1_mrna_1…
GO:0004871	signal transducer activity	5	114	0.183361	0.588724	lcl|KQ987226.1_mrna_896;lcl|KQ987226.1_mrna_897;lcl|KQ992598.1_mrna_8861;lcl|KV002481.1_mrna_21016;lcl|KV015575.1_mrna_38095
GO:0004553	hydrolase activity, hydrolyzing O-glycosyl compounds	6	146	0.189085	0.588724	lcl|KQ988193.1_mrna_2341;lcl|KQ997936.1_mrna_15216;lcl|KV000740.1_mrna_18825;lcl|KV009364.1_mrna_29176;lcl|KV014877.1_mrna_37139;lcl|KV017601.1_mrna_40857
GO:0008810	cellulase activity	1	8	0.193109	0.588724	lcl|KQ997936.1_mrna_15216
GO:0016413	O-acetyltransferase activity	1	8	0.193109	0.588724	lcl|KQ998208.1_mrna_15703
GO:0019901	protein kinase binding	1	8	0.193109	0.588724	lcl|KV016696.1_mrna_39420
GO:0035091	phosphatidylinositol binding	1	8	0.193109	0.588724	lcl|KV001282.1_mrna_19543
GO:0043178	alcohol binding	1	8	0.193109	0.588724	lcl|KV010000.1_mrna_29925
GO:0005506	iron ion binding	6	147	0.193135	0.588724	lcl|KQ990517.1_mrna_5504;lcl|KQ994478.1_mrna_10677;lcl|KQ994489.1_mrna_10715;lcl|KV007458.1_mrna_27161;lcl|KV011895.1_mrna_33525;lcl|KV019076.1_mrna_42487
GO:0003700	transcription factor activity, sequence-specific DNA binding	2	31	0.19728	0.588724	lcl|KQ987245.1_mrna_967;lcl|KV012814.1_mrna_34389
GO:0004702	receptor signaling protein serine/threonine kinase activity	2	31	0.19728	0.588724	lcl|KQ987226.1_mrna_896;lcl|KQ987226.1_mrna_897
GO:0016491	oxidoreductase activity	24	762	0.206319	0.588724	lcl|KQ988053.1_mrna_2263;lcl|KQ988979.1_mrna_3544;lcl|KQ989523.1_mrna_4403;lcl|KQ990517.1_mrna_5504;lcl|KQ991147.1_mrna_6597;lcl|KQ991351.1_mrna_6810;lcl|KQ993062.1_mrna_9455;lcl|KQ994489.1_mrna_10715;lcl|KQ995439.1_mrna_12193;lcl|KQ996494.1_mrna_14033;lcl|KQ998120.1_mrna_15467;lcl|KV005646.1_mrna_24921;lcl|KV005686.1_mrna_25089;lcl|KV007458.1_mrna_27161;lcl|KV009364.1_mrna_29249;lcl|KV011895.1_m…
GO:0003993	acid phosphatase activity	1	9	0.214479	0.588724	lcl|KV021263.1_mrna_44606
GO:0005402	cation:sugar symporter activity	1	9	0.214479	0.588724	lcl|KV012839.1_mrna_34570
GO:0008443	phosphofructokinase activity	1	9	0.214479	0.588724	lcl|KQ989554.1_mrna_4565
GO:0019706	protein-cysteine S-palmitoyltransferase activity	1	9	0.214479	0.588724	lcl|KQ987746.1_mrna_1907
GO:0019707	protein-cysteine S-acyltransferase activity	1	9	0.214479	0.588724	lcl|KQ987746.1_mrna_1907
GO:0019900	kinase binding	1	9	0.214479	0.588724	lcl|KV016696.1_mrna_39420
GO:0031420	alkali metal ion binding	1	9	0.214479	0.588724	lcl|KQ993062.1_mrna_9472
GO:0044769	ATPase activity, coupled to transmembrane movement of ions, rotational mechanism	1	9	0.214479	0.588724	lcl|KQ991351.1_mrna_6817
GO:0046961	proton-transporting ATPase activity, rotational mechanism	1	9	0.214479	0.588724	lcl|KQ991351.1_mrna_6817
GO:0051537	2 iron, 2 sulfur cluster binding	1	9	0.214479	0.588724	lcl|KQ990519.1_mrna_5530
GO:0003690	double-stranded DNA binding	1	10	0.235287	0.620512	lcl|KQ987269.1_mrna_1282
GO:0004888	transmembrane signaling receptor activity	1	10	0.235287	0.620512	lcl|KQ992598.1_mrna_8861
GO:0016744	transferase activity, transferring aldehyde or ketonic groups	1	10	0.235287	0.620512	lcl|KV009364.1_mrna_29249
GO:0099600	transmembrane receptor activity	1	10	0.235287	0.620512	lcl|KQ992598.1_mrna_8861
GO:0000989	transcription factor activity, transcription factor binding	1	11	0.255547	0.638757	lcl|KQ989523.1_mrna_4429
GO:0015238	drug transmembrane transporter activity	1	11	0.255547	0.638757	lcl|KV002472.1_mrna_20915
GO:0015294	solute:cation symporter activity	1	11	0.255547	0.638757	lcl|KV012839.1_mrna_34570
GO:0016409	palmitoyltransferase activity	1	11	0.255547	0.638757	lcl|KQ987746.1_mrna_1907
GO:0090484	drug transporter activity	1	11	0.255547	0.638757	lcl|KV002472.1_mrna_20915
GO:0016301	kinase activity	18	580	0.27064	0.638757	BGI_novel_G000104;lcl|KQ987226.1_mrna_896;lcl|KQ987226.1_mrna_897;lcl|KQ989554.1_mrna_4565;lcl|KQ991163.1_mrna_6675;lcl|KQ992321.1_mrna_7912;lcl|KQ992598.1_mrna_8861;lcl|KQ993062.1_mrna_9472;lcl|KQ997007.1_mrna_14427;lcl|KQ997936.1_mrna_15148;lcl|KV002481.1_mrna_21016;lcl|KV003936.1_mrna_22760;lcl|KV010018.1_mrna_30113;lcl|KV011162.1_mrna_32103;lcl|KV011906.1_mrna_33568;lcl|KV015575.1_mrna_38095;…
GO:0022892	substrate-specific transporter activity	9	266	0.270758	0.638757	lcl|KQ988422.1_mrna_2833;lcl|KQ991351.1_mrna_6817;lcl|KV000448.1_mrna_18511;lcl|KV000505.1_mrna_18668;lcl|KV006334.1_mrna_25723;lcl|KV007509.1_mrna_27464;lcl|KV008815.1_mrna_28925;lcl|KV012839.1_mrna_34570;lcl|KV016696.1_mrna_39420
GO:0016417	S-acyltransferase activity	1	12	0.275273	0.638757	lcl|KQ987746.1_mrna_1907
GO:0016615	malate dehydrogenase activity	1	12	0.275273	0.638757	lcl|KV014880.1_mrna_37230
GO:0016833	oxo-acid-lyase activity	1	12	0.275273	0.638757	lcl|KQ999003.1_mrna_16293
GO:0016857	racemase and epimerase activity, acting on carbohydrates and derivatives	1	12	0.275273	0.638757	lcl|KV011879.1_mrna_33458
GO:0052689	carboxylic ester hydrolase activity	1	12	0.275273	0.638757	lcl|KV013352.1_mrna_34947
GO:0005057	receptor signaling protein activity	2	39	0.275968	0.638757	lcl|KQ987226.1_mrna_896;lcl|KQ987226.1_mrna_897
GO:0005215	transporter activity	13	406	0.276176	0.638757	lcl|KQ988422.1_mrna_2833;lcl|KQ991351.1_mrna_6817;lcl|KQ993062.1_mrna_9455;lcl|KQ996399.1_mrna_13495;lcl|KV000448.1_mrna_18511;lcl|KV000505.1_mrna_18668;lcl|KV002472.1_mrna_20915;lcl|KV006334.1_mrna_25723;lcl|KV007509.1_mrna_27464;lcl|KV008815.1_mrna_28925;lcl|KV010635.1_mrna_31486;lcl|KV012839.1_mrna_34570;lcl|KV016696.1_mrna_39420
GO:0016798	hydrolase activity, acting on glycosyl bonds	7	200	0.277824	0.638757	lcl|KQ988193.1_mrna_2341;lcl|KQ997936.1_mrna_15216;lcl|KV000740.1_mrna_18825;lcl|KV009364.1_mrna_29176;lcl|KV010808.1_mrna_31936;lcl|KV014877.1_mrna_37139;lcl|KV017601.1_mrna_40857
GO:0015293	symporter activity	1	13	0.29448	0.663072	lcl|KV012839.1_mrna_34570
GO:0019203	carbohydrate phosphatase activity	1	13	0.29448	0.663072	lcl|KQ995273.1_mrna_11342
GO:0008168	methyltransferase activity	4	104	0.295794	0.663072	lcl|KQ992334.1_mrna_8048;lcl|KQ997936.1_mrna_15180;lcl|KV006883.1_mrna_26416;lcl|KV017643.1_mrna_40894
GO:0016614	oxidoreductase activity, acting on CH-OH group of donors	4	106	0.307793	0.668617	lcl|KQ995439.1_mrna_12193;lcl|KQ998120.1_mrna_15467;lcl|KV014880.1_mrna_37230;lcl|KV016696.1_mrna_39430
GO:0000988	transcription factor activity, protein binding	1	14	0.313181	0.668617	lcl|KQ989523.1_mrna_4429
GO:0004521	endoribonuclease activity	1	14	0.313181	0.668617	lcl|KV010005.1_mrna_30060
GO:0016840	carbon-nitrogen lyase activity	1	14	0.313181	0.668617	lcl|KV008237.1_mrna_28269
GO:0016877	ligase activity, forming carbon-sulfur bonds	1	14	0.313181	0.668617	lcl|KQ993033.1_mrna_9356
GO:0036442	hydrogen-exporting ATPase activity	1	14	0.313181	0.668617	lcl|KQ991351.1_mrna_6817
GO:0016835	carbon-oxygen lyase activity	2	44	0.325203	0.673065	lcl|KQ992022.1_mrna_7750;lcl|KV014876.1_mrna_37001
GO:0008171	O-methyltransferase activity	1	15	0.33139	0.673065	lcl|KV017643.1_mrna_40894
GO:0008234	cysteine-type peptidase activity	1	15	0.33139	0.673065	lcl|KQ999032.1_mrna_16365
GO:0016790	thiolester hydrolase activity	1	15	0.33139	0.673065	lcl|KV001333.1_mrna_19763
GO:0046982	protein heterodimerization activity	1	15	0.33139	0.673065	lcl|KQ987245.1_mrna_967
GO:0051119	sugar transmembrane transporter activity	1	15	0.33139	0.673065	lcl|KV012839.1_mrna_34570
GO:0016829	lyase activity	5	144	0.332779	0.673065	lcl|KQ992022.1_mrna_7750;lcl|KQ999003.1_mrna_16293;lcl|KV003147.1_mrna_21551;lcl|KV008237.1_mrna_28269;lcl|KV014876.1_mrna_37001
GO:0016854	racemase and epimerase activity	1	16	0.349119	0.69293	lcl|KV011879.1_mrna_33458
GO:0019200	carbohydrate kinase activity	1	16	0.349119	0.69293	lcl|KQ989554.1_mrna_4565
GO:0015075	ion transmembrane transporter activity	6	182	0.350329	0.69293	lcl|KQ988422.1_mrna_2833;lcl|KQ991351.1_mrna_6817;lcl|KV007509.1_mrna_27464;lcl|KV008815.1_mrna_28925;lcl|KV012839.1_mrna_34570;lcl|KV016696.1_mrna_39420
GO:0001071	nucleic acid binding transcription factor activity	3	80	0.35523	0.697496	lcl|KQ987245.1_mrna_967;lcl|KQ989523.1_mrna_4429;lcl|KV012814.1_mrna_34389
GO:0008170	N-methyltransferase activity	1	17	0.36638	0.712737	lcl|KQ992334.1_mrna_8048
GO:0016791	phosphatase activity	4	116	0.368292	0.712737	lcl|KQ995273.1_mrna_11342;lcl|KV002472.1_mrna_20915;lcl|KV004416.1_mrna_23151;lcl|KV021263.1_mrna_44606
GO:0005543	phospholipid binding	1	18	0.383187	0.72082	lcl|KV001282.1_mrna_19543
GO:0009055	electron carrier activity	1	18	0.383187	0.72082	lcl|KQ990519.1_mrna_5530
GO:0015925	galactosidase activity	1	18	0.383187	0.72082	lcl|KV000740.1_mrna_18825
GO:0016846	carbon-sulfur lyase activity	1	18	0.383187	0.72082	lcl|KV014876.1_mrna_37001
GO:0015144	carbohydrate transmembrane transporter activity	1	19	0.39955	0.736158	lcl|KV012839.1_mrna_34570
GO:0038023	signaling receptor activity	1	19	0.39955	0.736158	lcl|KQ992598.1_mrna_8861
GO:1901476	carbohydrate transporter activity	1	19	0.39955	0.736158	lcl|KV012839.1_mrna_34570
GO:0016763	transferase activity, transferring pentosyl groups	1	20	0.415482	0.760305	lcl|KV017450.1_mrna_40338
GO:0016830	carbon-carbon lyase activity	2	55	0.429648	0.778104	lcl|KQ999003.1_mrna_16293;lcl|KV003147.1_mrna_21551
GO:0015297	antiporter activity	1	21	0.430994	0.778104	lcl|KV002472.1_mrna_20915
GO:0022857	transmembrane transporter activity	9	311	0.440057	0.789168	lcl|KQ988422.1_mrna_2833;lcl|KQ991351.1_mrna_6817;lcl|KQ996399.1_mrna_13495;lcl|KV002472.1_mrna_20915;lcl|KV007509.1_mrna_27464;lcl|KV008815.1_mrna_28925;lcl|KV010635.1_mrna_31486;lcl|KV012839.1_mrna_34570;lcl|KV016696.1_mrna_39420
GO:0004872	receptor activity	1	22	0.446097	0.792425	lcl|KQ992598.1_mrna_8861
GO:0015291	secondary active transmembrane transporter activity	2	57	0.447764	0.792425	lcl|KV002472.1_mrna_20915;lcl|KV012839.1_mrna_34570
GO:0008374	O-acyltransferase activity	1	23	0.460802	0.810168	lcl|KQ998208.1_mrna_15703
GO:0016773	phosphotransferase activity, alcohol group as acceptor	13	468	0.469397	0.819921	BGI_novel_G000104;lcl|KQ987226.1_mrna_896;lcl|KQ987226.1_mrna_897;lcl|KQ989554.1_mrna_4565;lcl|KQ991163.1_mrna_6675;lcl|KQ992321.1_mrna_7912;lcl|KQ992598.1_mrna_8861;lcl|KQ993062.1_mrna_9472;lcl|KV002481.1_mrna_21016;lcl|KV010018.1_mrna_30113;lcl|KV011906.1_mrna_33568;lcl|KV015575.1_mrna_38095;lcl|KV020135.1_mrna_43822
GO:0004620	phospholipase activity	1	24	0.475119	0.820289	lcl|KQ993041.1_mrna_9376
GO:0016741	transferase activity, transferring one-carbon groups	4	134	0.475707	0.820289	lcl|KQ992334.1_mrna_8048;lcl|KQ997936.1_mrna_15180;lcl|KV006883.1_mrna_26416;lcl|KV017643.1_mrna_40894
GO:0003774	motor activity	1	25	0.489057	0.827399	lcl|KQ995297.1_mrna_11445
GO:0004713	protein tyrosine kinase activity	1	25	0.489057	0.827399	lcl|KV015575.1_mrna_38095
GO:0043565	sequence-specific DNA binding	1	25	0.489057	0.827399	lcl|KV012814.1_mrna_34389
GO:0004540	ribonuclease activity	1	26	0.502628	0.832488	lcl|KV010005.1_mrna_30060
GO:0016298	lipase activity	1	26	0.502628	0.832488	lcl|KQ993041.1_mrna_9376
GO:0051082	unfolded protein binding	1	26	0.502628	0.832488	lcl|KQ995242.1_mrna_11216
GO:0042578	phosphoric ester hydrolase activity	4	139	0.504444	0.832488	lcl|KQ995273.1_mrna_11342;lcl|KV002472.1_mrna_20915;lcl|KV004416.1_mrna_23151;lcl|KV021263.1_mrna_44606
GO:0008233	peptidase activity	7	254	0.511337	0.838718	lcl|KQ987269.1_mrna_1206;lcl|KQ990584.1_mrna_5897;lcl|KQ998108.1_mrna_15315;lcl|KQ999032.1_mrna_16365;lcl|KV003973.1_mrna_22891;lcl|KV009380.1_mrna_29455;lcl|KV014357.1_mrna_36230
GO:0016903	oxidoreductase activity, acting on the aldehyde or oxo group of donors	1	27	0.515841	0.840977	lcl|KV009364.1_mrna_29249
GO:0004674	protein serine/threonine kinase activity	5	181	0.525521	0.841548	lcl|KQ987226.1_mrna_896;lcl|KQ987226.1_mrna_897;lcl|KQ992321.1_mrna_7912;lcl|KV002481.1_mrna_21016;lcl|KV015575.1_mrna_38095
GO:0004601	peroxidase activity	1	28	0.528705	0.841548	lcl|KV021262.1_mrna_44604
GO:0008080	N-acetyltransferase activity	1	28	0.528705	0.841548	lcl|KQ997000.1_mrna_14384
GO:0015926	glucosidase activity	1	28	0.528705	0.841548	lcl|KQ988193.1_mrna_2341
GO:0022891	substrate-specific transmembrane transporter activity	6	221	0.533605	0.844351	lcl|KQ988422.1_mrna_2833;lcl|KQ991351.1_mrna_6817;lcl|KV007509.1_mrna_27464;lcl|KV008815.1_mrna_28925;lcl|KV012839.1_mrna_34570;lcl|KV016696.1_mrna_39420
GO:0016684	oxidoreductase activity, acting on peroxide as acceptor	1	29	0.541229	0.845856	lcl|KV021262.1_mrna_44604
GO:0004672	protein kinase activity	11	415	0.543036	0.845856	BGI_novel_G000104;lcl|KQ987226.1_mrna_896;lcl|KQ987226.1_mrna_897;lcl|KQ991163.1_mrna_6675;lcl|KQ992321.1_mrna_7912;lcl|KQ992598.1_mrna_8861;lcl|KV002481.1_mrna_21016;lcl|KV010018.1_mrna_30113;lcl|KV011906.1_mrna_33568;lcl|KV015575.1_mrna_38095;lcl|KV020135.1_mrna_43822
GO:0016772	transferase activity, transferring phosphorus-containing groups	20	759	0.54415	0.845856	BGI_novel_G000104;lcl|KQ987226.1_mrna_896;lcl|KQ987226.1_mrna_897;lcl|KQ989554.1_mrna_4565;lcl|KQ991163.1_mrna_6675;lcl|KQ992321.1_mrna_7912;lcl|KQ992598.1_mrna_8861;lcl|KQ993062.1_mrna_9472;lcl|KQ997007.1_mrna_14427;lcl|KQ997936.1_mrna_15148;lcl|KV001286.1_mrna_19570;lcl|KV002481.1_mrna_21016;lcl|KV003936.1_mrna_22760;lcl|KV010018.1_mrna_30113;lcl|KV011162.1_mrna_32103;lcl|KV011906.1_mrna_33568;…
GO:0008509	anion transmembrane transporter activity	1	30	0.553423	0.845856	lcl|KV016696.1_mrna_39420
GO:0016836	hydro-lyase activity	1	30	0.553423	0.845856	lcl|KQ992022.1_mrna_7750
GO:0051213	dioxygenase activity	1	30	0.553423	0.845856	lcl|KV019076.1_mrna_42487
GO:0016209	antioxidant activity	2	71	0.564799	0.854293	lcl|KQ994478.1_mrna_10677;lcl|KV021262.1_mrna_44604
GO:0016410	N-acyltransferase activity	1	31	0.565294	0.854293	lcl|KQ997000.1_mrna_14384
GO:0022804	active transmembrane transporter activity	4	153	0.580913	0.869231	lcl|KQ991351.1_mrna_6817;lcl|KV002472.1_mrna_20915;lcl|KV010635.1_mrna_31486;lcl|KV012839.1_mrna_34570
GO:0004252	serine-type endopeptidase activity	1	33	0.588104	0.869231	lcl|KQ990584.1_mrna_5897
GO:0008289	lipid binding	1	33	0.588104	0.869231	lcl|KV001282.1_mrna_19543
GO:0016831	carboxy-lyase activity	1	33	0.588104	0.869231	lcl|KV003147.1_mrna_21551
GO:0000287	magnesium ion binding	1	34	0.599059	0.875799	lcl|KQ993062.1_mrna_9472
GO:0051536	iron-sulfur cluster binding	1	34	0.599059	0.875799	lcl|KQ990519.1_mrna_5530
GO:0003924	GTPase activity	1	35	0.609725	0.881807	lcl|KQ986782.1_mrna_455
GO:0019899	enzyme binding	1	35	0.609725	0.881807	lcl|KV016696.1_mrna_39420
GO:0016705	oxidoreductase activity, acting on paired donors, with incorporation or reduction of molecular oxygen	2	78	0.616334	0.882588	lcl|KQ988053.1_mrna_2263;lcl|KQ991351.1_mrna_6810
GO:0034062	RNA polymerase activity	1	36	0.620108	0.882588	lcl|KV014369.1_mrna_36412
GO:0060089	molecular transducer activity	1	36	0.620108	0.882588	lcl|KQ992598.1_mrna_8861
GO:0016874	ligase activity	3	121	0.626073	0.882961	lcl|KQ993033.1_mrna_9356;lcl|KQ997679.1_mrna_15066;lcl|KV011162.1_mrna_32115
GO:0004518	nuclease activity	2	80	0.630179	0.882961	lcl|KQ992321.1_mrna_7923;lcl|KV010005.1_mrna_30060
GO:0004519	endonuclease activity	1	37	0.630217	0.882961	lcl|KV010005.1_mrna_30060
GO:0016616	oxidoreductase activity, acting on the CH-OH group of donors, NAD or NADP as acceptor	2	82	0.643635	0.897087	lcl|KQ998120.1_mrna_15467;lcl|KV016696.1_mrna_39430
GO:0005525	GTP binding	2	84	0.656705	0.9044	lcl|KQ986782.1_mrna_455;lcl|KV010635.1_mrna_31377
GO:0008324	cation transmembrane transporter activity	3	127	0.658716	0.9044	lcl|KQ991351.1_mrna_6817;lcl|KV007509.1_mrna_27464;lcl|KV012839.1_mrna_34570
GO:0020037	heme binding	1	40	0.658968	0.9044	lcl|KV021262.1_mrna_44604
GO:0035251	UDP-glucosyltransferase activity	1	41	0.668049	0.911295	lcl|KQ995273.1_mrna_11342
GO:0043168	anion binding	15	615	0.670767	0.911295	BGI_novel_G000104;BGI_novel_G000888;lcl|KQ986782.1_mrna_455;lcl|KQ987226.1_mrna_896;lcl|KQ987226.1_mrna_897;lcl|KQ989554.1_mrna_4565;lcl|KQ991351.1_mrna_6817;lcl|KQ993033.1_mrna_9356;lcl|KQ997540.1_mrna_14753;lcl|KV001282.1_mrna_19543;lcl|KV010635.1_mrna_31377;lcl|KV014359.1_mrna_36271;lcl|KV014876.1_mrna_37001;lcl|KV015575.1_mrna_38095;lcl|KV018436.1_mrna_41485
GO:0043167	ion binding	43	1707	0.678549	0.911622	BGI_novel_G000104;BGI_novel_G000888;BGI_novel_G001114;lcl|KQ986782.1_mrna_455;lcl|KQ987226.1_mrna_896;lcl|KQ987226.1_mrna_897;lcl|KQ987268.1_mrna_1124;lcl|KQ987746.1_mrna_1907;lcl|KQ988193.1_mrna_2341;lcl|KQ989554.1_mrna_4565;lcl|KQ990517.1_mrna_5504;lcl|KQ990519.1_mrna_5530;lcl|KQ991351.1_mrna_6817;lcl|KQ992321.1_mrna_7912;lcl|KQ993033.1_mrna_9356;lcl|KQ993041.1_mrna_9376;lcl|KQ993062.1_mrna_947…
GO:0003677	DNA binding	5	216	0.682689	0.911622	lcl|KQ987245.1_mrna_967;lcl|KQ987269.1_mrna_1282;lcl|KQ988436.1_mrna_2967;lcl|KQ995297.1_mrna_11451;lcl|KV012814.1_mrna_34389
GO:0070011	peptidase activity, acting on L-amino acid peptides	5	218	0.690542	0.911622	lcl|KQ987269.1_mrna_1206;lcl|KQ990584.1_mrna_5897;lcl|KQ998108.1_mrna_15315;lcl|KQ999032.1_mrna_16365;lcl|KV009380.1_mrna_29455
GO:0004386	helicase activity	1	44	0.693876	0.911622	lcl|KV014359.1_mrna_36271
GO:0016765	transferase activity, transferring alkyl or aryl (other than methyl) groups	1	44	0.693876	0.911622	lcl|KV003151.1_mrna_21640
GO:0005509	calcium ion binding	1	45	0.702033	0.911622	lcl|KQ995242.1_mrna_11216
GO:0015078	hydrogen ion transmembrane transporter activity	1	46	0.709974	0.911622	lcl|KQ991351.1_mrna_6817
GO:0016810	hydrolase activity, acting on carbon-nitrogen (but not peptide) bonds	1	46	0.709974	0.911622	lcl|KV014967.1_mrna_37761
GO:0008236	serine-type peptidase activity	1	47	0.717705	0.911622	lcl|KQ990584.1_mrna_5897
GO:0017171	serine hydrolase activity	1	47	0.717705	0.911622	lcl|KQ990584.1_mrna_5897
GO:0019829	cation-transporting ATPase activity	1	47	0.717705	0.911622	lcl|KQ991351.1_mrna_6817
GO:0046872	metal ion binding	25	1032	0.719726	0.911622	BGI_novel_G001114;lcl|KQ987268.1_mrna_1124;lcl|KQ987746.1_mrna_1907;lcl|KQ989554.1_mrna_4565;lcl|KQ990517.1_mrna_5504;lcl|KQ990519.1_mrna_5530;lcl|KQ992321.1_mrna_7912;lcl|KQ993041.1_mrna_9376;lcl|KQ993062.1_mrna_9472;lcl|KQ994478.1_mrna_10677;lcl|KQ994489.1_mrna_10715;lcl|KQ995242.1_mrna_11216;lcl|KQ998108.1_mrna_15315;lcl|KQ998120.1_mrna_15467;lcl|KQ998982.1_mrna_16207;lcl|KQ999465.1_mrna_17420…
GO:0015399	primary active transmembrane transporter activity	2	95	0.721868	0.911622	lcl|KQ991351.1_mrna_6817;lcl|KV010635.1_mrna_31486
GO:0015405	P-P-bond-hydrolysis-driven transmembrane transporter activity	2	95	0.721868	0.911622	lcl|KQ991351.1_mrna_6817;lcl|KV010635.1_mrna_31486
GO:0030246	carbohydrate binding	1	48	0.725231	0.911622	lcl|KQ995303.1_mrna_11533
GO:0051540	metal cluster binding	1	48	0.725231	0.911622	lcl|KQ990519.1_mrna_5530
GO:0016879	ligase activity, forming carbon-nitrogen bonds	1	50	0.73969	0.925472	lcl|KQ993033.1_mrna_9356
GO:0046983	protein dimerization activity	1	51	0.746633	0.927109	lcl|KQ987245.1_mrna_967
GO:0016627	oxidoreductase activity, acting on the CH-CH group of donors	2	100	0.747891	0.927109	lcl|KV017166.1_mrna_39841;lcl|KV019044.1_mrna_42284
GO:0046906	tetrapyrrole binding	1	52	0.753392	0.929645	lcl|KV021262.1_mrna_44604
GO:0004721	phosphoprotein phosphatase activity	1	53	0.759972	0.932831	lcl|KV004416.1_mrna_23151
GO:0004175	endopeptidase activity	3	150	0.764704	0.932831	lcl|KQ987269.1_mrna_1206;lcl|KQ990584.1_mrna_5897;lcl|KV009380.1_mrna_29455
GO:0046527	glucosyltransferase activity	1	54	0.766378	0.932831	lcl|KQ995273.1_mrna_11342
GO:0048037	cofactor binding	5	243	0.777581	0.940589	BGI_novel_G000888;lcl|KQ995439.1_mrna_12193;lcl|KQ995661.1_mrna_12350;lcl|KV011879.1_mrna_33458;lcl|KV014876.1_mrna_37001
GO:0043169	cation binding	26	1106	0.779745	0.940589	BGI_novel_G001114;lcl|KQ987268.1_mrna_1124;lcl|KQ987746.1_mrna_1907;lcl|KQ989554.1_mrna_4565;lcl|KQ990517.1_mrna_5504;lcl|KQ990519.1_mrna_5530;lcl|KQ992321.1_mrna_7912;lcl|KQ993041.1_mrna_9376;lcl|KQ993062.1_mrna_9472;lcl|KQ994478.1_mrna_10677;lcl|KQ994489.1_mrna_10715;lcl|KQ995242.1_mrna_11216;lcl|KQ998108.1_mrna_15315;lcl|KQ998120.1_mrna_15467;lcl|KQ998982.1_mrna_16207;lcl|KQ999465.1_mrna_17420…
GO:0016817	hydrolase activity, acting on acid anhydrides	8	375	0.784676	0.942311	lcl|KQ986782.1_mrna_455;lcl|KQ987245.1_mrna_986;lcl|KQ991351.1_mrna_6817;lcl|KQ995297.1_mrna_11445;lcl|KV005017.1_mrna_24117;lcl|KV010635.1_mrna_31486;lcl|KV012487.1_mrna_33888;lcl|KV014359.1_mrna_36271
GO:0042625	ATPase coupled ion transmembrane transporter activity	1	58	0.790346	0.944902	lcl|KQ991351.1_mrna_6817
GO:0008194	UDP-glycosyltransferase activity	1	66	0.831195	0.989343	lcl|KQ995273.1_mrna_11342
GO:0016628	oxidoreductase activity, acting on the CH-CH group of donors, NAD or NADP as acceptor	1	68	0.840105	0.991496	lcl|KV017166.1_mrna_39841
GO:0016779	nucleotidyltransferase activity	2	123	0.842309	0.991496	lcl|KV001286.1_mrna_19570;lcl|KV014369.1_mrna_36412
GO:0015077	monovalent inorganic cation transmembrane transporter activity	1	69	0.844383	0.991496	lcl|KQ991351.1_mrna_6817
GO:0016853	isomerase activity	2	128	0.85807	0.991496	lcl|KQ996494.1_mrna_14033;lcl|KV011879.1_mrna_33458
GO:0016462	pyrophosphatase activity	7	369	0.86563	0.991496	lcl|KQ986782.1_mrna_455;lcl|KQ991351.1_mrna_6817;lcl|KQ995297.1_mrna_11445;lcl|KV005017.1_mrna_24117;lcl|KV010635.1_mrna_31486;lcl|KV012487.1_mrna_33888;lcl|KV014359.1_mrna_36271
GO:0016818	hydrolase activity, acting on acid anhydrides, in phosphorus-containing anhydrides	7	371	0.869221	0.991496	lcl|KQ986782.1_mrna_455;lcl|KQ991351.1_mrna_6817;lcl|KQ995297.1_mrna_11445;lcl|KV005017.1_mrna_24117;lcl|KV010635.1_mrna_31486;lcl|KV012487.1_mrna_33888;lcl|KV014359.1_mrna_36271
GO:0035639	purine ribonucleoside triphosphate binding	10	515	0.885761	0.991496	BGI_novel_G000104;lcl|KQ986782.1_mrna_455;lcl|KQ987226.1_mrna_896;lcl|KQ987226.1_mrna_897;lcl|KQ989554.1_mrna_4565;lcl|KQ991351.1_mrna_6817;lcl|KQ993033.1_mrna_9356;lcl|KV010635.1_mrna_31377;lcl|KV014359.1_mrna_36271;lcl|KV015575.1_mrna_38095
GO:0001883	purine nucleoside binding	10	516	0.887152	0.991496	BGI_novel_G000104;lcl|KQ986782.1_mrna_455;lcl|KQ987226.1_mrna_896;lcl|KQ987226.1_mrna_897;lcl|KQ989554.1_mrna_4565;lcl|KQ991351.1_mrna_6817;lcl|KQ993033.1_mrna_9356;lcl|KV010635.1_mrna_31377;lcl|KV014359.1_mrna_36271;lcl|KV015575.1_mrna_38095
GO:0032549	ribonucleoside binding	10	516	0.887152	0.991496	BGI_novel_G000104;lcl|KQ986782.1_mrna_455;lcl|KQ987226.1_mrna_896;lcl|KQ987226.1_mrna_897;lcl|KQ989554.1_mrna_4565;lcl|KQ991351.1_mrna_6817;lcl|KQ993033.1_mrna_9356;lcl|KV010635.1_mrna_31377;lcl|KV014359.1_mrna_36271;lcl|KV015575.1_mrna_38095
GO:0032550	purine ribonucleoside binding	10	516	0.887152	0.991496	BGI_novel_G000104;lcl|KQ986782.1_mrna_455;lcl|KQ987226.1_mrna_896;lcl|KQ987226.1_mrna_897;lcl|KQ989554.1_mrna_4565;lcl|KQ991351.1_mrna_6817;lcl|KQ993033.1_mrna_9356;lcl|KV010635.1_mrna_31377;lcl|KV014359.1_mrna_36271;lcl|KV015575.1_mrna_38095
GO:0042626	ATPase activity, coupled to transmembrane movement of substances	1	82	0.890665	0.991496	lcl|KQ991351.1_mrna_6817
GO:0005524	ATP binding	8	433	0.895837	0.991496	BGI_novel_G000104;lcl|KQ987226.1_mrna_896;lcl|KQ987226.1_mrna_897;lcl|KQ989554.1_mrna_4565;lcl|KQ991351.1_mrna_6817;lcl|KQ993033.1_mrna_9356;lcl|KV014359.1_mrna_36271;lcl|KV015575.1_mrna_38095
GO:0016820	hydrolase activity, acting on acid anhydrides, catalyzing transmembrane movement of substances	1	84	0.896451	0.991496	lcl|KQ991351.1_mrna_6817
GO:0043492	ATPase activity, coupled to movement of substances	1	84	0.896451	0.991496	lcl|KQ991351.1_mrna_6817
GO:0032561	guanyl ribonucleotide binding	2	143	0.897135	0.991496	lcl|KQ986782.1_mrna_455;lcl|KV010635.1_mrna_31377
GO:0016757	transferase activity, transferring glycosyl groups	3	197	0.899068	0.991496	lcl|KQ995273.1_mrna_11342;lcl|KQ999821.1_mrna_17685;lcl|KV017450.1_mrna_40338
GO:0001882	nucleoside binding	10	525	0.899069	0.991496	BGI_novel_G000104;lcl|KQ986782.1_mrna_455;lcl|KQ987226.1_mrna_896;lcl|KQ987226.1_mrna_897;lcl|KQ989554.1_mrna_4565;lcl|KQ991351.1_mrna_6817;lcl|KQ993033.1_mrna_9356;lcl|KV010635.1_mrna_31377;lcl|KV014359.1_mrna_36271;lcl|KV015575.1_mrna_38095
GO:0019001	guanyl nucleotide binding	2	144	0.899349	0.991496	lcl|KQ986782.1_mrna_455;lcl|KV010635.1_mrna_31377
GO:0022890	inorganic cation transmembrane transporter activity	1	96	0.925307	1	lcl|KQ991351.1_mrna_6817
GO:0046914	transition metal ion binding	11	597	0.928725	1	lcl|KQ987268.1_mrna_1124;lcl|KQ987746.1_mrna_1907;lcl|KQ990517.1_mrna_5504;lcl|KQ994478.1_mrna_10677;lcl|KQ994489.1_mrna_10715;lcl|KQ998982.1_mrna_16207;lcl|KQ999465.1_mrna_17420;lcl|KV007458.1_mrna_27161;lcl|KV011895.1_mrna_33525;lcl|KV016222.1_mrna_38581;lcl|KV019076.1_mrna_42487
GO:0032559	adenyl ribonucleotide binding	16	825	0.935239	1	BGI_novel_G000104;lcl|KQ987226.1_mrna_896;lcl|KQ987226.1_mrna_897;lcl|KQ989554.1_mrna_4565;lcl|KQ991351.1_mrna_6817;lcl|KQ992321.1_mrna_7912;lcl|KQ993033.1_mrna_9356;lcl|KV002481.1_mrna_21016;lcl|KV010018.1_mrna_30113;lcl|KV011906.1_mrna_33568;lcl|KV012487.1_mrna_33888;lcl|KV014359.1_mrna_36271;lcl|KV015575.1_mrna_38095;lcl|KV019580.1_mrna_42736;lcl|KV020135.1_mrna_43822;lcl|KV020361.1_mrna_44248
GO:0030554	adenyl nucleotide binding	16	826	0.935983	1	BGI_novel_G000104;lcl|KQ987226.1_mrna_896;lcl|KQ987226.1_mrna_897;lcl|KQ989554.1_mrna_4565;lcl|KQ991351.1_mrna_6817;lcl|KQ992321.1_mrna_7912;lcl|KQ993033.1_mrna_9356;lcl|KV002481.1_mrna_21016;lcl|KV010018.1_mrna_30113;lcl|KV011906.1_mrna_33568;lcl|KV012487.1_mrna_33888;lcl|KV014359.1_mrna_36271;lcl|KV015575.1_mrna_38095;lcl|KV019580.1_mrna_42736;lcl|KV020135.1_mrna_43822;lcl|KV020361.1_mrna_44248
GO:0003735	structural constituent of ribosome	1	102	0.936578	1	BGI_novel_G001582
GO:0036094	small molecule binding	27	1302	0.942904	1	BGI_novel_G000104;lcl|KQ986782.1_mrna_455;lcl|KQ987226.1_mrna_896;lcl|KQ987226.1_mrna_897;lcl|KQ989554.1_mrna_4565;lcl|KQ991163.1_mrna_6675;lcl|KQ991351.1_mrna_6817;lcl|KQ992321.1_mrna_7912;lcl|KQ993033.1_mrna_9356;lcl|KQ997540.1_mrna_14753;lcl|KQ998120.1_mrna_15467;lcl|KQ999068.1_mrna_16430;lcl|KV002481.1_mrna_21016;lcl|KV005017.1_mrna_24117;lcl|KV010000.1_mrna_29925;lcl|KV010018.1_mrna_30113;lc…
GO:0003723	RNA binding	3	245	0.961116	1	lcl|KQ996074.1_mrna_13355;lcl|KV003144.1_mrna_21440;lcl|KV017177.1_mrna_39897
GO:0032555	purine ribonucleotide binding	18	965	0.965464	1	BGI_novel_G000104;lcl|KQ986782.1_mrna_455;lcl|KQ987226.1_mrna_896;lcl|KQ987226.1_mrna_897;lcl|KQ989554.1_mrna_4565;lcl|KQ991351.1_mrna_6817;lcl|KQ992321.1_mrna_7912;lcl|KQ993033.1_mrna_9356;lcl|KV002481.1_mrna_21016;lcl|KV010018.1_mrna_30113;lcl|KV010635.1_mrna_31377;lcl|KV011906.1_mrna_33568;lcl|KV012487.1_mrna_33888;lcl|KV014359.1_mrna_36271;lcl|KV015575.1_mrna_38095;lcl|KV019580.1_mrna_42736;l…
GO:0017076	purine nucleotide binding	18	967	0.9663	1	BGI_novel_G000104;lcl|KQ986782.1_mrna_455;lcl|KQ987226.1_mrna_896;lcl|KQ987226.1_mrna_897;lcl|KQ989554.1_mrna_4565;lcl|KQ991351.1_mrna_6817;lcl|KQ992321.1_mrna_7912;lcl|KQ993033.1_mrna_9356;lcl|KV002481.1_mrna_21016;lcl|KV010018.1_mrna_30113;lcl|KV010635.1_mrna_31377;lcl|KV011906.1_mrna_33568;lcl|KV012487.1_mrna_33888;lcl|KV014359.1_mrna_36271;lcl|KV015575.1_mrna_38095;lcl|KV019580.1_mrna_42736;l…
GO:0032553	ribonucleotide binding	18	972	0.968314	1	BGI_novel_G000104;lcl|KQ986782.1_mrna_455;lcl|KQ987226.1_mrna_896;lcl|KQ987226.1_mrna_897;lcl|KQ989554.1_mrna_4565;lcl|KQ991351.1_mrna_6817;lcl|KQ992321.1_mrna_7912;lcl|KQ993033.1_mrna_9356;lcl|KV002481.1_mrna_21016;lcl|KV010018.1_mrna_30113;lcl|KV010635.1_mrna_31377;lcl|KV011906.1_mrna_33568;lcl|KV012487.1_mrna_33888;lcl|KV014359.1_mrna_36271;lcl|KV015575.1_mrna_38095;lcl|KV019580.1_mrna_42736;l…
GO:0005515	protein binding	5	370	0.971784	1	lcl|KQ987245.1_mrna_967;lcl|KQ993893.1_mrna_10468;lcl|KQ995242.1_mrna_11216;lcl|KV009380.1_mrna_29455;lcl|KV016696.1_mrna_39420
GO:0097367	carbohydrate derivative binding	18	984	0.972726	1	BGI_novel_G000104;lcl|KQ986782.1_mrna_455;lcl|KQ987226.1_mrna_896;lcl|KQ987226.1_mrna_897;lcl|KQ989554.1_mrna_4565;lcl|KQ991351.1_mrna_6817;lcl|KQ992321.1_mrna_7912;lcl|KQ993033.1_mrna_9356;lcl|KV002481.1_mrna_21016;lcl|KV010018.1_mrna_30113;lcl|KV010635.1_mrna_31377;lcl|KV011906.1_mrna_33568;lcl|KV012487.1_mrna_33888;lcl|KV014359.1_mrna_36271;lcl|KV015575.1_mrna_38095;lcl|KV019580.1_mrna_42736;l…
GO:0005198	structural molecule activity	2	205	0.974778	1	BGI_novel_G001582;lcl|KV014359.1_mrna_36271
GO:0016758	transferase activity, transferring hexosyl groups	1	137	0.975659	1	lcl|KQ995273.1_mrna_11342
GO:0000166	nucleotide binding	24	1255	0.976039	1	BGI_novel_G000104;lcl|KQ986782.1_mrna_455;lcl|KQ987226.1_mrna_896;lcl|KQ987226.1_mrna_897;lcl|KQ989554.1_mrna_4565;lcl|KQ991163.1_mrna_6675;lcl|KQ991351.1_mrna_6817;lcl|KQ992321.1_mrna_7912;lcl|KQ993033.1_mrna_9356;lcl|KQ998120.1_mrna_15467;lcl|KQ999068.1_mrna_16430;lcl|KV002481.1_mrna_21016;lcl|KV005017.1_mrna_24117;lcl|KV010018.1_mrna_30113;lcl|KV010635.1_mrna_31377;lcl|KV011906.1_mrna_33568;lc…
GO:1901265	nucleoside phosphate binding	24	1255	0.976039	1	BGI_novel_G000104;lcl|KQ986782.1_mrna_455;lcl|KQ987226.1_mrna_896;lcl|KQ987226.1_mrna_897;lcl|KQ989554.1_mrna_4565;lcl|KQ991163.1_mrna_6675;lcl|KQ991351.1_mrna_6817;lcl|KQ992321.1_mrna_7912;lcl|KQ993033.1_mrna_9356;lcl|KQ998120.1_mrna_15467;lcl|KQ999068.1_mrna_16430;lcl|KV002481.1_mrna_21016;lcl|KV005017.1_mrna_24117;lcl|KV010018.1_mrna_30113;lcl|KV010635.1_mrna_31377;lcl|KV011906.1_mrna_33568;lc…
GO:0017111	nucleoside-triphosphatase activity	4	325	0.97613	1	lcl|KQ986782.1_mrna_455;lcl|KQ991351.1_mrna_6817;lcl|KQ995297.1_mrna_11445;lcl|KV014359.1_mrna_36271
GO:0042623	ATPase activity, coupled	1	148	0.982007	1	lcl|KQ991351.1_mrna_6817
GO:0005488	binding	80	3523	0.987382	1	BGI_novel_G000104;BGI_novel_G000888;BGI_novel_G001114;lcl|KQ986782.1_mrna_455;lcl|KQ987226.1_mrna_896;lcl|KQ987226.1_mrna_897;lcl|KQ987245.1_mrna_967;lcl|KQ987268.1_mrna_1124;lcl|KQ987269.1_mrna_1282;lcl|KQ987746.1_mrna_1907;lcl|KQ988193.1_mrna_2341;lcl|KQ988436.1_mrna_2967;lcl|KQ989554.1_mrna_4565;lcl|KQ990517.1_mrna_5504;lcl|KQ990519.1_mrna_5530;lcl|KQ991163.1_mrna_6675;lcl|KQ991351.1_mrna_6817…
GO:0016887	ATPase activity	1	178	0.992131	1	lcl|KQ991351.1_mrna_6817
GO:0008270	zinc ion binding	1	207	0.996477	1	lcl|KQ987746.1_mrna_1907
GO:1901363	heterocyclic compound binding	37	1980	0.997406	1	BGI_novel_G000104;BGI_novel_G000888;lcl|KQ986782.1_mrna_455;lcl|KQ987226.1_mrna_896;lcl|KQ987226.1_mrna_897;lcl|KQ987245.1_mrna_967;lcl|KQ987269.1_mrna_1282;lcl|KQ988436.1_mrna_2967;lcl|KQ989554.1_mrna_4565;lcl|KQ991163.1_mrna_6675;lcl|KQ991351.1_mrna_6817;lcl|KQ992321.1_mrna_7912;lcl|KQ993033.1_mrna_9356;lcl|KQ995297.1_mrna_11451;lcl|KQ996074.1_mrna_13355;lcl|KQ998120.1_mrna_15467;lcl|KQ999068.1…
GO:0097159	organic cyclic compound binding	37	1982	0.997476	1	BGI_novel_G000104;BGI_novel_G000888;lcl|KQ986782.1_mrna_455;lcl|KQ987226.1_mrna_896;lcl|KQ987226.1_mrna_897;lcl|KQ987245.1_mrna_967;lcl|KQ987269.1_mrna_1282;lcl|KQ988436.1_mrna_2967;lcl|KQ989554.1_mrna_4565;lcl|KQ991163.1_mrna_6675;lcl|KQ991351.1_mrna_6817;lcl|KQ992321.1_mrna_7912;lcl|KQ993033.1_mrna_9356;lcl|KQ995297.1_mrna_11451;lcl|KQ996074.1_mrna_13355;lcl|KQ998120.1_mrna_15467;lcl|KQ999068.1…
GO:0003676	nucleic acid binding	10	781	0.998163	1	lcl|KQ987245.1_mrna_967;lcl|KQ987269.1_mrna_1282;lcl|KQ988436.1_mrna_2967;lcl|KQ995297.1_mrna_11451;lcl|KQ996074.1_mrna_13355;lcl|KV003144.1_mrna_21440;lcl|KV010005.1_mrna_30060;lcl|KV012814.1_mrna_34389;lcl|KV014882.1_mrna_37292;lcl|KV017177.1_mrna_39897
GO:0003674	molecular_function	157	5936	1	1	BGI_novel_G000104;BGI_novel_G000888;BGI_novel_G001114;BGI_novel_G001582;lcl|KQ986782.1_mrna_455;lcl|KQ987226.1_mrna_896;lcl|KQ987226.1_mrna_897;lcl|KQ987245.1_mrna_967;lcl|KQ987245.1_mrna_986;lcl|KQ987268.1_mrna_1124;lcl|KQ987269.1_mrna_1206;lcl|KQ987269.1_mrna_1282;lcl|KQ987720.1_mrna_1766;lcl|KQ987746.1_mrna_1907;lcl|KQ988053.1_mrna_2263;lcl|KQ988193.1_mrna_2341;lcl|KQ988422.1_mrna_2833;lcl|KQ9…

## Sheet: KEGG Pathway
KEGG_A_class	KEGG_B_class	Pathway	out (193)	All (8601)	Pvalue	Qvalue	Pathway ID	Genes	K_IDs
Metabolism	Amino acid metabolism	Histidine metabolism	3	19	0.00827017	0.678917	ko00340	lcl|KQ991147.1_mrna_6597;lcl|KQ993830.1_mrna_10199;lcl|KQ995246.1_mrna_11238	K00128+K00765+K19787
Metabolism	Metabolism of terpenoids and polyketides	Zeatin biosynthesis	5	65	0.0150431	0.678917	ko00908	lcl|KQ987266.1_mrna_1112;lcl|KQ999821.1_mrna_17685;lcl|KV000901.1_mrna_19182;lcl|KV020111.1_mrna_43615;lcl|KV022897.1_mrna_44824	K13493+K13496+K13496+K13496+K13496
Metabolism	Metabolism of cofactors and vitamins	Nicotinate and nicotinamide metabolism	3	29	0.0264847	0.678917	ko00760	lcl|KV017450.1_mrna_40338;lcl|KQ990584.1_mrna_5897;lcl|KV010113.1_mrna_30334	K00767+K01240+K01513
Metabolism	Global and overview maps	Biosynthesis of secondary metabolites	49	1712	0.0357406	0.678917	ko01110	lcl|KV002472.1_mrna_20915;lcl|KQ991147.1_mrna_6597;lcl|KQ994478.1_mrna_10677;lcl|KV021262.1_mrna_44604;lcl|KV024773.1_mrna_44978;lcl|KV010626.1_mrna_31287;lcl|KQ991570.1_mrna_7109;lcl|KV003210.1_mrna_22019;lcl|KV018436.1_mrna_41485;lcl|KQ993830.1_mrna_10199;lcl|KQ989554.1_mrna_4565;lcl|KQ993062.1_mrna_9472;lcl|KV014877.1_mrna_37153;lcl|KQ993041.1_mrna_9376;lcl|KV017601.1_mrna_40857;lcl|KV003147.1…	K00030+K00128+K00430+K00430+K00430+K00620+K00640+K00688+K00688+K00765+K00850+K00873+K01114+K01115+K01188+K01613+K01661+K01662+K01723+K01738+K01738+K01738+K01757+K01792+K01803+K01834+K01962+K02548+K04124+K05278+K05282+K05350+K05894+K06444+K08695+K08730+K10206+K10527+K11517+K12742+K13034+K13427+K13493+K13506+K13545+K14760+K15405+K15919+K16818
Metabolism	Lipid metabolism	alpha-Linolenic acid metabolism	4	56	0.0365009	0.678917	ko00592	lcl|KQ990517.1_mrna_5504;lcl|KV017166.1_mrna_39841;lcl|KV014894.1_mrna_37421;lcl|KQ990519.1_mrna_5527	K01723+K05894+K10527+K16818
Metabolism	Lipid metabolism	Glycerophospholipid metabolism	7	157	0.0630987	0.713343	ko00564	lcl|KV014877.1_mrna_37153;lcl|KQ993041.1_mrna_9376;lcl|KV009412.1_mrna_29587;lcl|KV003147.1_mrna_21551;lcl|KV016685.1_mrna_39302;lcl|KQ987720.1_mrna_1751;lcl|KQ990519.1_mrna_5527	K01114+K01115+K01517+K01613+K08730+K13506+K16818
Metabolism	Energy metabolism	Sulfur metabolism	6	127	0.0658828	0.713343	ko00920	lcl|KV016222.1_mrna_38581;lcl|KQ991570.1_mrna_7109;lcl|KQ991058.1_mrna_6375;lcl|KQ991591.1_mrna_7213;lcl|KV013947.1_mrna_35655;lcl|KV014876.1_mrna_37001	K00387+K00640+K01738+K01738+K01738+K13034
Metabolism	Global and overview maps	Carbon metabolism	14	402	0.0678278	0.713343	ko01200	lcl|KV014880.1_mrna_37230;lcl|KV002472.1_mrna_20915;lcl|KQ991570.1_mrna_7109;lcl|KQ989554.1_mrna_4565;lcl|KQ993062.1_mrna_9472;lcl|KQ991058.1_mrna_6375;lcl|KQ991591.1_mrna_7213;lcl|KV013947.1_mrna_35655;lcl|KV008320.1_mrna_28526;lcl|KQ997000.1_mrna_14384;lcl|KV011162.1_mrna_32115;lcl|KQ997936.1_mrna_15180;lcl|KV014876.1_mrna_37001;lcl|KV016696.1_mrna_39430	K00029+K00030+K00640+K00850+K00873+K01738+K01738+K01738+K01803+K01834+K01962+K11517+K13034+K15919
Metabolism	Metabolism of terpenoids and polyketides	Carotenoid biosynthesis	3	43	0.0713913	0.713343	ko00906	lcl|KQ991351.1_mrna_6810;lcl|KV007458.1_mrna_27161;lcl|KV011895.1_mrna_33525	K06444+K09843+K09843
Metabolism	Carbohydrate metabolism	Glycolysis / Gluconeogenesis	6	138	0.089988	0.713343	ko00010	lcl|KQ991147.1_mrna_6597;lcl|KQ989554.1_mrna_4565;lcl|KQ993062.1_mrna_9472;lcl|KV016225.1_mrna_38738;lcl|KV008320.1_mrna_28526;lcl|KQ997000.1_mrna_14384	K00128+K00850+K00873+K01792+K01803+K01834
Cellular Processes	Transport and catabolism	Peroxisome	6	138	0.089988	0.713343	ko04146	lcl|KV015053.1_mrna_37933;lcl|KV005646.1_mrna_24921;lcl|KQ997936.1_mrna_15180;lcl|KQ997679.1_mrna_15066;lcl|KV006978.1_mrna_26858;lcl|KQ986342.1_mrna_105	K01640+K11147+K11517+K12261+K13346+K17879
Metabolism	Metabolism of cofactors and vitamins	Thiamine metabolism	2	24	0.100218	0.713343	ko00730	lcl|KV009364.1_mrna_29249;lcl|KV000896.1_mrna_19084	K01662+K03147
Organismal Systems	Environmental adaptation	Plant-pathogen interaction	19	623	0.105372	0.713343	ko04626	lcl|KQ999032.1_mrna_16365;lcl|KV004569.1_mrna_23347;lcl|KQ987226.1_mrna_896;lcl|KQ987226.1_mrna_897;lcl|KV006337.1_mrna_25955;lcl|KV009463.1_mrna_29678;lcl|KV012544.1_mrna_34159;lcl|KV014876.1_mrna_37010;lcl|KV017232.1_mrna_40110;lcl|KQ988202.1_mrna_2429;lcl|KQ989097.1_mrna_3994;lcl|KQ992022.1_mrna_7731;lcl|KV019034.1_mrna_42207;lcl|KV014879.1_mrna_37185;lcl|KV010635.1_mrna_31377;BGI_novel_G00199…	K01373+K02183+K04368+K04368+K09422+K09422+K09422+K09422+K09422+K13420+K13420+K13420+K13420+K13425+K13427+K13457+K13458+K16226+K18835
Metabolism	Metabolism of cofactors and vitamins	Riboflavin metabolism	2	25	0.107385	0.713343	ko00740	lcl|KV010113.1_mrna_30334;lcl|KV021263.1_mrna_44606	K01513+K14379
Metabolism	Carbohydrate metabolism	Pyruvate metabolism	4	89	0.139318	0.822652	ko00620	lcl|KV014880.1_mrna_37230;lcl|KQ991147.1_mrna_6597;lcl|KQ993062.1_mrna_9472;lcl|KV011162.1_mrna_32115	K00029+K00128+K00873+K01962
Genetic Information Processing	Translation	Aminoacyl-tRNA biosynthesis	5	127	0.15667	0.822652	ko00970	lcl|KQ999853.1_mrna_17972;lcl|KV005691.1_mrna_25117;lcl|KV012839.1_mrna_34534;lcl|KV013373.1_mrna_35051;lcl|KQ995297.1_mrna_11430	K01870+K01870+K01870+K01870+K01889
Metabolism	Biosynthesis of other secondary metabolites	Indole alkaloid biosynthesis	1	8	0.166093	0.822652	ko00901	lcl|KV008237.1_mrna_28269	K01757
Metabolism	Amino acid metabolism	Arginine and proline metabolism	3	63	0.167628	0.822652	ko00330	lcl|KQ991147.1_mrna_6597;lcl|KV010635.1_mrna_31377;lcl|KQ991163.1_mrna_6694	K00128+K13427+K14329
Metabolism	Metabolism of terpenoids and polyketides	Terpenoid backbone biosynthesis	3	66	0.18438	0.822652	ko00900	lcl|KV019044.1_mrna_42284;lcl|KV009364.1_mrna_29249;BGI_novel_G000120	K00587+K01662+K12742
Metabolism	Lipid metabolism	Synthesis and degradation of ketone bodies	1	9	0.184823	0.822652	ko00072	lcl|KV015053.1_mrna_37933	K01640
Metabolism	Global and overview maps	Biosynthesis of amino acids	13	443	0.195403	0.822652	ko01230	lcl|KV002472.1_mrna_20915;lcl|KV010626.1_mrna_31287;lcl|KQ991570.1_mrna_7109;lcl|KQ993830.1_mrna_10199;lcl|KQ989554.1_mrna_4565;lcl|KQ993062.1_mrna_9472;lcl|KQ991058.1_mrna_6375;lcl|KQ991591.1_mrna_7213;lcl|KV013947.1_mrna_35655;lcl|KV008320.1_mrna_28526;lcl|KQ997000.1_mrna_14384;BGI_novel_G000888;lcl|KV014876.1_mrna_37001	K00030+K00620+K00640+K00765+K00850+K00873+K01738+K01738+K01738+K01803+K01834+K10206+K13034
Metabolism	Carbohydrate metabolism	Pentose and glucuronate interconversions	7	215	0.208567	0.822652	ko00040	lcl|KQ994515.1_mrna_10836;lcl|KV000552.1_mrna_18724;lcl|KV010808.1_mrna_31936;lcl|KQ998953.1_mrna_16033;lcl|KQ996074.1_mrna_13353;lcl|KV001286.1_mrna_19570;lcl|KQ995689.1_mrna_12610	K01051+K01051+K01213+K01728+K12447+K12447+K16190
Metabolism	Metabolism of cofactors and vitamins	Folate biosynthesis	2	39	0.21777	0.822652	ko00790	lcl|KV020361.1_mrna_44248;lcl|KQ995661.1_mrna_12350	K01930+K15631
Genetic Information Processing	Replication and repair	Non-homologous end-joining	1	13	0.255648	0.822652	ko03450	lcl|KQ995297.1_mrna_11451	K10886
Metabolism	Global and overview maps	Metabolic pathways	78	3264	0.260395	0.822652	ko01100	lcl|KV014880.1_mrna_37230;lcl|KV002472.1_mrna_20915;lcl|KQ991147.1_mrna_6597;lcl|KV016222.1_mrna_38581;lcl|KQ994478.1_mrna_10677;lcl|KV021262.1_mrna_44604;lcl|KV024773.1_mrna_44978;lcl|KV006333.1_mrna_25680;lcl|KV010626.1_mrna_31287;lcl|KQ991570.1_mrna_7109;lcl|KV003210.1_mrna_22019;lcl|KV018436.1_mrna_41485;lcl|KQ989521.1_mrna_4370;lcl|KQ999852.1_mrna_17938;lcl|KQ993830.1_mrna_10199;lcl|KV017450…	K00029+K00030+K00128+K00387+K00430+K00430+K00430+K00480+K00620+K00640+K00688+K00688+K00750+K00759+K00765+K00767+K00820+K00850+K00873+K01051+K01051+K01074+K01114+K01115+K01188+K01213+K01513+K01519+K01613+K01640+K01661+K01662+K01723+K01738+K01738+K01738+K01757+K01792+K01800+K01803+K01834+K01930+K01962+K02132+K02267+K02548+K02563+K03147+K03849+K05278+K05282+K05350+K05894+K06444+K07437+K07441+K08679+…
Metabolism	Metabolism of other amino acids	Cyanoamino acid metabolism	3	79	0.261062	0.822652	ko00460	lcl|KV017601.1_mrna_40857;lcl|KQ988193.1_mrna_2341;lcl|KV014876.1_mrna_37001	K01188+K05350+K13034
Metabolism	Carbohydrate metabolism	Starch and sucrose metabolism	8	273	0.270049	0.822652	ko00500	lcl|KV003210.1_mrna_22019;lcl|KV018436.1_mrna_41485;lcl|KQ989521.1_mrna_4370;lcl|KV017601.1_mrna_40857;lcl|KV010113.1_mrna_30334;lcl|KQ988193.1_mrna_2341;lcl|KQ995273.1_mrna_11342;lcl|KV009364.1_mrna_29176	K00688+K00688+K00750+K01188+K01513+K05350+K16055+K19891
Metabolism	Amino acid metabolism	Lysine biosynthesis	1	14	0.272376	0.822652	ko00300	BGI_novel_G000888	K10206
Metabolism	Metabolism of cofactors and vitamins	Ubiquinone and other terpenoid-quinone biosynthesis	3	82	0.279374	0.822652	ko00130	lcl|KQ999003.1_mrna_16293;lcl|KQ992526.1_mrna_8635;lcl|KQ995684.1_mrna_12562	K01661+K02548+K14760
Metabolism	Amino acid metabolism	Arginine biosynthesis	2	47	0.28458	0.822652	ko00220	lcl|KV010626.1_mrna_31287;lcl|KV010635.1_mrna_31377	K00620+K13427
Metabolism	Glycan biosynthesis and metabolism	Glycosphingolipid biosynthesis - globo and isoglobo series	1	15	0.28873	0.822652	ko00603	lcl|KV014877.1_mrna_37139	K12373
Metabolism	Lipid metabolism	Ether lipid metabolism	2	50	0.309605	0.822652	ko00565	lcl|KV014877.1_mrna_37153;lcl|KQ993041.1_mrna_9376	K01114+K01115
Metabolism	Biosynthesis of other secondary metabolites	Flavone and flavonol biosynthesis	1	17	0.320349	0.822652	ko00944	lcl|KV008774.1_mrna_28824	K13264
Metabolism	Glycan biosynthesis and metabolism	N-Glycan biosynthesis	2	53	0.334452	0.822652	ko00510	lcl|KQ987224.1_mrna_871;lcl|KV006899.1_mrna_26596	K03849+K07441
Metabolism	Carbohydrate metabolism	Ascorbate and aldarate metabolism	4	131	0.338913	0.822652	ko00053	lcl|KQ991147.1_mrna_6597;lcl|KQ996074.1_mrna_13353;lcl|KV001286.1_mrna_19570;lcl|KQ995689.1_mrna_12610	K00128+K12447+K12447+K16190
Metabolism	Biosynthesis of other secondary metabolites	Isoflavonoid biosynthesis	1	19	0.350569	0.822652	ko00943	lcl|KV008774.1_mrna_28824	K13264
Metabolism	Amino acid metabolism	Valine, leucine and isoleucine degradation	2	56	0.359037	0.822652	ko00280	lcl|KQ991147.1_mrna_6597;lcl|KV015053.1_mrna_37933	K00128+K01640
Metabolism	Global and overview maps	Fatty acid metabolism	3	96	0.365635	0.822652	ko01212	lcl|KV000856.1_mrna_18867;lcl|KV011162.1_mrna_32115;lcl|KV014894.1_mrna_37421	K01074+K01962+K10527
Metabolism	Lipid metabolism	Fatty acid biosynthesis	2	57	0.36716	0.822652	ko00061	lcl|KV011162.1_mrna_32115;lcl|KV001333.1_mrna_19763	K01962+K10782
Metabolism	Metabolism of terpenoids and polyketides	Diterpenoid biosynthesis	2	57	0.36716	0.822652	ko00904	lcl|KV005686.1_mrna_25089;lcl|KV019076.1_mrna_42487	K04124+K05282
Environmental Information Processing	Signal transduction	MAPK signaling pathway - plant	7	265	0.384776	0.822652	ko04016	lcl|KV004569.1_mrna_23347;lcl|KQ988202.1_mrna_2429;lcl|KQ989097.1_mrna_3994;lcl|KQ992022.1_mrna_7731;lcl|KV019034.1_mrna_42207;lcl|KV014879.1_mrna_37185;lcl|KQ992178.1_mrna_7852	K02183+K13420+K13420+K13420+K13420+K13425+K14496
Metabolism	Lipid metabolism	Fatty acid degradation	2	60	0.391283	0.822652	ko00071	lcl|KQ991147.1_mrna_6597;lcl|KV014894.1_mrna_37421	K00128+K10527
Metabolism	Glycan biosynthesis and metabolism	Glycosphingolipid biosynthesis - ganglio series	1	24	0.420398	0.822652	ko00604	lcl|KV014877.1_mrna_37139	K12373
Metabolism	Carbohydrate metabolism	Amino sugar and nucleotide sugar metabolism	7	275	0.421795	0.822652	ko00520	lcl|KQ995303.1_mrna_11533;lcl|KV009368.1_mrna_29376;lcl|KV014877.1_mrna_37139;lcl|KQ996074.1_mrna_13353;lcl|KV001286.1_mrna_19570;lcl|KV011879.1_mrna_33458;lcl|KQ995689.1_mrna_12610	K00820+K08679+K12373+K12447+K12447+K12448+K16190
Genetic Information Processing	Folding, sorting and degradation	Protein export	2	64	0.422791	0.822652	ko03060	lcl|KQ995265.1_mrna_11301;lcl|KV014357.1_mrna_36230	K03217+K13280
Metabolism	Energy metabolism	Oxidative phosphorylation	4	148	0.425673	0.822652	ko00190	lcl|KQ991570.1_mrna_7091;lcl|KV010635.1_mrna_31486;lcl|KQ991351.1_mrna_6817;lcl|KQ987855.1_mrna_2148	K01507+K01507+K02132+K02267
Metabolism	Carbohydrate metabolism	Inositol phosphate metabolism	3	106	0.426387	0.822652	ko00562	lcl|KV014877.1_mrna_37153;lcl|KV008320.1_mrna_28526;lcl|KV017445.1_mrna_40325	K01114+K01803+K20279
Environmental Information Processing	Signal transduction	Plant hormone signal transduction	11	451	0.432457	0.822652	ko04075	lcl|KQ991163.1_mrna_6675;lcl|KQ995309.1_mrna_11705;lcl|KQ999837.1_mrna_17704;lcl|KQ991122.1_mrna_6546;lcl|KQ996433.1_mrna_13777;lcl|KV010000.1_mrna_29925;lcl|KQ995736.1_mrna_12868;lcl|KQ992178.1_mrna_7847;lcl|KQ989523.1_mrna_4429;lcl|KQ995302.1_mrna_11484;lcl|KQ992178.1_mrna_7852	K13415+K13464+K13946+K14431+K14484+K14485+K14488+K14491+K14494+K14494+K14496
Metabolism	Carbohydrate metabolism	Butanoate metabolism	1	25	0.433441	0.822652	ko00650	lcl|KV015053.1_mrna_37933	K01640
Metabolism	Amino acid metabolism	Tyrosine metabolism	2	70	0.468423	0.838254	ko00350	lcl|KQ995302.1_mrna_11495;lcl|KQ995736.1_mrna_12840	K01800+K02510
Genetic Information Processing	Translation	Ribosome biogenesis in eukaryotes	3	115	0.479287	0.838254	ko03008	lcl|KQ989519.1_mrna_4280;lcl|KQ992022.1_mrna_7730;lcl|KQ995255.1_mrna_11265	K14548+K14553+K14575
Metabolism	Amino acid metabolism	Cysteine and methionine metabolism	5	205	0.489372	0.838254	ko00270	lcl|KQ991570.1_mrna_7109;lcl|KQ991058.1_mrna_6375;lcl|KQ991591.1_mrna_7213;lcl|KV013947.1_mrna_35655;lcl|KV014876.1_mrna_37001	K00640+K01738+K01738+K01738+K13034
Metabolism	Glycan biosynthesis and metabolism	Glycosaminoglycan degradation	1	30	0.4944	0.838254	ko00531	lcl|KV014877.1_mrna_37139	K12373
Metabolism	Metabolism of cofactors and vitamins	Pantothenate and CoA biosynthesis	1	31	0.505785	0.838254	ko00770	lcl|KV010113.1_mrna_30334	K01513
Metabolism	Carbohydrate metabolism	Fructose and mannose metabolism	2	76	0.511856	0.838254	ko00051	lcl|KQ989554.1_mrna_4565;lcl|KV008320.1_mrna_28526	K00850+K01803
Metabolism	Biosynthesis of other secondary metabolites	Flavonoid biosynthesis	2	76	0.511856	0.838254	ko00941	lcl|KQ988422.1_mrna_2827;lcl|KV020141.1_mrna_43840	K05278+K08695
Genetic Information Processing	Transcription	Spliceosome	8	345	0.513769	0.838254	ko03040	lcl|KV012025.1_mrna_33712;BGI_novel_G001555;lcl|KV017177.1_mrna_39897;lcl|KQ991907.1_mrna_7598;lcl|KQ997000.1_mrna_14369;lcl|KQ994471.1_mrna_10640;lcl|KV016695.1_mrna_39360;lcl|KQ996030.1_mrna_13226	K03283+K06063+K12627+K12741+K12741+K12823+K12849+K12897
Genetic Information Processing	Folding, sorting and degradation	Protein processing in endoplasmic reticulum	9	400	0.545649	0.87492	ko04141	lcl|KV012025.1_mrna_33712;lcl|KV007780.1_mrna_27931;lcl|KQ995242.1_mrna_11216;lcl|KQ993893.1_mrna_10468;lcl|KV003144.1_mrna_21494;lcl|KQ998113.1_mrna_15379;lcl|KQ996494.1_mrna_14033;lcl|KV014877.1_mrna_37129;lcl|KQ998208.1_mrna_15703	K03283+K04374+K08057+K09517+K09518+K09523+K09584+K10666+K13993
Metabolism	Carbohydrate metabolism	Propanoate metabolism	1	36	0.558996	0.881129	ko00640	lcl|KV011162.1_mrna_32115	K01962
Organismal Systems	Environmental adaptation	Circadian rhythm - plant	3	137	0.597752	0.911347	ko04712	lcl|KV015048.1_mrna_37912;lcl|KV017185.1_mrna_39979;lcl|KV013932.1_mrna_35538	K12135+K12135+K16221
Cellular Processes	Transport and catabolism	Autophagy - other eukaryotes	1	41	0.606504	0.911347	ko04136	lcl|KQ999839.1_mrna_17802	K08331
Genetic Information Processing	Folding, sorting and degradation	RNA degradation	5	234	0.607565	0.911347	ko03018	lcl|KQ989554.1_mrna_4565;lcl|KQ990063.1_mrna_4925;lcl|KQ987245.1_mrna_986;lcl|KV001761.1_mrna_20163;lcl|KV017177.1_mrna_39897	K00850+K04077+K08311+K12605+K12627
Metabolism	Carbohydrate metabolism	Galactose metabolism	3	144	0.63159	0.92026	ko00052	lcl|KQ989554.1_mrna_4565;lcl|KQ996074.1_mrna_13353;lcl|KV001286.1_mrna_19570	K00850+K12447+K12447
Metabolism	Global and overview maps	2-Oxocarboxylic acid metabolism	2	95	0.633297	0.92026	ko01210	lcl|KV002472.1_mrna_20915;lcl|KV010626.1_mrna_31287	K00030+K00620
Metabolism	Carbohydrate metabolism	Glyoxylate and dicarboxylate metabolism	2	101	0.666433	0.939081	ko00630	lcl|KQ997936.1_mrna_15180;lcl|KV016696.1_mrna_39430	K11517+K15919
Metabolism	Amino acid metabolism	Alanine, aspartate and glutamate metabolism	1	50	0.679548	0.939081	ko00250	lcl|KQ995303.1_mrna_11533	K00820
Metabolism	Amino acid metabolism	Lysine degradation	1	53	0.700763	0.939081	ko00310	lcl|KQ991147.1_mrna_6597	K00128
Metabolism	Metabolism of other amino acids	beta-Alanine metabolism	1	53	0.700763	0.939081	ko00410	lcl|KQ991147.1_mrna_6597	K00128
Metabolism	Energy metabolism	Carbon fixation in photosynthetic organisms	2	112	0.720893	0.939081	ko00710	lcl|KV014880.1_mrna_37230;lcl|KV008320.1_mrna_28526	K00029+K01803
Metabolism	Carbohydrate metabolism	Citrate cycle (TCA cycle)	1	57	0.726891	0.939081	ko00020	lcl|KV002472.1_mrna_20915	K00030
Metabolism	Lipid metabolism	Cutin, suberine and wax biosynthesis	1	60	0.744986	0.939081	ko00073	lcl|KQ988202.1_mrna_2443	K15405
Metabolism	Energy metabolism	Photosynthesis	1	61	0.750748	0.939081	ko00195	lcl|KQ990519.1_mrna_5530	K02639
Metabolism	Biosynthesis of other secondary metabolites	Phenylpropanoid biosynthesis	5	278	0.753191	0.939081	ko00940	lcl|KQ994478.1_mrna_10677;lcl|KV021262.1_mrna_44604;lcl|KV024773.1_mrna_44978;lcl|KV017601.1_mrna_40857;lcl|KQ988193.1_mrna_2341	K00430+K00430+K00430+K01188+K05350
Metabolism	Lipid metabolism	Glycerolipid metabolism	2	122	0.763745	0.939081	ko00561	lcl|KQ991147.1_mrna_6597;lcl|KQ987720.1_mrna_1751	K00128+K13506
Metabolism	Metabolism of cofactors and vitamins	Porphyrin and chlorophyll metabolism	1	64	0.76727	0.939081	ko00860	lcl|KV013949.1_mrna_35698	K13545
Genetic Information Processing	Transcription	Basal transcription factors	1	66	0.777675	0.939081	ko03022	lcl|KV009364.1_mrna_29180	K03141
Genetic Information Processing	Folding, sorting and degradation	Ubiquitin mediated proteolysis	5	288	0.779998	0.939081	ko04120	lcl|KV011838.1_mrna_33146;lcl|KV016696.1_mrna_39432;lcl|KQ998185.1_mrna_15654;lcl|KV005707.1_mrna_25207;lcl|KQ993033.1_mrna_9356	K03178+K03364+K10581+K10589+K10686
Metabolism	Lipid metabolism	Fatty acid elongation	1	68	0.787616	0.939081	ko00062	lcl|KV000856.1_mrna_18867	K01074
Environmental Information Processing	Signal transduction	Phosphatidylinositol signaling system	4	258	0.83626	0.96124	ko04070	lcl|KV004569.1_mrna_23347;lcl|KQ987245.1_mrna_991;lcl|KV014882.1_mrna_37292;lcl|KV017445.1_mrna_40325	K02183+K13024+K13024+K20279
Metabolism	Carbohydrate metabolism	Pentose phosphate pathway	1	81	0.842288	0.96124	ko00030	lcl|KQ989554.1_mrna_4565	K00850
Metabolism	Amino acid metabolism	Glycine, serine and threonine metabolism	2	150	0.854729	0.96124	ko00260	lcl|KQ997000.1_mrna_14384;lcl|KV016696.1_mrna_39430	K01834+K15919
Genetic Information Processing	Translation	Ribosome	5	326	0.861853	0.96124	ko03010	lcl|KV006883.1_mrna_26416;lcl|KV014365.1_mrna_36354;lcl|KV018098.1_mrna_41121;lcl|KV020120.1_mrna_43697;lcl|KQ995297.1_mrna_11456	K02885+K02934+K02957+K02962+K02986
Metabolism	Glycan biosynthesis and metabolism	Other glycan degradation	1	88	0.865667	0.96124	ko00511	lcl|KV014877.1_mrna_37139	K12373
Metabolism	Nucleotide metabolism	Purine metabolism	7	438	0.868217	0.96124	ko00230	lcl|KQ999852.1_mrna_17938;lcl|KQ993062.1_mrna_9472;lcl|KQ996029.1_mrna_13142;lcl|KV010113.1_mrna_30334;lcl|KV009412.1_mrna_29587;lcl|KV005017.1_mrna_24117;lcl|KV014967.1_mrna_37761	K00759+K00873+K01510+K01513+K01517+K01519+K18151
Genetic Information Processing	Replication and repair	Nucleotide excision repair	1	94	0.88294	0.964828	ko03420	lcl|KV009364.1_mrna_29180	K03141
Metabolism	Metabolism of other amino acids	Glutathione metabolism	1	100	0.898002	0.964828	ko00480	lcl|KQ998108.1_mrna_15339	K00799
Cellular Processes	Transport and catabolism	Phagosome	1	102	0.902581	0.964828	ko04145	lcl|KQ995242.1_mrna_11216	K08057
Genetic Information Processing	Translation	mRNA surveillance pathway	2	182	0.918983	0.967685	ko03015	lcl|KV005131.1_mrna_24598;lcl|KQ999358.1_mrna_16999	K14399+K14411
Environmental Information Processing	Membrane transport	ABC transporters	1	114	0.926064	0.967685	ko02010	lcl|KQ991022.1_mrna_6144	K05681
Cellular Processes	Transport and catabolism	Endocytosis	5	390	0.94221	0.973617	ko04144	lcl|KQ993041.1_mrna_9376;lcl|KV012025.1_mrna_33712;lcl|KQ995297.1_mrna_11445;lcl|KV010000.1_mrna_29963;lcl|KV016696.1_mrna_39404	K01115+K03283+K10396+K19476+K19476
Metabolism	Amino acid metabolism	Tryptophan metabolism	1	159	0.973811	0.994282	ko00380	lcl|KQ991147.1_mrna_6597	K00128
Genetic Information Processing	Translation	RNA transport	2	281	0.988286	0.994282	ko03013	lcl|KV013071.1_mrna_34827;lcl|KV000505.1_mrna_18668	K03260+K14293
Metabolism	Nucleotide metabolism	Pyrimidine metabolism	3	395	0.994282	0.994282	ko00240	lcl|KQ990584.1_mrna_5897;lcl|KQ996029.1_mrna_13142;lcl|KV010113.1_mrna_30334	K01240+K01510+K01513
