# Supplementary material for: DNA methylation-mediated modulation of rapid desiccation tolerance acquisition and dehydration stress memory in the resurrection plant Boea hygrometrica
Source: PLoS Genet. 2021 Apr 30;17(4):e1009549. doi: 10.1371/journal.pgen.1009549 (PMC8115786; doi:10.1371/journal.pgen.1009549)
Supplement: S4 Table. The average methylation level of the gene promoter regions of all samples — (XLSX) [file pgen.1009549.s016.xlsx]

## Sheet: Sheet1
Methylation level	CG	CHG	CHH
minimum	0	0	0
lower quartile	0.48593	0.36595	0.08661
median	0.85745	0.76062	0.14415
upper quartile	0.93603	0.85755	0.23465
maximum	1	1	0.45671
