# Supplementary material for: DNA methylation-mediated modulation of rapid desiccation tolerance acquisition and dehydration stress memory in the resurrection plant Boea hygrometrica
Source: PLoS Genet. 2021 Apr 30;17(4):e1009549. doi: 10.1371/journal.pgen.1009549 (PMC8115786; doi:10.1371/journal.pgen.1009549)
Supplement: S6 Table. GO enrichment analysis of MRGs between acclimated and non-acclimated fresh plants — (XLSX) [file pgen.1009549.s018.xlsx]

## Sheet: GO Biological Process
GO ID	Description	out (6)	All (6970)	pvalue	p.adjust	Genes
GO:0006413	translational initiation	1	28	0.023871	0.184926	F511_17159
GO:0006352	DNA-templated transcription, initiation	1	36	0.0306034	0.184926	F511_17159
GO:0043687	post-translational protein modification	1	36	0.0306034	0.184926	F511_11278
GO:0006412	translation	2	358	0.0343903	0.184926	F511_04564;F511_17159
GO:0043043	peptide biosynthetic process	2	362	0.0351093	0.184926	F511_04564;F511_17159
GO:0006518	peptide metabolic process	2	369	0.0363824	0.184926	F511_04564;F511_17159
GO:0043604	amide biosynthetic process	2	382	0.0387969	0.184926	F511_04564;F511_17159
GO:0043603	cellular amide metabolic process	2	393	0.04089	0.184926	F511_04564;F511_17159
GO:0010467	gene expression	3	1062	0.0492486	0.184926	F511_04564;F511_06488;F511_17159
GO:0044271	cellular nitrogen compound biosynthetic process	3	1084	0.0519655	0.184926	F511_04564;F511_06488;F511_17159
GO:0034645	cellular macromolecule biosynthetic process	3	1105	0.0546345	0.184926	F511_04564;F511_06488;F511_17159
GO:0009059	macromolecule biosynthetic process	3	1107	0.0548925	0.184926	F511_04564;F511_06488;F511_17159
GO:0006355	regulation of transcription, DNA-templated	2	539	0.072674	0.184926	F511_06488;F511_17159
GO:0051252	regulation of RNA metabolic process	2	539	0.072674	0.184926	F511_06488;F511_17159
GO:1903506	regulation of nucleic acid-templated transcription	2	539	0.072674	0.184926	F511_06488;F511_17159
GO:2001141	regulation of RNA biosynthetic process	2	539	0.072674	0.184926	F511_06488;F511_17159
GO:0019219	regulation of nucleobase-containing compound metabolic process	2	541	0.0731571	0.184926	F511_06488;F511_17159
GO:0010468	regulation of gene expression	2	546	0.0743699	0.184926	F511_06488;F511_17159
GO:0009889	regulation of biosynthetic process	2	547	0.0746133	0.184926	F511_06488;F511_17159
GO:0010556	regulation of macromolecule biosynthetic process	2	547	0.0746133	0.184926	F511_06488;F511_17159
GO:0031326	regulation of cellular biosynthetic process	2	547	0.0746133	0.184926	F511_06488;F511_17159
GO:0051171	regulation of nitrogen compound metabolic process	2	547	0.0746133	0.184926	F511_06488;F511_17159
GO:2000112	regulation of cellular macromolecule biosynthetic process	2	547	0.0746133	0.184926	F511_06488;F511_17159
GO:0031323	regulation of cellular metabolic process	2	548	0.0748571	0.184926	F511_06488;F511_17159
GO:0080090	regulation of primary metabolic process	2	549	0.0751011	0.184926	F511_06488;F511_17159
GO:0060255	regulation of macromolecule metabolic process	2	550	0.0753454	0.184926	F511_06488;F511_17159
GO:0006351	transcription, DNA-templated	2	567	0.0795433	0.184926	F511_06488;F511_17159
GO:0097659	nucleic acid-templated transcription	2	567	0.0795433	0.184926	F511_06488;F511_17159
GO:0032774	RNA biosynthetic process	2	569	0.0800426	0.184926	F511_06488;F511_17159
GO:0019222	regulation of metabolic process	2	591	0.0856091	0.191194	F511_06488;F511_17159
GO:1901566	organonitrogen compound biosynthetic process	2	608	0.0900012	0.194519	F511_04564;F511_17159
GO:0034654	nucleobase-containing compound biosynthetic process	2	666	0.105549	0.220993	F511_06488;F511_17159
GO:0044249	cellular biosynthetic process	3	1480	0.114531	0.226439	F511_04564;F511_06488;F511_17159
GO:1901576	organic substance biosynthetic process	3	1497	0.117777	0.226439	F511_04564;F511_06488;F511_17159
GO:0044267	cellular protein metabolic process	3	1503	0.118933	0.226439	F511_04564;F511_11278;F511_17159
GO:0019438	aromatic compound biosynthetic process	2	733	0.124505	0.226439	F511_06488;F511_17159
GO:0018130	heterocycle biosynthetic process	2	739	0.12625	0.226439	F511_06488;F511_17159
GO:0044260	cellular macromolecule metabolic process	4	2528	0.131607	0.226439	F511_04564;F511_06488;F511_11278;F511_17159
GO:1901362	organic cyclic compound biosynthetic process	2	763	0.133306	0.226439	F511_06488;F511_17159
GO:0016070	RNA metabolic process	2	784	0.139573	0.226439	F511_06488;F511_17159
GO:0009058	biosynthetic process	3	1624	0.14339	0.226439	F511_04564;F511_06488;F511_17159
GO:1901564	organonitrogen compound metabolic process	2	806	0.146228	0.226439	F511_04564;F511_17159
GO:0050794	regulation of cellular process	2	813	0.148364	0.226439	F511_06488;F511_17159
GO:0034641	cellular nitrogen compound metabolic process	3	1649	0.148706	0.226439	F511_04564;F511_06488;F511_17159
GO:0050789	regulation of biological process	2	856	0.161671	0.23976	F511_06488;F511_17159
GO:0044238	primary metabolic process	5	3840	0.164611	0.23976	F511_01549;F511_04564;F511_06488;F511_11278;F511_17159
GO:0065007	biological regulation	2	882	0.169864	0.242146	F511_06488;F511_17159
GO:0019538	protein metabolic process	3	1830	0.1897	0.25595	F511_04564;F511_11278;F511_17159
GO:0006807	nitrogen compound metabolic process	3	1832	0.190176	0.25595	F511_04564;F511_06488;F511_17159
GO:0071704	organic substance metabolic process	5	3981	0.191007	0.25595	F511_01549;F511_04564;F511_06488;F511_11278;F511_17159
GO:0043170	macromolecule metabolic process	4	2869	0.195554	0.256904	F511_04564;F511_06488;F511_11278;F511_17159
GO:0090304	nucleic acid metabolic process	2	1043	0.222631	0.286851	F511_06488;F511_17159
GO:0006139	nucleobase-containing compound metabolic process	2	1265	0.299223	0.376843	F511_06488;F511_17159
GO:0044237	cellular metabolic process	4	3333	0.303724	0.376843	F511_04564;F511_06488;F511_11278;F511_17159
GO:0046483	heterocycle metabolic process	2	1351	0.329476	0.394616	F511_06488;F511_17159
GO:0006725	cellular aromatic compound metabolic process	2	1352	0.329828	0.394616	F511_06488;F511_17159
GO:1901360	organic cyclic compound metabolic process	2	1372	0.33688	0.395982	F511_06488;F511_17159
GO:0005975	carbohydrate metabolic process	1	536	0.381397	0.44058	F511_01549
GO:0008152	metabolic process	5	5265	0.546709	0.620839	F511_01549;F511_04564;F511_06488;F511_11278;F511_17159
GO:0006810	transport	1	1005	0.607257	0.643521	F511_31444
GO:0051234	establishment of localization	1	1010	0.609229	0.643521	F511_31444
GO:0051179	localization	1	1021	0.613538	0.643521	F511_31444
GO:0006464	cellular protein modification process	1	1024	0.614706	0.643521	F511_11278
GO:0036211	protein modification process	1	1024	0.614706	0.643521	F511_11278
GO:0043412	macromolecule modification	1	1062	0.629253	0.648614	F511_11278
GO:0009987	cellular process	4	4605	0.668568	0.678698	F511_04564;F511_06488;F511_11278;F511_17159
GO:0008150	biological_process	6	6970	1	1	F511_01549;F511_04564;F511_06488;F511_11278;F511_17159;F511_31444

## Sheet: GO Cellular Component
GO ID	Description	out (3)	All (3260)	pvalue	p.adjust	Genes
GO:0005840	ribosome	1	233	0.199514	0.853058	F511_04564
GO:0030529	intracellular ribonucleoprotein complex	1	261	0.22153	0.853058	F511_04564
GO:1990904	ribonucleoprotein complex	1	261	0.22153	0.853058	F511_04564
GO:0043228	non-membrane-bounded organelle	1	391	0.318471	0.853058	F511_04564
GO:0043232	intracellular non-membrane-bounded organelle	1	391	0.318471	0.853058	F511_04564
GO:0016021	integral component of membrane	1	457	0.364448	0.853058	F511_31444
GO:0031224	intrinsic component of membrane	1	464	0.369199	0.853058	F511_31444
GO:0016020	membrane	2	1349	0.371948	0.853058	F511_29864;F511_31444
GO:0044444	cytoplasmic part	1	525	0.409605	0.853058	F511_04564
GO:0044425	membrane part	1	599	0.456259	0.853058	F511_31444
GO:0005737	cytoplasm	1	723	0.528812	0.853058	F511_04564
GO:0032991	macromolecular complex	1	741	0.538774	0.853058	F511_04564
GO:0043226	organelle	1	1081	0.701516	0.952058	F511_04564
GO:0043229	intracellular organelle	1	1081	0.701516	0.952058	F511_04564
GO:0044424	intracellular part	1	1502	0.843302	1	F511_04564
GO:0005622	intracellular	1	1928	0.931879	1	F511_04564
GO:0005623	cell	1	2083	0.953014	1	F511_04564
GO:0044464	cell part	1	2083	0.953014	1	F511_04564
GO:0005575	cellular_component	3	3260	1	1	F511_04564;F511_29864;F511_31444

## Sheet: GO Molecular Function
GO ID	Description	out (11)	All (9940)	pvalue	p.adjust	Genes
GO:0005515	protein binding	6	2198	0.0190528	0.696172	F511_06275;F511_06488;F511_07399;F511_11794;F511_21824;F511_24985
GO:0003743	translation initiation factor activity	1	29	0.0316442	0.696172	F511_17159
GO:0008135	translation factor activity, RNA binding	1	55	0.0592379	0.69761	F511_17159
GO:0016881	acid-amino acid ligase activity	1	59	0.0634191	0.69761	F511_11278
GO:0016879	ligase activity, forming carbon-nitrogen bonds	1	93	0.0982828	0.864888	F511_11278
GO:0016874	ligase activity	1	164	0.167312	0.971603	F511_11278
GO:0046983	protein dimerization activity	1	205	0.20495	0.971603	F511_06488
GO:0003735	structural constituent of ribosome	1	233	0.229758	0.971603	F511_04564
GO:0004553	hydrolase activity, hydrolyzing O-glycosyl compounds	1	276	0.266488	0.971603	F511_01549
GO:0005198	structural molecule activity	1	277	0.267323	0.971603	F511_04564
GO:0016798	hydrolase activity, acting on glycosyl bonds	1	287	0.275625	0.971603	F511_01549
GO:0008270	zinc ion binding	2	954	0.28549	0.971603	F511_06275;F511_17159
GO:0003723	RNA binding	1	313	0.296811	0.971603	F511_17159
GO:0043565	sequence-specific DNA binding	1	334	0.313509	0.971603	F511_06488
GO:0001071	nucleic acid binding transcription factor activity	1	451	0.400126	0.971603	F511_06488
GO:0003700	transcription factor activity, sequence-specific DNA binding	1	451	0.400126	0.971603	F511_06488
GO:0046914	transition metal ion binding	2	1314	0.437621	0.971603	F511_06275;F511_17159
GO:0005488	binding	8	6541	0.448008	0.971603	F511_06275;F511_06488;F511_07399;F511_11794;F511_12071;F511_17159;F511_21824;F511_24985
GO:0046872	metal ion binding	2	1547	0.529207	0.971603	F511_06275;F511_17159
GO:0043169	cation binding	2	1559	0.533706	0.971603	F511_06275;F511_17159
GO:0003676	nucleic acid binding	2	1759	0.60511	0.971603	F511_06488;F511_17159
GO:0003677	DNA binding	1	1063	0.712002	0.971603	F511_06488
GO:0043167	ion binding	3	3548	0.813123	0.971603	F511_06275;F511_12071;F511_17159
GO:0005524	ATP binding	1	1652	0.864725	0.971603	F511_12071
GO:0032559	adenyl ribonucleotide binding	1	1652	0.864725	0.971603	F511_12071
GO:0030554	adenyl nucleotide binding	1	1655	0.865263	0.971603	F511_12071
GO:0097159	organic cyclic compound binding	3	3875	0.867124	0.971603	F511_06488;F511_12071;F511_17159
GO:1901363	heterocyclic compound binding	3	3875	0.867124	0.971603	F511_06488;F511_12071;F511_17159
GO:0001883	purine nucleoside binding	1	1833	0.893912	0.971603	F511_12071
GO:0032550	purine ribonucleoside binding	1	1833	0.893912	0.971603	F511_12071
GO:0032555	purine ribonucleotide binding	1	1833	0.893912	0.971603	F511_12071
GO:0035639	purine ribonucleoside triphosphate binding	1	1833	0.893912	0.971603	F511_12071
GO:0017076	purine nucleotide binding	1	1840	0.894915	0.971603	F511_12071
GO:0001882	nucleoside binding	1	1843	0.895343	0.971603	F511_12071
GO:0032549	ribonucleoside binding	1	1843	0.895343	0.971603	F511_12071
GO:0032553	ribonucleotide binding	1	1854	0.896897	0.971603	F511_12071
GO:0016787	hydrolase activity	1	1858	0.897457	0.971603	F511_01549
GO:0097367	carbohydrate derivative binding	1	1876	0.899943	0.971603	F511_12071
GO:0000166	nucleotide binding	1	2028	0.918851	0.971603	F511_12071
GO:1901265	nucleoside phosphate binding	1	2028	0.918851	0.971603	F511_12071
GO:0036094	small molecule binding	1	2076	0.924108	0.971603	F511_12071
GO:0043168	anion binding	1	2108	0.927439	0.971603	F511_12071
GO:0003824	catalytic activity	2	5376	0.997343	1	F511_01549;F511_11278
GO:0003674	molecular_function	11	9940	1	1	F511_01549;F511_04564;F511_06275;F511_06488;F511_07399;F511_11278;F511_11794;F511_12071;F511_17159;F511_21824;F511_24985
