# Supplementary material for: DNA methylation-mediated modulation of rapid desiccation tolerance acquisition and dehydration stress memory in the resurrection plant Boea hygrometrica
Source: PLoS Genet. 2021 Apr 30;17(4):e1009549. doi: 10.1371/journal.pgen.1009549 (PMC8115786; doi:10.1371/journal.pgen.1009549)
Supplement: S7 Table. GO enrichment analysis of MRGs during growth — (XLSX) [file pgen.1009549.s019.xlsx]

## Sheet: GO Biological Process
GO ID	Description	out (36)	All (6970)	pvalue	p.adjust	Genes
GO:0006007	glucose catabolic process	2	4	0.000154628	0.00969004	F511_00320;F511_04004
GO:0019320	hexose catabolic process	2	4	0.000154628	0.00969004	F511_00320;F511_04004
GO:0046365	monosaccharide catabolic process	2	4	0.000154628	0.00969004	F511_00320;F511_04004
GO:0006006	glucose metabolic process	2	13	0.00195218	0.0917525	F511_00320;F511_04004
GO:0044282	small molecule catabolic process	2	24	0.00666568	0.25063	F511_00320;F511_04004
GO:0006855	drug transmembrane transport	2	32	0.0116731	0.321242	F511_00149;F511_12761
GO:0015893	drug transport	2	35	0.0138681	0.321242	F511_00149;F511_12761
GO:0042493	response to drug	2	35	0.0138681	0.321242	F511_00149;F511_12761
GO:0019318	hexose metabolic process	2	41	0.0187463	0.321242	F511_00320;F511_04004
GO:0000375	RNA splicing, via transesterification reactions	1	4	0.0205048	0.321242	F511_00338
GO:0000377	RNA splicing, via transesterification reactions with bulged adenosine as nucleophile	1	4	0.0205048	0.321242	F511_00338
GO:0000398	mRNA splicing, via spliceosome	1	4	0.0205048	0.321242	F511_00338
GO:0015976	carbon utilization	1	5	0.0255668	0.340988	F511_22488
GO:0005996	monosaccharide metabolic process	2	50	0.0272065	0.340988	F511_00320;F511_04004
GO:0044724	single-organism carbohydrate catabolic process	2	50	0.0272065	0.340988	F511_00320;F511_04004
GO:0016567	protein ubiquitination	2	57	0.0346595	0.354059	F511_03899;F511_13037
GO:0016052	carbohydrate catabolic process	2	58	0.0357825	0.354059	F511_00320;F511_04004
GO:0032446	protein modification by small protein conjugation	2	58	0.0357825	0.354059	F511_03899;F511_13037
GO:0070647	protein modification by small protein conjugation or removal	2	58	0.0357825	0.354059	F511_03899;F511_13037
GO:0006506	GPI anchor biosynthetic process	1	9	0.0455617	0.382185	F511_38678
GO:0006661	phosphatidylinositol biosynthetic process	1	9	0.0455617	0.382185	F511_38678
GO:0044712	single-organism catabolic process	2	70	0.050311	0.382185	F511_00320;F511_04004
GO:0008380	RNA splicing	1	10	0.0504977	0.382185	F511_00338
GO:0006497	protein lipidation	1	11	0.0554089	0.382185	F511_38678
GO:0006505	GPI anchor metabolic process	1	11	0.0554089	0.382185	F511_38678
GO:0042157	lipoprotein metabolic process	1	11	0.0554089	0.382185	F511_38678
GO:0042158	lipoprotein biosynthetic process	1	11	0.0554089	0.382185	F511_38678
GO:0045017	glycerolipid biosynthetic process	1	12	0.0602954	0.382185	F511_38678
GO:0046474	glycerophospholipid biosynthetic process	1	12	0.0602954	0.382185	F511_38678
GO:0042221	response to chemical	2	78	0.060987	0.382185	F511_00149;F511_12761
GO:0006265	DNA topological change	1	14	0.0699949	0.398759	F511_11456
GO:0009247	glycolipid biosynthetic process	1	14	0.0699949	0.398759	F511_38678
GO:0046467	membrane lipid biosynthetic process	1	14	0.0699949	0.398759	F511_38678
GO:0006664	glycolipid metabolic process	1	16	0.0795969	0.440124	F511_38678
GO:1903509	liposaccharide metabolic process	1	17	0.0843617	0.453143	F511_38678
GO:0006643	membrane lipid metabolic process	1	20	0.0985127	0.500551	F511_38678
GO:0033014	tetrapyrrole biosynthetic process	1	20	0.0985127	0.500551	F511_11385
GO:0006397	mRNA processing	1	22	0.107828	0.533467	F511_00338
GO:0033013	tetrapyrrole metabolic process	1	23	0.112451	0.542071	F511_11385
GO:0008654	phospholipid biosynthetic process	1	24	0.11705	0.550137	F511_38678
GO:0006662	glycerol ether metabolic process	1	26	0.12618	0.558488	F511_27660
GO:0018904	ether metabolic process	1	26	0.12618	0.558488	F511_27660
GO:0016071	mRNA metabolic process	1	27	0.13071	0.558488	F511_00338
GO:0046488	phosphatidylinositol metabolic process	1	27	0.13071	0.558488	F511_38678
GO:0008610	lipid biosynthetic process	2	124	0.133955	0.559635	F511_27274;F511_38678
GO:0006650	glycerophospholipid metabolic process	1	30	0.144164	0.576655	F511_38678
GO:0046486	glycerolipid metabolic process	1	30	0.144164	0.576655	F511_38678
GO:0006629	lipid metabolic process	3	273	0.165604	0.640956	F511_11341;F511_27274;F511_38678
GO:0043086	negative regulation of catalytic activity	1	36	0.170467	0.640956	F511_17308
GO:0044092	negative regulation of molecular function	1	36	0.170467	0.640956	F511_17308
GO:0044255	cellular lipid metabolic process	2	149	0.179173	0.66048	F511_27274;F511_38678
GO:0050790	regulation of catalytic activity	1	41	0.191785	0.693375	F511_17308
GO:0065009	regulation of molecular function	1	42	0.195984	0.695188	F511_17308
GO:0009892	negative regulation of metabolic process	1	43	0.200162	0.696859	F511_17308
GO:0006644	phospholipid metabolic process	1	44	0.204318	0.698282	F511_38678
GO:0055085	transmembrane transport	4	457	0.207999	0.698282	F511_00149;F511_00150;F511_04570;F511_12761
GO:0042545	cell wall modification	1	48	0.220737	0.715491	F511_41833
GO:0048519	negative regulation of biological process	1	48	0.220737	0.715491	F511_17308
GO:0006470	protein dephosphorylation	1	52	0.236825	0.751588	F511_29400
GO:1901575	organic substance catabolic process	2	181	0.239868	0.751588	F511_00320;F511_04004
GO:0016311	dephosphorylation	1	54	0.244748	0.754305	F511_29400
GO:0071103	DNA conformation change	1	57	0.256482	0.766914	F511_11456
GO:0006633	fatty acid biosynthetic process	1	58	0.260354	0.766914	F511_27274
GO:0009056	catabolic process	2	192	0.261077	0.766914	F511_00320;F511_04004
GO:0072330	monocarboxylic acid biosynthetic process	1	62	0.275647	0.777397	F511_27274
GO:0050789	regulation of biological process	6	856	0.276453	0.777397	F511_05952;F511_09178;F511_16000;F511_17308;F511_17632;F511_27660
GO:0045229	external encapsulating structure organization	1	64	0.283178	0.777397	F511_41833
GO:0071555	cell wall organization	1	64	0.283178	0.777397	F511_41833
GO:0006631	fatty acid metabolic process	1	66	0.290632	0.777397	F511_27274
GO:0065007	biological regulation	6	882	0.300681	0.777397	F511_05952;F511_09178;F511_16000;F511_17308;F511_17632;F511_27660
GO:0044723	single-organism carbohydrate metabolic process	2	215	0.305491	0.777397	F511_00320;F511_04004
GO:0007017	microtubule-based process	1	72	0.312546	0.777397	F511_06010
GO:0007264	small GTPase mediated signal transduction	1	73	0.316134	0.777397	F511_05952
GO:0071554	cell wall organization or biogenesis	1	84	0.354417	0.777397	F511_41833
GO:0019222	regulation of metabolic process	4	591	0.3649	0.777397	F511_09178;F511_16000;F511_17308;F511_17632
GO:0045454	cell redox homeostasis	1	98	0.400138	0.777397	F511_27660
GO:0009987	cellular process	25	4605	0.407503	0.777397	F511_00149;F511_00150;F511_00338;F511_02193;F511_03899;F511_04564;F511_04570;F511_05952;F511_06010;F511_09178;F511_09613;F511_10676;F511_11385;F511_11456;F511_12761;F511_13037;F511_15803;F511_16000;F511_17632;F511_27274;F511_27660;F511_29400;F511_30952;F511_38678;F511_41833
GO:0019725	cellular homeostasis	1	101	0.409517	0.777397	F511_27660
GO:0050794	regulation of cellular process	5	813	0.412288	0.777397	F511_05952;F511_09178;F511_16000;F511_17632;F511_27660
GO:0044281	small molecule metabolic process	4	639	0.422992	0.777397	F511_00320;F511_04004;F511_27274;F511_27660
GO:0042592	homeostatic process	1	107	0.42785	0.777397	F511_27660
GO:0006464	cellular protein modification process	6	1024	0.438482	0.777397	F511_02193;F511_03899;F511_13037;F511_29400;F511_30952;F511_38678
GO:0036211	protein modification process	6	1024	0.438482	0.777397	F511_02193;F511_03899;F511_13037;F511_29400;F511_30952;F511_38678
GO:0032787	monocarboxylic acid metabolic process	1	116	0.454316	0.777397	F511_27274
GO:0051276	chromosome organization	1	116	0.454316	0.777397	F511_11456
GO:0044699	single-organism process	16	2943	0.456303	0.777397	F511_00149;F511_00150;F511_00320;F511_04004;F511_04570;F511_05029;F511_05952;F511_06010;F511_06661;F511_06742;F511_11341;F511_12761;F511_22488;F511_27274;F511_27660;F511_38678
GO:0008152	metabolic process	28	5265	0.46581	0.777397	F511_00320;F511_00338;F511_02193;F511_03899;F511_04004;F511_04564;F511_05029;F511_06661;F511_06742;F511_09178;F511_09613;F511_10676;F511_11320;F511_11341;F511_11385;F511_11456;F511_13037;F511_15803;F511_16000;F511_17308;F511_17632;F511_27274;F511_27499;F511_27660;F511_29400;F511_30946;F511_30952;F511_38678
GO:0010467	gene expression	6	1062	0.475508	0.777397	F511_00338;F511_04564;F511_09178;F511_10676;F511_16000;F511_17632
GO:0043412	macromolecule modification	6	1062	0.475508	0.777397	F511_02193;F511_03899;F511_13037;F511_29400;F511_30952;F511_38678
GO:0016043	cellular component organization	2	310	0.480331	0.777397	F511_11456;F511_41833
GO:0090407	organophosphate biosynthetic process	1	126	0.482328	0.777397	F511_38678
GO:0065008	regulation of biological quality	1	130	0.493137	0.777397	F511_27660
GO:0044271	cellular nitrogen compound biosynthetic process	6	1084	0.496725	0.777397	F511_04564;F511_09178;F511_10676;F511_11385;F511_16000;F511_17632
GO:0006396	RNA processing	1	135	0.506339	0.777397	F511_00338
GO:0044765	single-organism transport	4	710	0.506823	0.777397	F511_00149;F511_00150;F511_04570;F511_12761
GO:0044249	cellular biosynthetic process	8	1480	0.507703	0.777397	F511_04564;F511_09178;F511_10676;F511_11385;F511_16000;F511_17632;F511_27274;F511_38678
GO:0071704	organic substance metabolic process	21	3981	0.511508	0.777397	F511_00320;F511_00338;F511_02193;F511_03899;F511_04004;F511_04564;F511_09178;F511_10676;F511_11341;F511_11385;F511_11456;F511_13037;F511_16000;F511_17308;F511_17632;F511_27274;F511_27660;F511_29400;F511_30946;F511_30952;F511_38678
GO:1901137	carbohydrate derivative biosynthetic process	1	138	0.5141	0.777397	F511_38678
GO:0034645	cellular macromolecule biosynthetic process	6	1105	0.516767	0.777397	F511_04564;F511_09178;F511_10676;F511_16000;F511_17632;F511_38678
GO:0009059	macromolecule biosynthetic process	6	1107	0.518664	0.777397	F511_04564;F511_09178;F511_10676;F511_16000;F511_17632;F511_38678
GO:1901576	organic substance biosynthetic process	8	1497	0.522074	0.777397	F511_04564;F511_09178;F511_10676;F511_11385;F511_16000;F511_17632;F511_27274;F511_38678
GO:1902578	single-organism localization	4	724	0.522829	0.777397	F511_00149;F511_00150;F511_04570;F511_12761
GO:0044267	cellular protein metabolic process	8	1503	0.527121	0.777397	F511_02193;F511_03899;F511_04564;F511_10676;F511_13037;F511_29400;F511_30952;F511_38678
GO:0005975	carbohydrate metabolic process	3	536	0.530844	0.777397	F511_00320;F511_04004;F511_30946
GO:0019438	aromatic compound biosynthetic process	4	733	0.533005	0.777397	F511_09178;F511_11385;F511_16000;F511_17632
GO:0006355	regulation of transcription, DNA-templated	3	539	0.534732	0.777397	F511_09178;F511_16000;F511_17632
GO:0051252	regulation of RNA metabolic process	3	539	0.534732	0.777397	F511_09178;F511_16000;F511_17632
GO:1903506	regulation of nucleic acid-templated transcription	3	539	0.534732	0.777397	F511_09178;F511_16000;F511_17632
GO:2001141	regulation of RNA biosynthetic process	3	539	0.534732	0.777397	F511_09178;F511_16000;F511_17632
GO:0035556	intracellular signal transduction	1	147	0.536676	0.777397	F511_05952
GO:0019219	regulation of nucleobase-containing compound metabolic process	3	541	0.537314	0.777397	F511_09178;F511_16000;F511_17632
GO:0018130	heterocycle biosynthetic process	4	739	0.539736	0.777397	F511_09178;F511_11385;F511_16000;F511_17632
GO:0071840	cellular component organization or biogenesis	2	346	0.539897	0.777397	F511_11456;F511_41833
GO:0010468	regulation of gene expression	3	546	0.543739	0.777397	F511_09178;F511_16000;F511_17632
GO:0006886	intracellular protein transport	1	150	0.543972	0.777397	F511_05952
GO:0009889	regulation of biosynthetic process	3	547	0.545018	0.777397	F511_09178;F511_16000;F511_17632
GO:0010556	regulation of macromolecule biosynthetic process	3	547	0.545018	0.777397	F511_09178;F511_16000;F511_17632
GO:0031326	regulation of cellular biosynthetic process	3	547	0.545018	0.777397	F511_09178;F511_16000;F511_17632
GO:0051171	regulation of nitrogen compound metabolic process	3	547	0.545018	0.777397	F511_09178;F511_16000;F511_17632
GO:2000112	regulation of cellular macromolecule biosynthetic process	3	547	0.545018	0.777397	F511_09178;F511_16000;F511_17632
GO:0031323	regulation of cellular metabolic process	3	548	0.546295	0.777397	F511_09178;F511_16000;F511_17632
GO:0080090	regulation of primary metabolic process	3	549	0.547571	0.777397	F511_09178;F511_16000;F511_17632
GO:0060255	regulation of macromolecule metabolic process	3	550	0.548844	0.777397	F511_09178;F511_16000;F511_17632
GO:0044710	single-organism metabolic process	9	1730	0.554126	0.777397	F511_00320;F511_04004;F511_05029;F511_06661;F511_06742;F511_11341;F511_27274;F511_27660;F511_38678
GO:0006412	translation	2	358	0.558738	0.777397	F511_04564;F511_10676
GO:0043043	peptide biosynthetic process	2	362	0.564903	0.777397	F511_04564;F511_10676
GO:1901362	organic cyclic compound biosynthetic process	4	763	0.566213	0.777397	F511_09178;F511_11385;F511_16000;F511_17632
GO:0006351	transcription, DNA-templated	3	567	0.570194	0.777397	F511_09178;F511_16000;F511_17632
GO:0097659	nucleic acid-templated transcription	3	567	0.570194	0.777397	F511_09178;F511_16000;F511_17632
GO:0044260	cellular macromolecule metabolic process	13	2528	0.570545	0.777397	F511_00338;F511_02193;F511_03899;F511_04564;F511_09178;F511_10676;F511_11456;F511_13037;F511_16000;F511_17632;F511_29400;F511_30952;F511_38678
GO:0016053	organic acid biosynthetic process	1	162	0.572057	0.777397	F511_27274
GO:0046394	carboxylic acid biosynthetic process	1	162	0.572057	0.777397	F511_27274
GO:0032774	RNA biosynthetic process	3	569	0.572668	0.777397	F511_09178;F511_16000;F511_17632
GO:0006518	peptide metabolic process	2	369	0.575549	0.777397	F511_04564;F511_10676
GO:0034613	cellular protein localization	1	164	0.576571	0.777397	F511_05952
GO:0070727	cellular macromolecule localization	1	164	0.576571	0.777397	F511_05952
GO:0016070	RNA metabolic process	4	784	0.588752	0.777397	F511_00338;F511_09178;F511_16000;F511_17632
GO:0046907	intracellular transport	1	170	0.589837	0.777397	F511_05952
GO:0044237	cellular metabolic process	17	3333	0.593405	0.777397	F511_00338;F511_02193;F511_03899;F511_04564;F511_09178;F511_09613;F511_10676;F511_11385;F511_11456;F511_13037;F511_15803;F511_16000;F511_17632;F511_27274;F511_29400;F511_30952;F511_38678
GO:0043604	amide biosynthetic process	2	382	0.594839	0.777397	F511_04564;F511_10676
GO:0006810	transport	5	1005	0.608571	0.777397	F511_00149;F511_00150;F511_04570;F511_05952;F511_12761
GO:0006996	organelle organization	1	179	0.608983	0.777397	F511_11456
GO:0043603	cellular amide metabolic process	2	393	0.61067	0.777397	F511_04564;F511_10676
GO:0051234	establishment of localization	5	1010	0.613248	0.777397	F511_00149;F511_00150;F511_04570;F511_05952;F511_12761
GO:0044283	small molecule biosynthetic process	1	183	0.61721	0.777397	F511_27274
GO:1901566	organonitrogen compound biosynthetic process	3	608	0.619235	0.777397	F511_04564;F511_10676;F511_11385
GO:0051179	localization	5	1021	0.623434	0.777397	F511_00149;F511_00150;F511_04570;F511_05952;F511_12761
GO:0009058	biosynthetic process	8	1624	0.625022	0.777397	F511_04564;F511_09178;F511_10676;F511_11385;F511_16000;F511_17632;F511_27274;F511_38678
GO:0019538	protein metabolic process	9	1830	0.630849	0.777397	F511_02193;F511_03899;F511_04564;F511_10676;F511_13037;F511_17308;F511_29400;F511_30952;F511_38678
GO:0090304	nucleic acid metabolic process	5	1043	0.64337	0.777397	F511_00338;F511_09178;F511_11456;F511_16000;F511_17632
GO:0034641	cellular nitrogen compound metabolic process	8	1649	0.64408	0.777397	F511_00338;F511_04564;F511_09178;F511_10676;F511_11385;F511_11456;F511_16000;F511_17632
GO:0051649	establishment of localization in cell	1	199	0.648469	0.777397	F511_05952
GO:0044711	single-organism biosynthetic process	2	421	0.648926	0.777397	F511_27274;F511_38678
GO:0050896	response to stimulus	3	641	0.656044	0.777397	F511_00149;F511_05952;F511_12761
GO:0015031	protein transport	1	208	0.664946	0.777397	F511_05952
GO:0043170	macromolecule metabolic process	14	2869	0.66956	0.777397	F511_00338;F511_02193;F511_03899;F511_04564;F511_09178;F511_10676;F511_11456;F511_13037;F511_16000;F511_17308;F511_17632;F511_29400;F511_30952;F511_38678
GO:0007165	signal transduction	1	213	0.673773	0.777397	F511_05952
GO:0023052	signaling	1	213	0.673773	0.777397	F511_05952
GO:0044700	single organism signaling	1	213	0.673773	0.777397	F511_05952
GO:0045184	establishment of protein localization	1	213	0.673773	0.777397	F511_05952
GO:0051641	cellular localization	1	213	0.673773	0.777397	F511_05952
GO:0044238	primary metabolic process	19	3840	0.674266	0.777397	F511_00320;F511_00338;F511_02193;F511_03899;F511_04004;F511_04564;F511_09178;F511_10676;F511_11341;F511_11456;F511_13037;F511_16000;F511_17308;F511_17632;F511_27274;F511_29400;F511_30946;F511_30952;F511_38678
GO:0006796	phosphate-containing compound metabolic process	5	1083	0.67805	0.777397	F511_02193;F511_09613;F511_29400;F511_30952;F511_38678
GO:0006793	phosphorus metabolic process	5	1085	0.67973	0.777397	F511_02193;F511_09613;F511_29400;F511_30952;F511_38678
GO:0034654	nucleobase-containing compound biosynthetic process	3	666	0.68229	0.777397	F511_09178;F511_16000;F511_17632
GO:0008104	protein localization	1	224	0.692404	0.784169	F511_05952
GO:0044763	single-organism cellular process	9	1931	0.701765	0.790011	F511_00149;F511_00150;F511_04570;F511_05952;F511_06010;F511_12761;F511_27274;F511_27660;F511_38678
GO:0007154	cell communication	1	237	0.713091	0.797433	F511_05952
GO:0019637	organophosphate metabolic process	1	242	0.720682	0.797433	F511_38678
GO:0046483	heterocycle metabolic process	6	1351	0.72461	0.797433	F511_00338;F511_09178;F511_11385;F511_11456;F511_16000;F511_17632
GO:0006725	cellular aromatic compound metabolic process	6	1352	0.725325	0.797433	F511_00338;F511_09178;F511_11385;F511_11456;F511_16000;F511_17632
GO:0033036	macromolecule localization	1	254	0.738112	0.80349	F511_05952
GO:1901360	organic cyclic compound metabolic process	6	1372	0.739382	0.80349	F511_00338;F511_09178;F511_11385;F511_11456;F511_16000;F511_17632
GO:1901135	carbohydrate derivative metabolic process	1	261	0.747787	0.807953	F511_38678
GO:0006259	DNA metabolic process	1	268	0.757113	0.813356	F511_11456
GO:0006807	nitrogen compound metabolic process	8	1832	0.767469	0.819797	F511_00338;F511_04564;F511_09178;F511_10676;F511_11385;F511_11456;F511_16000;F511_17632
GO:1901564	organonitrogen compound metabolic process	3	806	0.803212	0.844261	F511_04564;F511_10676;F511_11385
GO:0051716	cellular response to stimulus	1	307	0.803248	0.844261	F511_05952
GO:0055114	oxidation-reduction process	3	812	0.807447	0.844261	F511_05029;F511_06661;F511_06742
GO:0006139	nucleobase-containing compound metabolic process	5	1265	0.808335	0.844261	F511_00338;F511_09178;F511_11456;F511_16000;F511_17632
GO:0071702	organic substance transport	1	319	0.815643	0.847187	F511_05952
GO:0016310	phosphorylation	3	838	0.824958	0.852154	F511_02193;F511_09613;F511_30952
GO:0019752	carboxylic acid metabolic process	1	371	0.861127	0.875861	F511_27274
GO:0043436	oxoacid metabolic process	1	371	0.861127	0.875861	F511_27274
GO:0006082	organic acid metabolic process	1	372	0.861885	0.875861	F511_27274
GO:0006508	proteolysis	1	397	0.879571	0.889029	F511_17308
GO:0006468	protein phosphorylation	2	769	0.919293	0.924209	F511_02193;F511_30952
GO:0008150	biological_process	36	6970	1	1	F511_00149;F511_00150;F511_00320;F511_00338;F511_02193;F511_03899;F511_04004;F511_04564;F511_04570;F511_05029;F511_05952;F511_06010;F511_06661;F511_06742;F511_09178;F511_09613;F511_10676;F511_11320;F511_11341;F511_11385;F511_11456;F511_12761;F511_13037;F511_15803;F511_16000;F511_17308;F511_17632;F511_22488;F511_27274;F511_27499;F511_27660;F511_29400;F511_30946;F511_30952;F511_38678;F511_41833

## Sheet: GO Cellular Component
GO ID	Description	out (26)	All (3260)	pvalue	p.adjust	Genes
GO:0005681	spliceosomal complex	1	4	0.0315366	0.696776	F511_00338
GO:0005875	microtubule associated complex	1	4	0.0315366	0.696776	F511_06010
GO:0031227	intrinsic component of endoplasmic reticulum membrane	1	9	0.0696141	0.696776	F511_38678
GO:0000151	ubiquitin ligase complex	2	66	0.0961569	0.696776	F511_03899;F511_13037
GO:0031300	intrinsic component of organelle membrane	1	15	0.113409	0.696776	F511_38678
GO:0044424	intracellular part	15	1502	0.159688	0.696776	F511_00296;F511_00320;F511_00338;F511_03899;F511_04004;F511_04564;F511_04570;F511_06010;F511_09613;F511_10676;F511_11456;F511_13037;F511_16000;F511_17632;F511_38678
GO:0015630	microtubule cytoskeleton	1	27	0.195127	0.696776	F511_06010
GO:0005789	endoplasmic reticulum membrane	1	28	0.2016	0.696776	F511_38678
GO:0042175	nuclear outer membrane-endoplasmic reticulum membrane network	1	28	0.2016	0.696776	F511_38678
GO:0044432	endoplasmic reticulum part	1	29	0.208023	0.696776	F511_38678
GO:1990234	transferase complex	2	111	0.221138	0.696776	F511_03899;F511_13037
GO:0044422	organelle part	4	327	0.260417	0.696776	F511_00338;F511_04570;F511_06010;F511_38678
GO:0044446	intracellular organelle part	4	327	0.260417	0.696776	F511_00338;F511_04570;F511_06010;F511_38678
GO:0044430	cytoskeletal part	1	39	0.269577	0.696776	F511_06010
GO:0031090	organelle membrane	2	133	0.287019	0.696776	F511_04570;F511_38678
GO:0005622	intracellular	17	1928	0.330373	0.696776	F511_00296;F511_00320;F511_00338;F511_03899;F511_04004;F511_04564;F511_04570;F511_05952;F511_06010;F511_08923;F511_09613;F511_10676;F511_11456;F511_13037;F511_16000;F511_17632;F511_38678
GO:0030529	intracellular ribonucleoprotein complex	3	261	0.346186	0.696776	F511_00338;F511_04564;F511_10676
GO:1990904	ribonucleoprotein complex	3	261	0.346186	0.696776	F511_00338;F511_04564;F511_10676
GO:0005856	cytoskeleton	1	53	0.348077	0.696776	F511_06010
GO:0044428	nuclear part	1	53	0.348077	0.696776	F511_00338
GO:0043226	organelle	10	1081	0.349504	0.696776	F511_00296;F511_00338;F511_04564;F511_04570;F511_06010;F511_10676;F511_11456;F511_16000;F511_17632;F511_38678
GO:0043229	intracellular organelle	10	1081	0.349504	0.696776	F511_00296;F511_00338;F511_04564;F511_04570;F511_06010;F511_10676;F511_11456;F511_16000;F511_17632;F511_38678
GO:0005737	cytoplasm	7	723	0.350012	0.696776	F511_00320;F511_04004;F511_04564;F511_04570;F511_09613;F511_10676;F511_38678
GO:0005743	mitochondrial inner membrane	1	54	0.353363	0.696776	F511_04570
GO:0005783	endoplasmic reticulum	1	54	0.353363	0.696776	F511_38678
GO:0019866	organelle inner membrane	1	54	0.353363	0.696776	F511_04570
GO:0005623	cell	18	2083	0.364701	0.696776	F511_00296;F511_00320;F511_00338;F511_03899;F511_04004;F511_04564;F511_04570;F511_05952;F511_06010;F511_08923;F511_09613;F511_10676;F511_11456;F511_13037;F511_16000;F511_17632;F511_38678;F511_41833
GO:0044464	cell part	18	2083	0.364701	0.696776	F511_00296;F511_00320;F511_00338;F511_03899;F511_04004;F511_04564;F511_04570;F511_05952;F511_06010;F511_08923;F511_09613;F511_10676;F511_11456;F511_13037;F511_16000;F511_17632;F511_38678;F511_41833
GO:0043228	non-membrane-bounded organelle	4	391	0.380726	0.696776	F511_04564;F511_06010;F511_10676;F511_11456
GO:0043232	intracellular non-membrane-bounded organelle	4	391	0.380726	0.696776	F511_04564;F511_06010;F511_10676;F511_11456
GO:0031966	mitochondrial membrane	1	62	0.394187	0.696776	F511_04570
GO:0005740	mitochondrial envelope	1	72	0.441741	0.696776	F511_04570
GO:0044429	mitochondrial part	1	76	0.45974	0.696776	F511_04570
GO:0005618	cell wall	1	79	0.472871	0.696776	F511_41833
GO:0030312	external encapsulating structure	1	79	0.472871	0.696776	F511_41833
GO:0098588	bounding membrane of organelle	1	79	0.472871	0.696776	F511_38678
GO:1902494	catalytic complex	2	200	0.480292	0.696776	F511_03899;F511_13037
GO:0005739	mitochondrion	1	82	0.485695	0.696776	F511_04570
GO:0031967	organelle envelope	1	84	0.494077	0.696776	F511_04570
GO:0005694	chromosome	1	93	0.530199	0.700717	F511_11456
GO:0032991	macromolecular complex	6	741	0.559624	0.700717	F511_00338;F511_03899;F511_04564;F511_06010;F511_10676;F511_13037
GO:0031975	envelope	1	102	0.563834	0.700717	F511_04570
GO:0005840	ribosome	2	233	0.564456	0.700717	F511_04564;F511_10676
GO:0012505	endomembrane system	1	108	0.584958	0.700717	F511_38678
GO:0043227	membrane-bounded organelle	6	759	0.586055	0.700717	F511_00296;F511_00338;F511_04570;F511_16000;F511_17632;F511_38678
GO:0043231	intracellular membrane-bounded organelle	6	759	0.586055	0.700717	F511_00296;F511_00338;F511_04570;F511_16000;F511_17632;F511_38678
GO:0044444	cytoplasmic part	4	525	0.622552	0.728519	F511_04564;F511_04570;F511_10676;F511_38678
GO:0071944	cell periphery	1	126	0.64259	0.728943	F511_41833
GO:0005634	nucleus	4	542	0.649422	0.728943	F511_00296;F511_00338;F511_16000;F511_17632
GO:0016020	membrane	10	1349	0.689108	0.758019	F511_00149;F511_00150;F511_04570;F511_06219;F511_11770;F511_12761;F511_27274;F511_29864;F511_33482;F511_38678
GO:0031224	intrinsic component of membrane	3	464	0.737727	0.781787	F511_00150;F511_33482;F511_38678
GO:0043234	protein complex	3	465	0.739144	0.781787	F511_03899;F511_06010;F511_13037
GO:0044425	membrane part	3	599	0.882064	0.914331	F511_00150;F511_33482;F511_38678
GO:0016021	integral component of membrane	2	457	0.897707	0.914331	F511_00150;F511_33482
GO:0005575	cellular_component	26	3260	1	1	F511_00149;F511_00150;F511_00296;F511_00320;F511_00338;F511_03899;F511_04004;F511_04564;F511_04570;F511_05952;F511_06010;F511_06219;F511_08923;F511_09613;F511_10676;F511_11456;F511_11770;F511_12761;F511_13037;F511_16000;F511_17632;F511_27274;F511_29864;F511_33482;F511_38678;F511_41833

## Sheet: GO Molecular Function
GO ID	Description	out (48)	All (9940)	pvalue	p.adjust	Genes
GO:0004619	phosphoglycerate mutase activity	2	4	0.000136169	0.0155232	F511_00320;F511_04004
GO:0016868	intramolecular transferase activity, phosphotransferases	2	15	0.00230347	0.131298	F511_00320;F511_04004
GO:0004655	porphobilinogen synthase activity	1	2	0.00963511	0.199924	F511_11385
GO:0016836	hydro-lyase activity	2	33	0.0109605	0.199924	F511_11385;F511_22488
GO:0015238	drug transmembrane transporter activity	2	35	0.012276	0.199924	F511_00149;F511_12761
GO:0030145	manganese ion binding	2	35	0.012276	0.199924	F511_00320;F511_04004
GO:0090484	drug transporter activity	2	35	0.012276	0.199924	F511_00149;F511_12761
GO:0016835	carbon-oxygen lyase activity	2	44	0.0189887	0.250944	F511_11385;F511_22488
GO:0016866	intramolecular transferase activity	2	45	0.0198114	0.250944	F511_00320;F511_04004
GO:0016853	isomerase activity	3	141	0.0303804	0.29262	F511_00320;F511_04004;F511_11456
GO:0004089	carbonate dehydratase activity	1	7	0.033327	0.29262	F511_22488
GO:0004842	ubiquitin-protein transferase activity	2	60	0.0338409	0.29262	F511_03899;F511_13037
GO:0019787	ubiquitin-like protein transferase activity	2	60	0.0338409	0.29262	F511_03899;F511_13037
GO:0015297	antiporter activity	2	62	0.0359357	0.29262	F511_00149;F511_12761
GO:0003918	DNA topoisomerase type II (ATP-hydrolyzing) activity	1	10	0.0472747	0.300957	F511_11456
GO:0061505	DNA topoisomerase II activity	1	10	0.0472747	0.300957	F511_11456
GO:0030599	pectinesterase activity	2	77	0.053139	0.300957	F511_03635;F511_41833
GO:0015291	secondary active transmembrane transporter activity	2	78	0.0543732	0.300957	F511_00149;F511_12761
GO:0008138	protein tyrosine/serine/threonine phosphatase activity	1	12	0.0564636	0.300957	F511_29400
GO:0004857	enzyme inhibitor activity	2	80	0.0568721	0.300957	F511_03635;F511_41833
GO:0005525	GTP binding	3	183	0.0580794	0.300957	F511_05952;F511_05978;F511_08923
GO:0032561	guanyl ribonucleotide binding	3	183	0.0580794	0.300957	F511_05952;F511_05978;F511_08923
GO:0019001	guanyl nucleotide binding	3	187	0.0611815	0.303247	F511_05952;F511_05978;F511_08923
GO:0003916	DNA topoisomerase activity	1	14	0.0655656	0.311437	F511_11456
GO:0004725	protein tyrosine phosphatase activity	1	15	0.0700843	0.319585	F511_29400
GO:0016655	oxidoreductase activity, acting on NAD(P)H, quinone or similar compound as acceptor	1	17	0.0790577	0.346638	F511_05029
GO:0052689	carboxylic ester hydrolase activity	2	104	0.0896986	0.378727	F511_03635;F511_41833
GO:0030234	enzyme regulator activity	2	111	0.100129	0.40767	F511_03635;F511_41833
GO:0016788	hydrolase activity, acting on ester bonds	4	399	0.125565	0.472035	F511_03635;F511_11341;F511_29400;F511_41833
GO:0016651	oxidoreductase activity, acting on NAD(P)H	1	28	0.126916	0.472035	F511_05029
GO:0098772	molecular function regulator	2	129	0.12836	0.472035	F511_03635;F511_41833
GO:0008171	O-methyltransferase activity	1	32	0.143708	0.510777	F511_17645
GO:0008094	DNA-dependent ATPase activity	1	33	0.147857	0.510777	F511_11456
GO:0016829	lyase activity	2	152	0.166731	0.543346	F511_11385;F511_22488
GO:0001071	nucleic acid binding transcription factor activity	4	451	0.172094	0.543346	F511_01357;F511_09178;F511_16000;F511_17632
GO:0003700	transcription factor activity, sequence-specific DNA binding	4	451	0.172094	0.543346	F511_01357;F511_09178;F511_16000;F511_17632
GO:0042802	identical protein binding	1	40	0.176349	0.543346	F511_17308
GO:0009055	electron carrier activity	3	309	0.186805	0.560416	F511_04057;F511_06661;F511_27660
GO:0043565	sequence-specific DNA binding	3	334	0.217946	0.637072	F511_01357;F511_16000;F511_17632
GO:0022804	active transmembrane transporter activity	2	203	0.256862	0.722811	F511_00149;F511_12761
GO:0004721	phosphoprotein phosphatase activity	1	62	0.259958	0.722811	F511_29400
GO:0015035	protein disulfide oxidoreductase activity	1	69	0.284774	0.754983	F511_27660
GO:0015036	disulfide oxidoreductase activity	1	69	0.284774	0.754983	F511_27660
GO:0016791	phosphatase activity	1	72	0.295158	0.764728	F511_29400
GO:0005507	copper ion binding	1	74	0.301999	0.765064	F511_04057
GO:0003735	structural constituent of ribosome	2	233	0.310789	0.770217	F511_04564;F511_10676
GO:0016667	oxidoreductase activity, acting on a sulfur group of donors	1	83	0.331986	0.805243	F511_27660
GO:0004252	serine-type endopeptidase activity	1	87	0.344905	0.81915	F511_17308
GO:0005198	structural molecule activity	2	277	0.388383	0.898729	F511_04564;F511_10676
GO:0042578	phosphoric ester hydrolase activity	1	103	0.394179	0.898729	F511_29400
GO:0003677	DNA binding	6	1063	0.408585	0.908882	F511_00296;F511_01357;F511_11456;F511_16000;F511_17632;F511_33857
GO:0050660	flavin adenine dinucleotide binding	1	110	0.414578	0.908882	F511_06742
GO:0046914	transition metal ion binding	7	1314	0.452845	0.940271	F511_00320;F511_04004;F511_04057;F511_06661;F511_22488;F511_30168;F511_32712
GO:0046872	metal ion binding	8	1547	0.476901	0.940271	F511_00320;F511_04004;F511_04057;F511_06661;F511_11385;F511_22488;F511_30168;F511_32712
GO:0043169	cation binding	8	1559	0.486189	0.940271	F511_00320;F511_04004;F511_04057;F511_06661;F511_11385;F511_22488;F511_30168;F511_32712
GO:0008236	serine-type peptidase activity	1	142	0.499581	0.940271	F511_17308
GO:0017171	serine hydrolase activity	1	142	0.499581	0.940271	F511_17308
GO:0016747	transferase activity, transferring acyl groups other than amino-acyl groups	1	159	0.539694	0.940271	F511_27274
GO:0003824	catalytic activity	26	5376	0.554631	0.940271	F511_00320;F511_02193;F511_02552;F511_03635;F511_03899;F511_04004;F511_05029;F511_06661;F511_06742;F511_09613;F511_11320;F511_11341;F511_11385;F511_11456;F511_13037;F511_17308;F511_17645;F511_22488;F511_27274;F511_27499;F511_27660;F511_29400;F511_30946;F511_30952;F511_38678;F511_41833
GO:0016491	oxidoreductase activity	5	1037	0.571034	0.940271	F511_02552;F511_05029;F511_06661;F511_06742;F511_27660
GO:0008168	methyltransferase activity	1	179	0.582868	0.940271	F511_17645
GO:0016746	transferase activity, transferring acyl groups	1	179	0.582868	0.940271	F511_27274
GO:0022857	transmembrane transporter activity	2	414	0.600172	0.940271	F511_00149;F511_12761
GO:0016741	transferase activity, transferring one-carbon groups	1	192	0.608777	0.940271	F511_17645
GO:0004497	monooxygenase activity	1	196	0.616427	0.940271	F511_06661
GO:0003676	nucleic acid binding	8	1759	0.63324	0.940271	F511_00296;F511_01357;F511_11456;F511_16000;F511_17632;F511_26100;F511_32712;F511_33857
GO:0042623	ATPase activity, coupled	1	233	0.68059	0.940271	F511_11456
GO:0043167	ion binding	16	3548	0.68494	0.940271	F511_00320;F511_02193;F511_04004;F511_04057;F511_05952;F511_05978;F511_06661;F511_06742;F511_08923;F511_09613;F511_11385;F511_11456;F511_22488;F511_30168;F511_30952;F511_32712
GO:0005506	iron ion binding	1	240	0.691487	0.940271	F511_06661
GO:0020037	heme binding	1	241	0.693014	0.940271	F511_06661
GO:0046906	tetrapyrrole binding	1	241	0.693014	0.940271	F511_06661
GO:0004175	endopeptidase activity	1	247	0.70202	0.940271	F511_17308
GO:0016740	transferase activity	8	1894	0.719425	0.940271	F511_02193;F511_03899;F511_09613;F511_13037;F511_17645;F511_27274;F511_30952;F511_38678
GO:0050662	coenzyme binding	1	261	0.722039	0.940271	F511_06742
GO:0004553	hydrolase activity, hydrolyzing O-glycosyl compounds	1	276	0.742027	0.940271	F511_30946
GO:0016798	hydrolase activity, acting on glycosyl bonds	1	287	0.755784	0.940271	F511_30946
GO:0016757	transferase activity, transferring glycosyl groups	1	304	0.775643	0.940271	F511_38678
GO:0016887	ATPase activity	1	314	0.786577	0.940271	F511_11456
GO:0000166	nucleotide binding	8	2028	0.791514	0.940271	F511_02193;F511_05952;F511_05978;F511_06742;F511_08923;F511_09613;F511_11456;F511_30952
GO:1901265	nucleoside phosphate binding	8	2028	0.791514	0.940271	F511_02193;F511_05952;F511_05978;F511_06742;F511_08923;F511_09613;F511_11456;F511_30952
GO:0005215	transporter activity	2	605	0.798938	0.940271	F511_00149;F511_12761
GO:0001883	purine nucleoside binding	7	1833	0.807469	0.940271	F511_02193;F511_05952;F511_05978;F511_08923;F511_09613;F511_11456;F511_30952
GO:0032550	purine ribonucleoside binding	7	1833	0.807469	0.940271	F511_02193;F511_05952;F511_05978;F511_08923;F511_09613;F511_11456;F511_30952
GO:0032555	purine ribonucleotide binding	7	1833	0.807469	0.940271	F511_02193;F511_05952;F511_05978;F511_08923;F511_09613;F511_11456;F511_30952
GO:0035639	purine ribonucleoside triphosphate binding	7	1833	0.807469	0.940271	F511_02193;F511_05952;F511_05978;F511_08923;F511_09613;F511_11456;F511_30952
GO:0017076	purine nucleotide binding	7	1840	0.810797	0.940271	F511_02193;F511_05952;F511_05978;F511_08923;F511_09613;F511_11456;F511_30952
GO:0001882	nucleoside binding	7	1843	0.81221	0.940271	F511_02193;F511_05952;F511_05978;F511_08923;F511_09613;F511_11456;F511_30952
GO:0032549	ribonucleoside binding	7	1843	0.81221	0.940271	F511_02193;F511_05952;F511_05978;F511_08923;F511_09613;F511_11456;F511_30952
GO:0016301	kinase activity	3	885	0.813313	0.940271	F511_02193;F511_09613;F511_30952
GO:0036094	small molecule binding	8	2076	0.813928	0.940271	F511_02193;F511_05952;F511_05978;F511_06742;F511_08923;F511_09613;F511_11456;F511_30952
GO:0016773	phosphotransferase activity, alcohol group as acceptor	3	891	0.817017	0.940271	F511_02193;F511_09613;F511_30952
GO:0032553	ribonucleotide binding	7	1854	0.817328	0.940271	F511_02193;F511_05952;F511_05978;F511_08923;F511_09613;F511_11456;F511_30952
GO:0016787	hydrolase activity	7	1858	0.819163	0.940271	F511_03635;F511_11341;F511_11456;F511_17308;F511_29400;F511_30946;F511_41833
GO:0070011	peptidase activity, acting on L-amino acid peptides	1	352	0.823565	0.940271	F511_17308
GO:0048037	cofactor binding	1	353	0.824449	0.940271	F511_06742
GO:0005488	binding	29	6541	0.827242	0.940271	F511_00296;F511_00320;F511_01357;F511_02193;F511_04004;F511_04057;F511_04570;F511_05952;F511_05978;F511_06661;F511_06742;F511_08923;F511_09613;F511_11385;F511_11456;F511_13037;F511_15235;F511_16000;F511_17308;F511_17632;F511_22381;F511_22488;F511_26100;F511_28215;F511_30168;F511_30952;F511_31162;F511_32712;F511_33857
GO:0097367	carbohydrate derivative binding	7	1876	0.827255	0.940271	F511_02193;F511_05952;F511_05978;F511_08923;F511_09613;F511_11456;F511_30952
GO:0043168	anion binding	8	2108	0.827881	0.940271	F511_02193;F511_05952;F511_05978;F511_06742;F511_08923;F511_09613;F511_11456;F511_30952
GO:0097159	organic cyclic compound binding	16	3875	0.829413	0.940271	F511_00296;F511_01357;F511_02193;F511_05952;F511_05978;F511_06661;F511_06742;F511_08923;F511_09613;F511_11456;F511_16000;F511_17632;F511_26100;F511_30952;F511_32712;F511_33857
GO:1901363	heterocyclic compound binding	16	3875	0.829413	0.940271	F511_00296;F511_01357;F511_02193;F511_05952;F511_05978;F511_06661;F511_06742;F511_08923;F511_09613;F511_11456;F511_16000;F511_17632;F511_26100;F511_30952;F511_32712;F511_33857
GO:0008233	peptidase activity	1	363	0.833047	0.940271	F511_17308
GO:0008270	zinc ion binding	3	954	0.852386	0.952666	F511_22488;F511_30168;F511_32712
GO:0004674	protein serine/threonine kinase activity	2	722	0.873098	0.966342	F511_02193;F511_30952
GO:0004672	protein kinase activity	2	775	0.897793	0.977957	F511_02193;F511_30952
GO:0016772	transferase activity, transferring phosphorus-containing groups	3	1083	0.907086	0.977957	F511_02193;F511_09613;F511_30952
GO:0005515	protein binding	7	2198	0.930425	0.977957	F511_02193;F511_13037;F511_15235;F511_17308;F511_22381;F511_28215;F511_31162
GO:0017111	nucleoside-triphosphatase activity	1	623	0.955598	0.977957	F511_11456
GO:0016462	pyrophosphatase activity	1	633	0.957835	0.977957	F511_11456
GO:0016818	hydrolase activity, acting on acid anhydrides, in phosphorus-containing anhydrides	1	638	0.958911	0.977957	F511_11456
GO:0016817	hydrolase activity, acting on acid anhydrides	1	652	0.961784	0.977957	F511_11456
GO:0005524	ATP binding	4	1652	0.96902	0.977957	F511_02193;F511_09613;F511_11456;F511_30952
GO:0032559	adenyl ribonucleotide binding	4	1652	0.96902	0.977957	F511_02193;F511_09613;F511_11456;F511_30952
GO:0030554	adenyl nucleotide binding	4	1655	0.969378	0.977957	F511_02193;F511_09613;F511_11456;F511_30952
GO:0003674	molecular_function	48	9940	1	1	F511_00149;F511_00296;F511_00320;F511_01357;F511_02193;F511_02552;F511_03635;F511_03899;F511_04004;F511_04057;F511_04564;F511_04570;F511_05029;F511_05952;F511_05978;F511_06661;F511_06742;F511_08923;F511_09178;F511_09613;F511_10676;F511_11320;F511_11341;F511_11385;F511_11456;F511_12761;F511_13037;F511_15235;F511_16000;F511_17308;F511_17632;F511_17645;F511_22381;F511_22488;F511_26100;F511_27274;F51…
