# Supplementary material for: DNA methylation-mediated modulation of rapid desiccation tolerance acquisition and dehydration stress memory in the resurrection plant Boea hygrometrica
Source: PLoS Genet. 2021 Apr 30;17(4):e1009549. doi: 10.1371/journal.pgen.1009549 (PMC8115786; doi:10.1371/journal.pgen.1009549)
Supplement: S8 Table. GO enrichment analysis of MRGs during responding to rapid dehydration stress — (XLSX) [file pgen.1009549.s020.xlsx]

## Sheet: GO Biological Process
GO ID	Description	out (309)	All (6970)	pvalue	p.adjust	Genes
GO:0016071	mRNA metabolic process	5	27	0.00598431	0.671575	F511_00338;F511_06060;F511_07799;F511_12508;F511_22949
GO:0018193	peptidyl-amino acid modification	5	28	0.0070264	0.671575	F511_00999;F511_12722;F511_17646;F511_23616;F511_24554
GO:0000375	RNA splicing, via transesterification reactions	2	4	0.0110767	0.671575	F511_00338;F511_06060
GO:0000377	RNA splicing, via transesterification reactions with bulged adenosine as nucleophile	2	4	0.0110767	0.671575	F511_00338;F511_06060
GO:0000398	mRNA splicing, via spliceosome	2	4	0.0110767	0.671575	F511_00338;F511_06060
GO:0006144	purine nucleobase metabolic process	2	4	0.0110767	0.671575	F511_01576;F511_06743
GO:0071103	DNA conformation change	7	57	0.0123862	0.671575	F511_00427;F511_02222;F511_04692;F511_06405;F511_11456;F511_14294;F511_38069
GO:0006397	mRNA processing	4	22	0.0147171	0.671575	F511_00338;F511_06060;F511_07799;F511_12508
GO:0008612	peptidyl-lysine modification to peptidyl-hypusine	2	5	0.0179229	0.671575	F511_17646;F511_24554
GO:0018205	peptidyl-lysine modification	2	5	0.0179229	0.671575	F511_17646;F511_24554
GO:0006284	base-excision repair	3	15	0.0264088	0.671575	F511_03251;F511_03412;F511_06775
GO:0051276	chromosome organization	10	116	0.0325766	0.671575	F511_00427;F511_02222;F511_04692;F511_05446;F511_05948;F511_06405;F511_11456;F511_14294;F511_25505;F511_38069
GO:0006915	apoptotic process	8	85	0.0340147	0.671575	F511_08420;F511_14757;F511_17440;F511_22294;F511_22305;F511_24097;F511_26417;F511_26650
GO:0012501	programmed cell death	8	85	0.0340147	0.671575	F511_08420;F511_14757;F511_17440;F511_22294;F511_22305;F511_24097;F511_26417;F511_26650
GO:0009112	nucleobase metabolic process	2	7	0.0354874	0.671575	F511_01576;F511_06743
GO:0008219	cell death	9	102	0.0364662	0.671575	F511_05749;F511_08420;F511_14757;F511_17440;F511_22294;F511_22305;F511_24097;F511_26417;F511_26650
GO:0016265	death	9	102	0.0364662	0.671575	F511_05749;F511_08420;F511_14757;F511_17440;F511_22294;F511_22305;F511_24097;F511_26417;F511_26650
GO:0018202	peptidyl-histidine modification	3	17	0.0369818	0.671575	F511_00999;F511_12722;F511_23616
GO:0016567	protein ubiquitination	6	57	0.039359	0.671575	F511_03899;F511_04891;F511_12875;F511_22704;F511_25276;F511_25340
GO:0006323	DNA packaging	5	43	0.0402176	0.671575	F511_00427;F511_02222;F511_04692;F511_06405;F511_38069
GO:0006334	nucleosome assembly	5	43	0.0402176	0.671575	F511_00427;F511_02222;F511_04692;F511_06405;F511_38069
GO:0031497	chromatin assembly	5	43	0.0402176	0.671575	F511_00427;F511_02222;F511_04692;F511_06405;F511_38069
GO:0034728	nucleosome organization	5	43	0.0402176	0.671575	F511_00427;F511_02222;F511_04692;F511_06405;F511_38069
GO:0065004	protein-DNA complex assembly	5	43	0.0402176	0.671575	F511_00427;F511_02222;F511_04692;F511_06405;F511_38069
GO:0071824	protein-DNA complex subunit organization	5	43	0.0402176	0.671575	F511_00427;F511_02222;F511_04692;F511_06405;F511_38069
GO:0032446	protein modification by small protein conjugation	6	58	0.0423348	0.671575	F511_03899;F511_04891;F511_12875;F511_22704;F511_25276;F511_25340
GO:0070647	protein modification by small protein conjugation or removal	6	58	0.0423348	0.671575	F511_03899;F511_04891;F511_12875;F511_22704;F511_25276;F511_25340
GO:0000184	nuclear-transcribed mRNA catabolic process, nonsense-mediated decay	1	1	0.0443329	0.671575	F511_22949
GO:0000956	nuclear-transcribed mRNA catabolic process	1	1	0.0443329	0.671575	F511_22949
GO:0006562	proline catabolic process	1	1	0.0443329	0.671575	F511_28039
GO:0006824	cobalt ion transport	1	1	0.0443329	0.671575	F511_27497
GO:0007008	outer mitochondrial membrane organization	1	1	0.0443329	0.671575	F511_32223
GO:0009065	glutamine family amino acid catabolic process	1	1	0.0443329	0.671575	F511_28039
GO:0016197	endosomal transport	1	1	0.0443329	0.671575	F511_15903
GO:0042147	retrograde transport, endosome to Golgi	1	1	0.0443329	0.671575	F511_15903
GO:0045040	protein import into mitochondrial outer membrane	1	1	0.0443329	0.671575	F511_32223
GO:0072511	divalent inorganic cation transport	1	1	0.0443329	0.671575	F511_27497
GO:0006952	defense response	9	106	0.0449293	0.671575	F511_05494;F511_08420;F511_14757;F511_17440;F511_22294;F511_22305;F511_24097;F511_26417;F511_26650
GO:0006333	chromatin assembly or disassembly	6	60	0.0487016	0.709295	F511_00427;F511_02222;F511_04692;F511_05948;F511_06405;F511_38069
GO:0006259	DNA metabolic process	18	268	0.0508293	0.721776	F511_00852;F511_01974;F511_03251;F511_03412;F511_04837;F511_05382;F511_05948;F511_06775;F511_11456;F511_11527;F511_13540;F511_14294;F511_16858;F511_17825;F511_19635;F511_20019;F511_25402;F511_25505
GO:0006281	DNA repair	8	94	0.0561726	0.778196	F511_03251;F511_03412;F511_04837;F511_06775;F511_11527;F511_13540;F511_19635;F511_25402
GO:0006974	cellular response to DNA damage stimulus	8	95	0.059093	0.780577	F511_03251;F511_03412;F511_04837;F511_06775;F511_11527;F511_13540;F511_19635;F511_25402
GO:0033554	cellular response to stress	8	95	0.059093	0.780577	F511_03251;F511_03412;F511_04837;F511_06775;F511_11527;F511_13540;F511_19635;F511_25402
GO:0006950	response to stress	21	334	0.0657361	0.824378	F511_03251;F511_03412;F511_04837;F511_05201;F511_05494;F511_06775;F511_08420;F511_11527;F511_13540;F511_14050;F511_14757;F511_17440;F511_19635;F511_21061;F511_22294;F511_22305;F511_24097;F511_25054;F511_25402;F511_26417;F511_26650
GO:0044260	cellular macromolecule metabolic process	125	2528	0.0670226	0.824378	F511_00235;F511_00272;F511_00338;F511_00636;F511_00693;F511_00721;F511_00788;F511_00811;F511_00849;F511_00852;F511_00999;F511_01070;F511_01093;F511_01639;F511_01905;F511_01968;F511_01974;F511_02065;F511_02264;F511_02624;F511_02627;F511_02630;F511_03142;F511_03251;F511_03292;F511_03323;F511_03412;F511_03419;F511_03899;F511_04832;F511_04837;F511_04883;F511_04891;F511_04914;F511_05232;F511_05382;F51…
GO:0008380	RNA splicing	2	10	0.0696802	0.824378	F511_00338;F511_06060
GO:0050896	response to stimulus	36	641	0.0801397	0.824378	F511_00966;F511_01517;F511_02065;F511_03251;F511_03271;F511_03292;F511_03412;F511_04837;F511_05201;F511_05494;F511_05690;F511_06775;F511_08153;F511_08420;F511_11078;F511_11527;F511_12722;F511_13540;F511_14050;F511_14757;F511_15229;F511_17440;F511_19635;F511_21061;F511_22208;F511_22294;F511_22305;F511_22569;F511_23616;F511_24097;F511_24197;F511_25054;F511_25402;F511_26417;F511_26650;F511_30984
GO:0046700	heterocycle catabolic process	2	11	0.0827385	0.824378	F511_22949;F511_28039
GO:0000723	telomere maintenance	1	2	0.0867064	0.824378	F511_25505
GO:0006383	transcription from RNA polymerase III promoter	1	2	0.0867064	0.824378	F511_21674
GO:0006434	seryl-tRNA aminoacylation	1	2	0.0867064	0.824378	F511_02630
GO:0009235	cobalamin metabolic process	1	2	0.0867064	0.824378	F511_27497
GO:0009236	cobalamin biosynthetic process	1	2	0.0867064	0.824378	F511_27497
GO:0032200	telomere organization	1	2	0.0867064	0.824378	F511_25505
GO:0060249	anatomical structure homeostasis	1	2	0.0867064	0.824378	F511_25505
GO:0006464	cellular protein modification process	54	1024	0.0934324	0.824378	F511_00235;F511_00636;F511_00693;F511_00811;F511_00999;F511_01093;F511_02264;F511_02624;F511_03899;F511_04891;F511_04914;F511_05232;F511_05446;F511_05509;F511_06262;F511_06582;F511_07138;F511_07678;F511_08261;F511_10100;F511_10493;F511_10618;F511_10748;F511_11278;F511_11567;F511_12722;F511_12875;F511_13743;F511_17315;F511_17454;F511_17539;F511_17646;F511_18955;F511_20875;F511_21003;F511_21568;F51…
GO:0036211	protein modification process	54	1024	0.0934324	0.824378	F511_00235;F511_00636;F511_00693;F511_00811;F511_00999;F511_01093;F511_02264;F511_02624;F511_03899;F511_04891;F511_04914;F511_05232;F511_05446;F511_05509;F511_06262;F511_06582;F511_07138;F511_07678;F511_08261;F511_10100;F511_10493;F511_10618;F511_10748;F511_11278;F511_11567;F511_12722;F511_12875;F511_13743;F511_17315;F511_17454;F511_17539;F511_17646;F511_18955;F511_20875;F511_21003;F511_21568;F51…
GO:1901361	organic cyclic compound catabolic process	2	12	0.0964688	0.824378	F511_22949;F511_28039
GO:0071822	protein complex subunit organization	7	89	0.0989857	0.824378	F511_00427;F511_02222;F511_03323;F511_04692;F511_06405;F511_24554;F511_38069
GO:0006996	organelle organization	12	179	0.0996124	0.824378	F511_00427;F511_02222;F511_04692;F511_05446;F511_05948;F511_06405;F511_11456;F511_14294;F511_15682;F511_25505;F511_32223;F511_38069
GO:0018106	peptidyl-histidine phosphorylation	2	13	0.110787	0.824378	F511_12722;F511_23616
GO:0043170	macromolecule metabolic process	138	2869	0.111679	0.824378	F511_00157;F511_00235;F511_00272;F511_00338;F511_00533;F511_00636;F511_00693;F511_00721;F511_00788;F511_00811;F511_00849;F511_00852;F511_00999;F511_01070;F511_01093;F511_01638;F511_01639;F511_01905;F511_01968;F511_01974;F511_02065;F511_02264;F511_02624;F511_02627;F511_02630;F511_02863;F511_03142;F511_03251;F511_03292;F511_03323;F511_03412;F511_03419;F511_03899;F511_04056;F511_04832;F511_04837;F51…
GO:0043412	macromolecule modification	55	1062	0.116104	0.824378	F511_00235;F511_00636;F511_00693;F511_00811;F511_00999;F511_01093;F511_02264;F511_02624;F511_03899;F511_04832;F511_04891;F511_04914;F511_05232;F511_05446;F511_05509;F511_06262;F511_06582;F511_07138;F511_07678;F511_08261;F511_10100;F511_10493;F511_10618;F511_10748;F511_11278;F511_11567;F511_12722;F511_12875;F511_13743;F511_17315;F511_17454;F511_17539;F511_17646;F511_18955;F511_20875;F511_21003;F51…
GO:0090304	nucleic acid metabolic process	54	1043	0.119306	0.824378	F511_00338;F511_00788;F511_00849;F511_00852;F511_01905;F511_01968;F511_01974;F511_02065;F511_02630;F511_03142;F511_03251;F511_03292;F511_03412;F511_03419;F511_04832;F511_04837;F511_05382;F511_05948;F511_06060;F511_06075;F511_06677;F511_06775;F511_07799;F511_08562;F511_08990;F511_09316;F511_11058;F511_11456;F511_11527;F511_12213;F511_12508;F511_12722;F511_13304;F511_13540;F511_14294;F511_15229;F51…
GO:0006265	DNA topological change	2	14	0.125613	0.824378	F511_11456;F511_14294
GO:0006415	translational termination	2	14	0.125613	0.824378	F511_03323;F511_24554
GO:0022411	cellular component disassembly	2	14	0.125613	0.824378	F511_03323;F511_24554
GO:0032984	macromolecular complex disassembly	2	14	0.125613	0.824378	F511_03323;F511_24554
GO:0043241	protein complex disassembly	2	14	0.125613	0.824378	F511_03323;F511_24554
GO:0043624	cellular protein complex disassembly	2	14	0.125613	0.824378	F511_03323;F511_24554
GO:0006419	alanyl-tRNA aminoacylation	1	3	0.127207	0.824378	F511_18762
GO:0006449	regulation of translational termination	1	3	0.127207	0.824378	F511_24554
GO:0006452	translational frameshifting	1	3	0.127207	0.824378	F511_24554
GO:0006537	glutamate biosynthetic process	1	3	0.127207	0.824378	F511_28039
GO:0009113	purine nucleobase biosynthetic process	1	3	0.127207	0.824378	F511_01576
GO:0009636	response to toxic substance	1	3	0.127207	0.824378	F511_00966
GO:0015850	organic hydroxy compound transport	1	3	0.127207	0.824378	F511_00966
GO:0015904	tetracycline transport	1	3	0.127207	0.824378	F511_00966
GO:0042891	antibiotic transport	1	3	0.127207	0.824378	F511_00966
GO:0043243	positive regulation of protein complex disassembly	1	3	0.127207	0.824378	F511_24554
GO:0043244	regulation of protein complex disassembly	1	3	0.127207	0.824378	F511_24554
GO:0043650	dicarboxylic acid biosynthetic process	1	3	0.127207	0.824378	F511_28039
GO:0045901	positive regulation of translational elongation	1	3	0.127207	0.824378	F511_24554
GO:0045905	positive regulation of translational termination	1	3	0.127207	0.824378	F511_24554
GO:0046677	response to antibiotic	1	3	0.127207	0.824378	F511_00966
GO:0051130	positive regulation of cellular component organization	1	3	0.127207	0.824378	F511_24554
GO:1901998	toxin transport	1	3	0.127207	0.824378	F511_00966
GO:0006325	chromatin organization	7	95	0.127721	0.824378	F511_00427;F511_02222;F511_04692;F511_05446;F511_05948;F511_06405;F511_38069
GO:0051716	cellular response to stimulus	18	307	0.136122	0.830648	F511_01517;F511_03251;F511_03271;F511_03292;F511_03412;F511_04837;F511_05690;F511_06775;F511_11078;F511_11527;F511_12722;F511_13540;F511_15229;F511_19635;F511_22208;F511_22569;F511_23616;F511_25402
GO:0009987	cellular process	213	4605	0.152376	0.830648	F511_00227;F511_00235;F511_00272;F511_00338;F511_00427;F511_00530;F511_00629;F511_00636;F511_00693;F511_00721;F511_00788;F511_00811;F511_00849;F511_00852;F511_00966;F511_00999;F511_01070;F511_01093;F511_01121;F511_01334;F511_01517;F511_01540;F511_01565;F511_01576;F511_01639;F511_01905;F511_01968;F511_01974;F511_01977;F511_02059;F511_02065;F511_02222;F511_02264;F511_02311;F511_02547;F511_02624;F51…
GO:0051179	localization	52	1021	0.152467	0.830648	F511_00530;F511_00629;F511_00966;F511_01334;F511_01517;F511_01540;F511_01977;F511_01992;F511_02311;F511_02551;F511_02785;F511_05246;F511_05259;F511_05260;F511_05975;F511_06764;F511_06888;F511_07897;F511_08153;F511_08973;F511_10096;F511_11078;F511_11279;F511_11773;F511_11805;F511_13294;F511_14671;F511_14833;F511_15380;F511_15903;F511_19198;F511_21592;F511_22164;F511_22405;F511_22569;F511_23694;F51…
GO:0009664	plant-type cell wall organization	2	16	0.156506	0.830648	F511_02059;F511_28216
GO:0071669	plant-type cell wall organization or biogenesis	2	16	0.156506	0.830648	F511_02059;F511_28216
GO:0044267	cellular protein metabolic process	74	1503	0.165369	0.830648	F511_00235;F511_00272;F511_00636;F511_00693;F511_00811;F511_00999;F511_01070;F511_01093;F511_01639;F511_02264;F511_02624;F511_02630;F511_03323;F511_03419;F511_03899;F511_04883;F511_04891;F511_04914;F511_05232;F511_05446;F511_05509;F511_06262;F511_06582;F511_06730;F511_07138;F511_07669;F511_07678;F511_07968;F511_08261;F511_08289;F511_10100;F511_10493;F511_10618;F511_10676;F511_10748;F511_11278;F51…
GO:0006401	RNA catabolic process	1	4	0.165917	0.830648	F511_22949
GO:0006402	mRNA catabolic process	1	4	0.165917	0.830648	F511_22949
GO:0017182	peptidyl-diphthamide metabolic process	1	4	0.165917	0.830648	F511_00999
GO:0017183	peptidyl-diphthamide biosynthetic process from peptidyl-histidine	1	4	0.165917	0.830648	F511_00999
GO:0032270	positive regulation of cellular protein metabolic process	1	4	0.165917	0.830648	F511_24554
GO:0032957	inositol trisphosphate metabolic process	1	4	0.165917	0.830648	F511_13958
GO:0034250	positive regulation of cellular amide metabolic process	1	4	0.165917	0.830648	F511_24554
GO:0043647	inositol phosphate metabolic process	1	4	0.165917	0.830648	F511_13958
GO:0045727	positive regulation of translation	1	4	0.165917	0.830648	F511_24554
GO:0051247	positive regulation of protein metabolic process	1	4	0.165917	0.830648	F511_24554
GO:0008037	cell recognition	2	17	0.172442	0.830648	F511_07138;F511_23611
GO:0009856	pollination	2	17	0.172442	0.830648	F511_07138;F511_23611
GO:0009875	pollen-pistil interaction	2	17	0.172442	0.830648	F511_07138;F511_23611
GO:0044706	multi-multicellular organism process	2	17	0.172442	0.830648	F511_07138;F511_23611
GO:0048544	recognition of pollen	2	17	0.172442	0.830648	F511_07138;F511_23611
GO:0006418	tRNA aminoacylation for protein translation	4	50	0.179741	0.830648	F511_02630;F511_13304;F511_18762;F511_25831
GO:0043933	macromolecular complex subunit organization	9	143	0.183334	0.830648	F511_00427;F511_02222;F511_03323;F511_04692;F511_05446;F511_05948;F511_06405;F511_24554;F511_38069
GO:0044702	single organism reproductive process	2	18	0.188627	0.830648	F511_07138;F511_23611
GO:0043038	amino acid activation	4	51	0.188738	0.830648	F511_02630;F511_13304;F511_18762;F511_25831
GO:0043039	tRNA aminoacylation	4	51	0.188738	0.830648	F511_02630;F511_13304;F511_18762;F511_25831
GO:0006448	regulation of translational elongation	1	5	0.202916	0.830648	F511_24554
GO:0006479	protein methylation	1	5	0.202916	0.830648	F511_11567
GO:0006536	glutamate metabolic process	1	5	0.202916	0.830648	F511_28039
GO:0006626	protein targeting to mitochondrion	1	5	0.202916	0.830648	F511_32223
GO:0007005	mitochondrion organization	1	5	0.202916	0.830648	F511_32223
GO:0007006	mitochondrial membrane organization	1	5	0.202916	0.830648	F511_32223
GO:0008213	protein alkylation	1	5	0.202916	0.830648	F511_11567
GO:0009891	positive regulation of biosynthetic process	1	5	0.202916	0.830648	F511_24554
GO:0010557	positive regulation of macromolecule biosynthetic process	1	5	0.202916	0.830648	F511_24554
GO:0010604	positive regulation of macromolecule metabolic process	1	5	0.202916	0.830648	F511_24554
GO:0010628	positive regulation of gene expression	1	5	0.202916	0.830648	F511_24554
GO:0018298	protein-chromophore linkage	1	5	0.202916	0.830648	F511_12722
GO:0031325	positive regulation of cellular metabolic process	1	5	0.202916	0.830648	F511_24554
GO:0031328	positive regulation of cellular biosynthetic process	1	5	0.202916	0.830648	F511_24554
GO:0044743	intracellular protein transmembrane import	1	5	0.202916	0.830648	F511_32223
GO:0048522	positive regulation of cellular process	1	5	0.202916	0.830648	F511_24554
GO:0051173	positive regulation of nitrogen compound metabolic process	1	5	0.202916	0.830648	F511_24554
GO:0065002	intracellular protein transmembrane transport	1	5	0.202916	0.830648	F511_32223
GO:0070585	protein localization to mitochondrion	1	5	0.202916	0.830648	F511_32223
GO:0071806	protein transmembrane transport	1	5	0.202916	0.830648	F511_32223
GO:0072655	establishment of protein localization to mitochondrion	1	5	0.202916	0.830648	F511_32223
GO:0090151	establishment of protein localization to mitochondrial membrane	1	5	0.202916	0.830648	F511_32223
GO:1990542	mitochondrial transmembrane transport	1	5	0.202916	0.830648	F511_32223
GO:0006810	transport	50	1005	0.204607	0.830648	F511_00530;F511_00629;F511_00966;F511_01334;F511_01517;F511_01540;F511_01977;F511_01992;F511_02311;F511_02551;F511_02785;F511_05246;F511_05259;F511_05260;F511_05975;F511_06764;F511_06888;F511_07897;F511_08153;F511_08973;F511_11078;F511_11279;F511_11773;F511_11805;F511_13294;F511_14671;F511_15380;F511_15903;F511_19198;F511_21592;F511_22164;F511_22405;F511_22569;F511_23694;F511_24757;F511_26663;F51…
GO:0016998	cell wall macromolecule catabolic process	2	19	0.205007	0.830648	F511_00721;F511_34816
GO:0051234	establishment of localization	50	1010	0.21536	0.830648	F511_00530;F511_00629;F511_00966;F511_01334;F511_01517;F511_01540;F511_01977;F511_01992;F511_02311;F511_02551;F511_02785;F511_05246;F511_05259;F511_05260;F511_05975;F511_06764;F511_06888;F511_07897;F511_08153;F511_08973;F511_11078;F511_11279;F511_11773;F511_11805;F511_13294;F511_14671;F511_15380;F511_15903;F511_19198;F511_21592;F511_22164;F511_22405;F511_22569;F511_23694;F511_24757;F511_26663;F51…
GO:0044763	single-organism cellular process	92	1931	0.220685	0.830648	F511_00530;F511_00629;F511_00966;F511_00999;F511_01121;F511_01334;F511_01517;F511_01540;F511_01565;F511_01576;F511_01977;F511_02311;F511_02547;F511_02627;F511_02630;F511_03022;F511_03251;F511_03271;F511_03292;F511_03323;F511_03412;F511_04837;F511_05259;F511_05260;F511_05446;F511_05690;F511_05749;F511_06503;F511_06582;F511_06743;F511_06775;F511_06888;F511_07138;F511_07897;F511_08153;F511_08420;F51…
GO:0044036	cell wall macromolecule metabolic process	2	20	0.221534	0.830648	F511_00721;F511_34816
GO:0009719	response to endogenous stimulus	2	21	0.238162	0.830648	F511_02065;F511_30984
GO:0009725	response to hormone	2	21	0.238162	0.830648	F511_02065;F511_30984
GO:0010033	response to organic substance	2	21	0.238162	0.830648	F511_02065;F511_30984
GO:0015711	organic anion transport	2	21	0.238162	0.830648	F511_00966;F511_07897
GO:0044703	multi-organism reproductive process	2	21	0.238162	0.830648	F511_07138;F511_23611
GO:0051704	multi-organism process	2	21	0.238162	0.830648	F511_07138;F511_23611
GO:0006412	translation	19	358	0.238252	0.830648	F511_01070;F511_01639;F511_02630;F511_03323;F511_03419;F511_04883;F511_06730;F511_07669;F511_07968;F511_08289;F511_10676;F511_13304;F511_18762;F511_21463;F511_22314;F511_24554;F511_25831;F511_30900;F511_32975
GO:0006417	regulation of translation	1	6	0.238278	0.830648	F511_24554
GO:0006422	aspartyl-tRNA aminoacylation	1	6	0.238278	0.830648	F511_13304
GO:0006839	mitochondrial transport	1	6	0.238278	0.830648	F511_32223
GO:0006904	vesicle docking involved in exocytosis	1	6	0.238278	0.830648	F511_32186
GO:0009893	positive regulation of metabolic process	1	6	0.238278	0.830648	F511_24554
GO:0010608	posttranscriptional regulation of gene expression	1	6	0.238278	0.830648	F511_24554
GO:0016575	histone deacetylation	1	6	0.238278	0.830648	F511_05446
GO:0032268	regulation of cellular protein metabolic process	1	6	0.238278	0.830648	F511_24554
GO:0034248	regulation of cellular amide metabolic process	1	6	0.238278	0.830648	F511_24554
GO:0046112	nucleobase biosynthetic process	1	6	0.238278	0.830648	F511_01576
GO:0048518	positive regulation of biological process	1	6	0.238278	0.830648	F511_24554
GO:0006461	protein complex assembly	5	75	0.238373	0.830648	F511_00427;F511_02222;F511_04692;F511_06405;F511_38069
GO:0034622	cellular macromolecular complex assembly	5	75	0.238373	0.830648	F511_00427;F511_02222;F511_04692;F511_06405;F511_38069
GO:0070271	protein complex biogenesis	5	75	0.238373	0.830648	F511_00427;F511_02222;F511_04692;F511_06405;F511_38069
GO:0043043	peptide biosynthetic process	19	362	0.253368	0.866819	F511_01070;F511_01639;F511_02630;F511_03323;F511_03419;F511_04883;F511_06730;F511_07669;F511_07968;F511_08289;F511_10676;F511_13304;F511_18762;F511_21463;F511_22314;F511_24554;F511_25831;F511_30900;F511_32975
GO:0000003	reproduction	2	22	0.25485	0.866819	F511_07138;F511_23611
GO:0022414	reproductive process	2	22	0.25485	0.866819	F511_07138;F511_23611
GO:0065003	macromolecular complex assembly	5	77	0.255146	0.866819	F511_00427;F511_02222;F511_04692;F511_06405;F511_38069
GO:0006468	protein phosphorylation	38	769	0.259094	0.866819	F511_00235;F511_00636;F511_00693;F511_00811;F511_02264;F511_02624;F511_04914;F511_05232;F511_05509;F511_06262;F511_07138;F511_07678;F511_08261;F511_10100;F511_10493;F511_10618;F511_10748;F511_12722;F511_13743;F511_17315;F511_17539;F511_18955;F511_20875;F511_21003;F511_21568;F511_22051;F511_22131;F511_23611;F511_23616;F511_24001;F511_25107;F511_25276;F511_26316;F511_27707;F511_28590;F511_31479;F51…
GO:0006928	movement of cell or subcellular component	4	59	0.265033	0.866819	F511_01565;F511_06503;F511_18178;F511_31634
GO:0007018	microtubule-based movement	4	59	0.265033	0.866819	F511_01565;F511_06503;F511_18178;F511_31634
GO:0006364	rRNA processing	2	23	0.27156	0.866819	F511_00849;F511_12213
GO:0016072	rRNA metabolic process	2	23	0.27156	0.866819	F511_00849;F511_12213
GO:0005985	sucrose metabolic process	1	7	0.272076	0.866819	F511_02547
GO:0006014	D-ribose metabolic process	1	7	0.272076	0.866819	F511_13357
GO:0007067	mitotic nuclear division	1	7	0.272076	0.866819	F511_15682
GO:0022406	membrane docking	1	7	0.272076	0.866819	F511_32186
GO:0034655	nucleobase-containing compound catabolic process	1	7	0.272076	0.866819	F511_22949
GO:0048278	vesicle docking	1	7	0.272076	0.866819	F511_32186
GO:0071840	cellular component organization or biogenesis	18	346	0.27317	0.866819	F511_00427;F511_00849;F511_02059;F511_02222;F511_03323;F511_04692;F511_05446;F511_05948;F511_06405;F511_11456;F511_12213;F511_14294;F511_15682;F511_24554;F511_25505;F511_28216;F511_32223;F511_38069
GO:0019538	protein metabolic process	86	1830	0.279507	0.880893	F511_00157;F511_00235;F511_00272;F511_00533;F511_00636;F511_00693;F511_00811;F511_00999;F511_01070;F511_01093;F511_01638;F511_01639;F511_02264;F511_02624;F511_02630;F511_02863;F511_03323;F511_03419;F511_03899;F511_04056;F511_04883;F511_04891;F511_04914;F511_05232;F511_05446;F511_05509;F511_06262;F511_06582;F511_06730;F511_06907;F511_07138;F511_07669;F511_07678;F511_07968;F511_08261;F511_08289;F51…
GO:0006518	peptide metabolic process	19	369	0.280707	0.880893	F511_01070;F511_01639;F511_02630;F511_03323;F511_03419;F511_04883;F511_06730;F511_07669;F511_07968;F511_08289;F511_10676;F511_13304;F511_18762;F511_21463;F511_22314;F511_24554;F511_25831;F511_30900;F511_32975
GO:1902589	single-organism organelle organization	4	61	0.284981	0.884649	F511_05446;F511_15682;F511_25505;F511_32223
GO:0044237	cellular metabolic process	153	3333	0.290313	0.884649	F511_00227;F511_00235;F511_00272;F511_00338;F511_00636;F511_00693;F511_00721;F511_00788;F511_00811;F511_00849;F511_00852;F511_00999;F511_01070;F511_01093;F511_01334;F511_01576;F511_01639;F511_01905;F511_01968;F511_01974;F511_02065;F511_02264;F511_02547;F511_02624;F511_02627;F511_02630;F511_03142;F511_03251;F511_03292;F511_03323;F511_03412;F511_03419;F511_03844;F511_03899;F511_04832;F511_04837;F51…
GO:0006139	nucleobase-containing compound metabolic process	60	1265	0.299163	0.884649	F511_00338;F511_00788;F511_00849;F511_00852;F511_01334;F511_01576;F511_01905;F511_01968;F511_01974;F511_02065;F511_02630;F511_03142;F511_03251;F511_03292;F511_03412;F511_03419;F511_04832;F511_04837;F511_05382;F511_05948;F511_06060;F511_06075;F511_06677;F511_06743;F511_06775;F511_06888;F511_07799;F511_08562;F511_08990;F511_09316;F511_11058;F511_11456;F511_11527;F511_12213;F511_12508;F511_12722;F51…
GO:0016043	cellular component organization	16	310	0.299715	0.884649	F511_00427;F511_02059;F511_02222;F511_03323;F511_04692;F511_05446;F511_05948;F511_06405;F511_11456;F511_14294;F511_15682;F511_24554;F511_25505;F511_28216;F511_32223;F511_38069
GO:0000041	transition metal ion transport	1	8	0.30438	0.884649	F511_27497
GO:0000105	histidine biosynthetic process	1	8	0.30438	0.884649	F511_11621
GO:0000272	polysaccharide catabolic process	1	8	0.30438	0.884649	F511_10640
GO:0000280	nuclear division	1	8	0.30438	0.884649	F511_15682
GO:0006487	protein N-linked glycosylation	1	8	0.30438	0.884649	F511_06582
GO:0006547	histidine metabolic process	1	8	0.30438	0.884649	F511_11621
GO:0006560	proline metabolic process	1	8	0.30438	0.884649	F511_28039
GO:0051246	regulation of protein metabolic process	1	8	0.30438	0.884649	F511_24554
GO:0052803	imidazole-containing compound metabolic process	1	8	0.30438	0.884649	F511_11621
GO:1902578	single-organism localization	35	724	0.316921	0.884649	F511_00530;F511_00629;F511_00966;F511_01334;F511_01540;F511_01977;F511_02311;F511_02551;F511_02785;F511_05259;F511_05260;F511_06764;F511_06888;F511_07897;F511_08153;F511_11279;F511_11805;F511_13294;F511_14833;F511_15380;F511_15903;F511_21592;F511_22164;F511_22405;F511_27182;F511_27497;F511_28124;F511_28956;F511_29248;F511_29386;F511_29541;F511_32186;F511_32223;F511_33240;F511_37618
GO:0009311	oligosaccharide metabolic process	2	26	0.321492	0.884649	F511_02547;F511_15646
GO:0044085	cellular component biogenesis	7	126	0.325302	0.884649	F511_00427;F511_00849;F511_02222;F511_04692;F511_06405;F511_12213;F511_38069
GO:0034660	ncRNA metabolic process	6	106	0.329732	0.884649	F511_00849;F511_02630;F511_12213;F511_13304;F511_18762;F511_25831
GO:0016310	phosphorylation	40	838	0.330993	0.884649	F511_00235;F511_00636;F511_00693;F511_00811;F511_02264;F511_02624;F511_04914;F511_05232;F511_05509;F511_06262;F511_07138;F511_07678;F511_08261;F511_09613;F511_10100;F511_10493;F511_10618;F511_10748;F511_12722;F511_13743;F511_17315;F511_17539;F511_18955;F511_20875;F511_21003;F511_21568;F511_22051;F511_22131;F511_23611;F511_23616;F511_24001;F511_25107;F511_25276;F511_26316;F511_27707;F511_28590;F51…
GO:0006399	tRNA metabolic process	5	86	0.333451	0.884649	F511_02630;F511_12213;F511_13304;F511_18762;F511_25831
GO:0043604	amide biosynthetic process	19	382	0.333979	0.884649	F511_01070;F511_01639;F511_02630;F511_03323;F511_03419;F511_04883;F511_06730;F511_07669;F511_07968;F511_08289;F511_10676;F511_13304;F511_18762;F511_21463;F511_22314;F511_24554;F511_25831;F511_30900;F511_32975
GO:0000278	mitotic cell cycle	1	9	0.335254	0.884649	F511_15682
GO:0006506	GPI anchor biosynthetic process	1	9	0.335254	0.884649	F511_25852
GO:0006621	protein retention in ER lumen	1	9	0.335254	0.884649	F511_14833
GO:0006661	phosphatidylinositol biosynthetic process	1	9	0.335254	0.884649	F511_25852
GO:0019321	pentose metabolic process	1	9	0.335254	0.884649	F511_13357
GO:0032507	maintenance of protein location in cell	1	9	0.335254	0.884649	F511_14833
GO:0035437	maintenance of protein localization in endoplasmic reticulum	1	9	0.335254	0.884649	F511_14833
GO:0045185	maintenance of protein location	1	9	0.335254	0.884649	F511_14833
GO:0046148	pigment biosynthetic process	1	9	0.335254	0.884649	F511_01576
GO:0051220	cytoplasmic sequestering of protein	1	9	0.335254	0.884649	F511_14833
GO:0051235	maintenance of location	1	9	0.335254	0.884649	F511_14833
GO:0051651	maintenance of location in cell	1	9	0.335254	0.884649	F511_14833
GO:0072595	maintenance of protein localization in organelle	1	9	0.335254	0.884649	F511_14833
GO:1903047	mitotic cell cycle process	1	9	0.335254	0.884649	F511_15682
GO:0006887	exocytosis	2	27	0.337973	0.884649	F511_11279;F511_32186
GO:0043648	dicarboxylic acid metabolic process	2	27	0.337973	0.884649	F511_21746;F511_28039
GO:0044765	single-organism transport	34	710	0.341294	0.889244	F511_00530;F511_00629;F511_00966;F511_01334;F511_01540;F511_01977;F511_02311;F511_02551;F511_02785;F511_05259;F511_05260;F511_06764;F511_06888;F511_07897;F511_08153;F511_11279;F511_11805;F511_13294;F511_15380;F511_15903;F511_21592;F511_22164;F511_22405;F511_27182;F511_27497;F511_28124;F511_28956;F511_29248;F511_29386;F511_29541;F511_32186;F511_32223;F511_33240;F511_37618
GO:1901360	organic cyclic compound metabolic process	64	1372	0.343527	0.890975	F511_00338;F511_00788;F511_00849;F511_00852;F511_01334;F511_01576;F511_01905;F511_01968;F511_01974;F511_02065;F511_02630;F511_03142;F511_03251;F511_03292;F511_03412;F511_03419;F511_04832;F511_04837;F511_05382;F511_05948;F511_06060;F511_06075;F511_06677;F511_06743;F511_06775;F511_06888;F511_07799;F511_08562;F511_08990;F511_09316;F511_11058;F511_11456;F511_11527;F511_11621;F511_12213;F511_12508;F51…
GO:0046483	heterocycle metabolic process	63	1351	0.346328	0.894155	F511_00338;F511_00788;F511_00849;F511_00852;F511_01334;F511_01576;F511_01905;F511_01968;F511_01974;F511_02065;F511_02630;F511_03142;F511_03251;F511_03292;F511_03412;F511_03419;F511_04832;F511_04837;F511_05382;F511_05948;F511_06060;F511_06075;F511_06677;F511_06743;F511_06775;F511_06888;F511_07799;F511_08562;F511_08990;F511_09316;F511_11058;F511_11456;F511_11527;F511_11621;F511_12213;F511_12508;F51…
GO:0006725	cellular aromatic compound metabolic process	63	1352	0.348755	0.896348	F511_00338;F511_00788;F511_00849;F511_00852;F511_01334;F511_01576;F511_01905;F511_01968;F511_01974;F511_02065;F511_02630;F511_03142;F511_03251;F511_03292;F511_03412;F511_03419;F511_04832;F511_04837;F511_05382;F511_05948;F511_06060;F511_06075;F511_06677;F511_06743;F511_06775;F511_06888;F511_07799;F511_08562;F511_08990;F511_09316;F511_11058;F511_11456;F511_11527;F511_11621;F511_12213;F511_12508;F51…
GO:0033365	protein localization to organelle	2	28	0.354332	0.899446	F511_14833;F511_32223
GO:1901565	organonitrogen compound catabolic process	2	28	0.354332	0.899446	F511_00721;F511_28039
GO:1902582	single-organism intracellular transport	3	48	0.358744	0.899446	F511_15903;F511_28956;F511_32223
GO:0007154	cell communication	12	237	0.35959	0.899446	F511_01517;F511_03271;F511_03292;F511_05690;F511_07138;F511_11078;F511_12722;F511_15229;F511_22208;F511_22569;F511_23611;F511_23616
GO:0006476	protein deacetylation	1	10	0.364762	0.899446	F511_05446
GO:0035601	protein deacylation	1	10	0.364762	0.899446	F511_05446
GO:0044270	cellular nitrogen compound catabolic process	1	10	0.364762	0.899446	F511_22949
GO:0098732	macromolecule deacylation	1	10	0.364762	0.899446	F511_05446
GO:1901606	alpha-amino acid catabolic process	1	10	0.364762	0.899446	F511_28039
GO:0034641	cellular nitrogen compound metabolic process	76	1649	0.367812	0.899446	F511_00338;F511_00788;F511_00849;F511_00852;F511_01070;F511_01334;F511_01576;F511_01639;F511_01905;F511_01968;F511_01974;F511_02065;F511_02630;F511_03142;F511_03251;F511_03292;F511_03323;F511_03412;F511_03419;F511_04832;F511_04837;F511_04883;F511_05382;F511_05948;F511_06060;F511_06075;F511_06677;F511_06730;F511_06743;F511_06775;F511_06888;F511_07669;F511_07799;F511_07968;F511_08289;F511_08562;F51…
GO:0022607	cellular component assembly	5	90	0.369049	0.899446	F511_00427;F511_02222;F511_04692;F511_06405;F511_38069
GO:0032940	secretion by cell	2	29	0.370546	0.899446	F511_11279;F511_32186
GO:0046903	secretion	2	29	0.370546	0.899446	F511_11279;F511_32186
GO:0043603	cellular amide metabolic process	19	393	0.380899	0.913561	F511_01070;F511_01639;F511_02630;F511_03323;F511_03419;F511_04883;F511_06730;F511_07669;F511_07968;F511_08289;F511_10676;F511_13304;F511_18762;F511_21463;F511_22314;F511_24554;F511_25831;F511_30900;F511_32975
GO:0005996	monosaccharide metabolic process	3	50	0.383203	0.913561	F511_03581;F511_13357;F511_17658
GO:0006720	isoprenoid metabolic process	2	30	0.386597	0.913561	F511_14844;F511_26294
GO:0008299	isoprenoid biosynthetic process	2	30	0.386597	0.913561	F511_14844;F511_26294
GO:0006260	DNA replication	5	92	0.386882	0.913561	F511_05382;F511_05948;F511_13540;F511_16858;F511_17825
GO:0006497	protein lipidation	1	11	0.392965	0.913561	F511_25852
GO:0006505	GPI anchor metabolic process	1	11	0.392965	0.913561	F511_25852
GO:0019439	aromatic compound catabolic process	1	11	0.392965	0.913561	F511_22949
GO:0042157	lipoprotein metabolic process	1	11	0.392965	0.913561	F511_25852
GO:0042158	lipoprotein biosynthetic process	1	11	0.392965	0.913561	F511_25852
GO:0007017	microtubule-based process	4	72	0.396809	0.913561	F511_01565;F511_06503;F511_18178;F511_31634
GO:0071705	nitrogen compound transport	4	72	0.396809	0.913561	F511_02785;F511_07897;F511_11805;F511_15380
GO:0006857	oligopeptide transport	3	52	0.407448	0.913561	F511_02785;F511_11805;F511_15380
GO:0016192	vesicle-mediated transport	5	95	0.413569	0.913561	F511_08973;F511_11279;F511_15903;F511_28956;F511_32186
GO:0005976	polysaccharide metabolic process	4	74	0.417053	0.913561	F511_02627;F511_10640;F511_13539;F511_26572
GO:0016482	cytoplasmic transport	4	74	0.417053	0.913561	F511_15903;F511_22569;F511_28956;F511_32223
GO:0015833	peptide transport	3	53	0.419466	0.913561	F511_02785;F511_11805;F511_15380
GO:0042886	amide transport	3	53	0.419466	0.913561	F511_02785;F511_11805;F511_15380
GO:0006298	mismatch repair	1	12	0.419919	0.913561	F511_19635
GO:0009063	cellular amino acid catabolic process	1	12	0.419919	0.913561	F511_28039
GO:0009765	photosynthesis, light harvesting	1	12	0.419919	0.913561	F511_05995
GO:0017038	protein import	1	12	0.419919	0.913561	F511_32223
GO:0042440	pigment metabolic process	1	12	0.419919	0.913561	F511_01576
GO:0045017	glycerolipid biosynthetic process	1	12	0.419919	0.913561	F511_25852
GO:0046474	glycerophospholipid biosynthetic process	1	12	0.419919	0.913561	F511_25852
GO:0051128	regulation of cellular component organization	1	12	0.419919	0.913561	F511_24554
GO:0030001	metal ion transport	5	97	0.43127	0.913561	F511_06764;F511_06888;F511_27497;F511_29248;F511_33240
GO:0016070	RNA metabolic process	36	784	0.437187	0.913561	F511_00338;F511_00788;F511_00849;F511_01905;F511_01968;F511_02065;F511_02630;F511_03142;F511_03292;F511_03419;F511_04832;F511_06060;F511_06075;F511_06677;F511_07799;F511_08562;F511_08990;F511_09316;F511_11058;F511_12213;F511_12508;F511_12722;F511_13304;F511_15229;F511_17632;F511_18762;F511_21674;F511_22061;F511_22930;F511_22949;F511_23616;F511_24204;F511_25831;F511_30984;F511_32684;F511_36895
GO:0000160	phosphorelay signal transduction system	3	55	0.44325	0.913561	F511_03292;F511_15229;F511_23616
GO:0006006	glucose metabolic process	1	13	0.44568	0.913561	F511_03581
GO:0006026	aminoglycan catabolic process	1	13	0.44568	0.913561	F511_00721
GO:0006030	chitin metabolic process	1	13	0.44568	0.913561	F511_00721
GO:0006032	chitin catabolic process	1	13	0.44568	0.913561	F511_00721
GO:0006040	amino sugar metabolic process	1	13	0.44568	0.913561	F511_00721
GO:0006544	glycine metabolic process	1	13	0.44568	0.913561	F511_25859
GO:0006814	sodium ion transport	1	13	0.44568	0.913561	F511_33240
GO:0019684	photosynthesis, light reaction	1	13	0.44568	0.913561	F511_05995
GO:0022904	respiratory electron transport chain	1	13	0.44568	0.913561	F511_26646
GO:0046348	amino sugar catabolic process	1	13	0.44568	0.913561	F511_00721
GO:1901071	glucosamine-containing compound metabolic process	1	13	0.44568	0.913561	F511_00721
GO:1901072	glucosamine-containing compound catabolic process	1	13	0.44568	0.913561	F511_00721
GO:0042221	response to chemical	4	78	0.457031	0.913561	F511_00966;F511_02065;F511_08153;F511_30984
GO:0034645	cellular macromolecule biosynthetic process	50	1105	0.460957	0.913561	F511_00788;F511_01070;F511_01639;F511_01905;F511_01968;F511_02065;F511_02627;F511_02630;F511_03142;F511_03292;F511_03323;F511_03419;F511_04883;F511_05382;F511_05948;F511_06075;F511_06582;F511_06677;F511_06730;F511_07669;F511_07968;F511_08289;F511_08562;F511_08990;F511_09316;F511_10676;F511_11058;F511_12722;F511_13304;F511_13540;F511_15229;F511_16858;F511_17632;F511_17825;F511_18762;F511_21463;F51…
GO:0015893	drug transport	2	35	0.46385	0.913561	F511_00966;F511_08153
GO:0042493	response to drug	2	35	0.46385	0.913561	F511_00966;F511_08153
GO:0055085	transmembrane transport	21	457	0.46516	0.913561	F511_00530;F511_00629;F511_00966;F511_01540;F511_01977;F511_02311;F511_05259;F511_05260;F511_07897;F511_08153;F511_13294;F511_21592;F511_22164;F511_22405;F511_27182;F511_28124;F511_29248;F511_29386;F511_29541;F511_32223;F511_37618
GO:0010467	gene expression	48	1062	0.46621	0.913561	F511_00338;F511_00788;F511_00849;F511_01070;F511_01639;F511_01905;F511_01968;F511_02065;F511_02630;F511_03142;F511_03292;F511_03323;F511_03419;F511_04883;F511_06060;F511_06075;F511_06677;F511_06730;F511_07669;F511_07799;F511_07968;F511_08289;F511_08562;F511_08990;F511_09316;F511_10676;F511_11058;F511_12213;F511_12508;F511_12722;F511_13304;F511_15229;F511_17632;F511_18762;F511_21463;F511_21674;F51…
GO:0009059	macromolecule biosynthetic process	50	1107	0.466582	0.913561	F511_00788;F511_01070;F511_01639;F511_01905;F511_01968;F511_02065;F511_02627;F511_02630;F511_03142;F511_03292;F511_03323;F511_03419;F511_04883;F511_05382;F511_05948;F511_06075;F511_06582;F511_06677;F511_06730;F511_07669;F511_07968;F511_08289;F511_08562;F511_08990;F511_09316;F511_10676;F511_11058;F511_12722;F511_13304;F511_13540;F511_15229;F511_16858;F511_17632;F511_17825;F511_18762;F511_21463;F51…
GO:0001522	pseudouridine synthesis	1	14	0.4703	0.913561	F511_04832
GO:0006022	aminoglycan metabolic process	1	14	0.4703	0.913561	F511_00721
GO:0006108	malate metabolic process	1	14	0.4703	0.913561	F511_21746
GO:0009247	glycolipid biosynthetic process	1	14	0.4703	0.913561	F511_25852
GO:0016569	covalent chromatin modification	1	14	0.4703	0.913561	F511_05446
GO:0016570	histone modification	1	14	0.4703	0.913561	F511_05446
GO:0022900	electron transport chain	1	14	0.4703	0.913561	F511_26646
GO:0046467	membrane lipid biosynthetic process	1	14	0.4703	0.913561	F511_25852
GO:0048285	organelle fission	1	14	0.4703	0.913561	F511_15682
GO:0007165	signal transduction	10	213	0.472864	0.913561	F511_01517;F511_03271;F511_03292;F511_05690;F511_11078;F511_12722;F511_15229;F511_22208;F511_22569;F511_23616
GO:0023052	signaling	10	213	0.472864	0.913561	F511_01517;F511_03271;F511_03292;F511_05690;F511_11078;F511_12722;F511_15229;F511_22208;F511_22569;F511_23616
GO:0044700	single organism signaling	10	213	0.472864	0.913561	F511_01517;F511_03271;F511_03292;F511_05690;F511_11078;F511_12722;F511_15229;F511_22208;F511_22569;F511_23616
GO:0042254	ribosome biogenesis	2	36	0.478614	0.921535	F511_00849;F511_12213
GO:0022613	ribonucleoprotein complex biogenesis	2	37	0.493128	0.934986	F511_00849;F511_12213
GO:0006888	ER to Golgi vesicle-mediated transport	1	15	0.493831	0.934986	F511_28956
GO:0016054	organic acid catabolic process	1	15	0.493831	0.934986	F511_28039
GO:0022402	cell cycle process	1	15	0.493831	0.934986	F511_15682
GO:0046395	carboxylic acid catabolic process	1	15	0.493831	0.934986	F511_28039
GO:0006278	RNA-dependent DNA replication	2	38	0.507385	0.952383	F511_05948;F511_17825
GO:0015979	photosynthesis	2	38	0.507385	0.952383	F511_00227;F511_05995
GO:0071554	cell wall organization or biogenesis	4	84	0.515126	0.952383	F511_00721;F511_02059;F511_28216;F511_34816
GO:0006664	glycolipid metabolic process	1	16	0.516319	0.952383	F511_25852
GO:0006865	amino acid transport	1	16	0.516319	0.952383	F511_07897
GO:0007186	G-protein coupled receptor signaling pathway	1	16	0.516319	0.952383	F511_01517
GO:0043414	macromolecule methylation	1	16	0.516319	0.952383	F511_11567
GO:0006073	cellular glucan metabolic process	3	62	0.523101	0.952383	F511_02627;F511_13539;F511_26572
GO:0044042	glucan metabolic process	3	62	0.523101	0.952383	F511_02627;F511_13539;F511_26572
GO:0006820	anion transport	2	40	0.535104	0.952383	F511_00966;F511_07897
GO:0006310	DNA recombination	1	17	0.537811	0.952383	F511_13540
GO:0006766	vitamin metabolic process	1	17	0.537811	0.952383	F511_27497
GO:0006767	water-soluble vitamin metabolic process	1	17	0.537811	0.952383	F511_27497
GO:0009073	aromatic amino acid family biosynthetic process	1	17	0.537811	0.952383	F511_15112
GO:0009110	vitamin biosynthetic process	1	17	0.537811	0.952383	F511_27497
GO:0019751	polyol metabolic process	1	17	0.537811	0.952383	F511_13958
GO:0042364	water-soluble vitamin biosynthetic process	1	17	0.537811	0.952383	F511_27497
GO:1901136	carbohydrate derivative catabolic process	1	17	0.537811	0.952383	F511_00721
GO:1903509	liposaccharide metabolic process	1	17	0.537811	0.952383	F511_25852
GO:0044699	single-organism process	130	2943	0.544466	0.952383	F511_00530;F511_00629;F511_00966;F511_00999;F511_01120;F511_01121;F511_01333;F511_01334;F511_01517;F511_01540;F511_01565;F511_01576;F511_01977;F511_02311;F511_02511;F511_02539;F511_02547;F511_02551;F511_02627;F511_02630;F511_02785;F511_03007;F511_03022;F511_03251;F511_03271;F511_03292;F511_03323;F511_03412;F511_03581;F511_03592;F511_03670;F511_04603;F511_04837;F511_05029;F511_05201;F511_05259;F51…
GO:0019318	hexose metabolic process	2	41	0.548558	0.952383	F511_03581;F511_17658
GO:0032501	multicellular organismal process	2	41	0.548558	0.952383	F511_07138;F511_23611
GO:0010468	regulation of gene expression	24	546	0.549907	0.952383	F511_00788;F511_01905;F511_01968;F511_02065;F511_03142;F511_03292;F511_03419;F511_06075;F511_06677;F511_08562;F511_08990;F511_09316;F511_11058;F511_12722;F511_15229;F511_17632;F511_22061;F511_22930;F511_23616;F511_24204;F511_24554;F511_30984;F511_32684;F511_36895
GO:0009889	regulation of biosynthetic process	24	547	0.553693	0.952383	F511_00788;F511_01905;F511_01968;F511_02065;F511_03142;F511_03292;F511_03419;F511_06075;F511_06677;F511_08562;F511_08990;F511_09316;F511_11058;F511_12722;F511_15229;F511_17632;F511_22061;F511_22930;F511_23616;F511_24204;F511_24554;F511_30984;F511_32684;F511_36895
GO:0010556	regulation of macromolecule biosynthetic process	24	547	0.553693	0.952383	F511_00788;F511_01905;F511_01968;F511_02065;F511_03142;F511_03292;F511_03419;F511_06075;F511_06677;F511_08562;F511_08990;F511_09316;F511_11058;F511_12722;F511_15229;F511_17632;F511_22061;F511_22930;F511_23616;F511_24204;F511_24554;F511_30984;F511_32684;F511_36895
GO:0031326	regulation of cellular biosynthetic process	24	547	0.553693	0.952383	F511_00788;F511_01905;F511_01968;F511_02065;F511_03142;F511_03292;F511_03419;F511_06075;F511_06677;F511_08562;F511_08990;F511_09316;F511_11058;F511_12722;F511_15229;F511_17632;F511_22061;F511_22930;F511_23616;F511_24204;F511_24554;F511_30984;F511_32684;F511_36895
GO:0051171	regulation of nitrogen compound metabolic process	24	547	0.553693	0.952383	F511_00788;F511_01905;F511_01968;F511_02065;F511_03142;F511_03292;F511_03419;F511_06075;F511_06677;F511_08562;F511_08990;F511_09316;F511_11058;F511_12722;F511_15229;F511_17632;F511_22061;F511_22930;F511_23616;F511_24204;F511_24554;F511_30984;F511_32684;F511_36895
GO:2000112	regulation of cellular macromolecule biosynthetic process	24	547	0.553693	0.952383	F511_00788;F511_01905;F511_01968;F511_02065;F511_03142;F511_03292;F511_03419;F511_06075;F511_06677;F511_08562;F511_08990;F511_09316;F511_11058;F511_12722;F511_15229;F511_17632;F511_22061;F511_22930;F511_23616;F511_24204;F511_24554;F511_30984;F511_32684;F511_36895
GO:0006396	RNA processing	6	135	0.55702	0.952383	F511_00338;F511_00849;F511_06060;F511_07799;F511_12213;F511_12508
GO:0031323	regulation of cellular metabolic process	24	548	0.55747	0.952383	F511_00788;F511_01905;F511_01968;F511_02065;F511_03142;F511_03292;F511_03419;F511_06075;F511_06677;F511_08562;F511_08990;F511_09316;F511_11058;F511_12722;F511_15229;F511_17632;F511_22061;F511_22930;F511_23616;F511_24204;F511_24554;F511_30984;F511_32684;F511_36895
GO:0015849	organic acid transport	1	18	0.558351	0.952383	F511_07897
GO:0046942	carboxylic acid transport	1	18	0.558351	0.952383	F511_07897
GO:0048193	Golgi vesicle transport	1	18	0.558351	0.952383	F511_28956
GO:0080090	regulation of primary metabolic process	24	549	0.561237	0.95444	F511_00788;F511_01905;F511_01968;F511_02065;F511_03142;F511_03292;F511_03419;F511_06075;F511_06677;F511_08562;F511_08990;F511_09316;F511_11058;F511_12722;F511_15229;F511_17632;F511_22061;F511_22930;F511_23616;F511_24204;F511_24554;F511_30984;F511_32684;F511_36895
GO:0060255	regulation of macromolecule metabolic process	24	550	0.564995	0.956523	F511_00788;F511_01905;F511_01968;F511_02065;F511_03142;F511_03292;F511_03419;F511_06075;F511_06677;F511_08562;F511_08990;F511_09316;F511_11058;F511_12722;F511_15229;F511_17632;F511_22061;F511_22930;F511_23616;F511_24204;F511_24554;F511_30984;F511_32684;F511_36895
GO:0044264	cellular polysaccharide metabolic process	3	66	0.565831	0.956523	F511_02627;F511_13539;F511_26572
GO:0006066	alcohol metabolic process	1	19	0.577982	0.965569	F511_13958
GO:0070972	protein localization to endoplasmic reticulum	1	19	0.577982	0.965569	F511_14833
GO:0072594	establishment of protein localization to organelle	1	19	0.577982	0.965569	F511_32223
GO:1901615	organic hydroxy compound metabolic process	1	19	0.577982	0.965569	F511_13958
GO:0006807	nitrogen compound metabolic process	80	1832	0.586274	0.973993	F511_00338;F511_00721;F511_00788;F511_00849;F511_00852;F511_01070;F511_01334;F511_01576;F511_01639;F511_01905;F511_01968;F511_01974;F511_02065;F511_02630;F511_03142;F511_03251;F511_03292;F511_03323;F511_03412;F511_03419;F511_04832;F511_04837;F511_04883;F511_05382;F511_05948;F511_06060;F511_06075;F511_06677;F511_06730;F511_06743;F511_06775;F511_06888;F511_07669;F511_07799;F511_07968;F511_08289;F51…
GO:0006979	response to oxidative stress	3	69	0.596303	0.973993	F511_05201;F511_21061;F511_25054
GO:0006563	L-serine metabolic process	1	20	0.596742	0.973993	F511_25859
GO:0006643	membrane lipid metabolic process	1	20	0.596742	0.973993	F511_25852
GO:0009084	glutamine family amino acid biosynthetic process	1	20	0.596742	0.973993	F511_28039
GO:0033014	tetrapyrrole biosynthetic process	1	20	0.596742	0.973993	F511_27497
GO:0072657	protein localization to membrane	1	20	0.596742	0.973993	F511_32223
GO:0090150	establishment of protein localization to membrane	1	20	0.596742	0.973993	F511_32223
GO:0051641	cellular localization	9	213	0.607955	0.978039	F511_11078;F511_11279;F511_14671;F511_14833;F511_15903;F511_22569;F511_28956;F511_32186;F511_32223
GO:1901566	organonitrogen compound biosynthetic process	26	608	0.60873	0.978039	F511_01070;F511_01334;F511_01576;F511_01639;F511_02630;F511_03323;F511_03419;F511_04883;F511_06730;F511_06888;F511_07669;F511_07968;F511_08289;F511_10676;F511_11621;F511_13304;F511_15112;F511_18762;F511_21463;F511_22314;F511_24554;F511_25831;F511_27497;F511_28039;F511_30900;F511_32975
GO:0006355	regulation of transcription, DNA-templated	23	539	0.609553	0.978039	F511_00788;F511_01905;F511_01968;F511_02065;F511_03142;F511_03292;F511_03419;F511_06075;F511_06677;F511_08562;F511_08990;F511_09316;F511_11058;F511_12722;F511_15229;F511_17632;F511_22061;F511_22930;F511_23616;F511_24204;F511_30984;F511_32684;F511_36895
GO:0051252	regulation of RNA metabolic process	23	539	0.609553	0.978039	F511_00788;F511_01905;F511_01968;F511_02065;F511_03142;F511_03292;F511_03419;F511_06075;F511_06677;F511_08562;F511_08990;F511_09316;F511_11058;F511_12722;F511_15229;F511_17632;F511_22061;F511_22930;F511_23616;F511_24204;F511_30984;F511_32684;F511_36895
GO:1903506	regulation of nucleic acid-templated transcription	23	539	0.609553	0.978039	F511_00788;F511_01905;F511_01968;F511_02065;F511_03142;F511_03292;F511_03419;F511_06075;F511_06677;F511_08562;F511_08990;F511_09316;F511_11058;F511_12722;F511_15229;F511_17632;F511_22061;F511_22930;F511_23616;F511_24204;F511_30984;F511_32684;F511_36895
GO:2001141	regulation of RNA biosynthetic process	23	539	0.609553	0.978039	F511_00788;F511_01905;F511_01968;F511_02065;F511_03142;F511_03292;F511_03419;F511_06075;F511_06677;F511_08562;F511_08990;F511_09316;F511_11058;F511_12722;F511_15229;F511_17632;F511_22061;F511_22930;F511_23616;F511_24204;F511_30984;F511_32684;F511_36895
GO:0007049	cell cycle	1	21	0.614671	0.980729	F511_15682
GO:0019219	regulation of nucleobase-containing compound metabolic process	23	541	0.616882	0.980729	F511_00788;F511_01905;F511_01968;F511_02065;F511_03142;F511_03292;F511_03419;F511_06075;F511_06677;F511_08562;F511_08990;F511_09316;F511_11058;F511_12722;F511_15229;F511_17632;F511_22061;F511_22930;F511_23616;F511_24204;F511_30984;F511_32684;F511_36895
GO:0006351	transcription, DNA-templated	24	567	0.627098	0.980729	F511_00788;F511_01905;F511_01968;F511_02065;F511_03142;F511_03292;F511_03419;F511_06075;F511_06677;F511_08562;F511_08990;F511_09316;F511_11058;F511_12722;F511_15229;F511_17632;F511_21674;F511_22061;F511_22930;F511_23616;F511_24204;F511_30984;F511_32684;F511_36895
GO:0097659	nucleic acid-templated transcription	24	567	0.627098	0.980729	F511_00788;F511_01905;F511_01968;F511_02065;F511_03142;F511_03292;F511_03419;F511_06075;F511_06677;F511_08562;F511_08990;F511_09316;F511_11058;F511_12722;F511_15229;F511_17632;F511_21674;F511_22061;F511_22930;F511_23616;F511_24204;F511_30984;F511_32684;F511_36895
GO:0019222	regulation of metabolic process	25	591	0.629988	0.980729	F511_00788;F511_01905;F511_01968;F511_02065;F511_03142;F511_03292;F511_03419;F511_06075;F511_06677;F511_08562;F511_08990;F511_09316;F511_11058;F511_12722;F511_15229;F511_15905;F511_17632;F511_22061;F511_22930;F511_23616;F511_24204;F511_24554;F511_30984;F511_32684;F511_36895
GO:0005984	disaccharide metabolic process	1	22	0.631805	0.980729	F511_02547
GO:0030243	cellulose metabolic process	1	22	0.631805	0.980729	F511_02627
GO:0030244	cellulose biosynthetic process	1	22	0.631805	0.980729	F511_02627
GO:0044802	single-organism membrane organization	1	22	0.631805	0.980729	F511_32223
GO:0061024	membrane organization	1	22	0.631805	0.980729	F511_32223
GO:0032774	RNA biosynthetic process	24	569	0.634151	0.980729	F511_00788;F511_01905;F511_01968;F511_02065;F511_03142;F511_03292;F511_03419;F511_06075;F511_06677;F511_08562;F511_08990;F511_09316;F511_11058;F511_12722;F511_15229;F511_17632;F511_21674;F511_22061;F511_22930;F511_23616;F511_24204;F511_30984;F511_32684;F511_36895
GO:0044248	cellular catabolic process	5	122	0.63514	0.980729	F511_00272;F511_00721;F511_22949;F511_28039;F511_34816
GO:0006457	protein folding	7	171	0.640275	0.980729	F511_03170;F511_03627;F511_08298;F511_14050;F511_29372;F511_30463;F511_35400
GO:0035556	intracellular signal transduction	6	147	0.64073	0.980729	F511_03292;F511_11078;F511_15229;F511_22208;F511_22569;F511_23616
GO:0006605	protein targeting	1	23	0.64818	0.980729	F511_32223
GO:0033013	tetrapyrrole metabolic process	1	23	0.64818	0.980729	F511_27497
GO:0044271	cellular nitrogen compound biosynthetic process	46	1084	0.654082	0.980729	F511_00788;F511_01070;F511_01334;F511_01576;F511_01639;F511_01905;F511_01968;F511_02065;F511_02630;F511_03142;F511_03292;F511_03323;F511_03419;F511_04883;F511_06075;F511_06677;F511_06730;F511_06888;F511_07669;F511_07968;F511_08289;F511_08562;F511_08990;F511_09316;F511_10676;F511_11058;F511_12722;F511_13304;F511_15229;F511_17632;F511_18762;F511_21463;F511_21674;F511_22061;F511_22314;F511_22930;F51…
GO:0051649	establishment of localization in cell	8	199	0.663118	0.980729	F511_11078;F511_11279;F511_14671;F511_15903;F511_22569;F511_28956;F511_32186;F511_32223
GO:0006414	translational elongation	1	24	0.663829	0.980729	F511_24554
GO:0008654	phospholipid biosynthetic process	1	24	0.663829	0.980729	F511_25852
GO:0009314	response to radiation	1	24	0.663829	0.980729	F511_24197
GO:0009416	response to light stimulus	1	24	0.663829	0.980729	F511_24197
GO:0032259	methylation	1	24	0.663829	0.980729	F511_11567
GO:0044282	small molecule catabolic process	1	24	0.663829	0.980729	F511_28039
GO:1902580	single-organism cellular localization	1	24	0.663829	0.980729	F511_32223
GO:0008104	protein localization	9	224	0.667911	0.980729	F511_10096;F511_11078;F511_14671;F511_14833;F511_22569;F511_28956;F511_31386;F511_32223;F511_32258
GO:0044238	primary metabolic process	167	3840	0.669568	0.980729	F511_00157;F511_00235;F511_00272;F511_00338;F511_00533;F511_00586;F511_00636;F511_00674;F511_00693;F511_00788;F511_00811;F511_00849;F511_00852;F511_00999;F511_01070;F511_01093;F511_01334;F511_01576;F511_01638;F511_01639;F511_01905;F511_01968;F511_01974;F511_02065;F511_02264;F511_02547;F511_02624;F511_02627;F511_02630;F511_02863;F511_03007;F511_03142;F511_03251;F511_03292;F511_03323;F511_03412;F51…
GO:0009072	aromatic amino acid family metabolic process	1	25	0.678784	0.980729	F511_15112
GO:0045333	cellular respiration	1	25	0.678784	0.980729	F511_26646
GO:0006811	ion transport	10	251	0.682429	0.980729	F511_00966;F511_01334;F511_02551;F511_06764;F511_06888;F511_07897;F511_27497;F511_29248;F511_29386;F511_33240
GO:0009057	macromolecule catabolic process	4	104	0.683905	0.980729	F511_00272;F511_00721;F511_10640;F511_22949
GO:0065008	regulation of biological quality	5	130	0.690165	0.980729	F511_01121;F511_03022;F511_14833;F511_24847;F511_25505
GO:0006812	cation transport	8	205	0.69535	0.980729	F511_01334;F511_02551;F511_06764;F511_06888;F511_27497;F511_29248;F511_29386;F511_33240
GO:0006818	hydrogen transport	2	54	0.6983	0.980729	F511_02551;F511_29386
GO:0015992	proton transport	2	54	0.6983	0.980729	F511_02551;F511_29386
GO:0015672	monovalent inorganic cation transport	4	107	0.705319	0.980729	F511_02551;F511_29248;F511_29386;F511_33240
GO:0042592	homeostatic process	4	107	0.705319	0.980729	F511_01121;F511_03022;F511_24847;F511_25505
GO:0009069	serine family amino acid metabolic process	1	27	0.706733	0.980729	F511_25859
GO:0046488	phosphatidylinositol metabolic process	1	27	0.706733	0.980729	F511_25852
GO:0006796	phosphate-containing compound metabolic process	45	1083	0.709718	0.980729	F511_00235;F511_00636;F511_00693;F511_00811;F511_01334;F511_02264;F511_02624;F511_04914;F511_05232;F511_05509;F511_06262;F511_06888;F511_07138;F511_07678;F511_08261;F511_09613;F511_10100;F511_10493;F511_10618;F511_10748;F511_12722;F511_13743;F511_13958;F511_17315;F511_17539;F511_18955;F511_20875;F511_21003;F511_21568;F511_22051;F511_22131;F511_23611;F511_23616;F511_24001;F511_25107;F511_25276;F51…
GO:0019438	aromatic compound biosynthetic process	30	733	0.709743	0.980729	F511_00788;F511_01334;F511_01576;F511_01905;F511_01968;F511_02065;F511_03142;F511_03292;F511_03419;F511_06075;F511_06677;F511_06888;F511_08562;F511_08990;F511_09316;F511_11058;F511_11621;F511_12722;F511_15112;F511_15229;F511_17632;F511_21674;F511_22061;F511_22930;F511_23616;F511_24204;F511_27497;F511_30984;F511_32684;F511_36895
GO:0006793	phosphorus metabolic process	45	1085	0.714527	0.980729	F511_00235;F511_00636;F511_00693;F511_00811;F511_01334;F511_02264;F511_02624;F511_04914;F511_05232;F511_05509;F511_06262;F511_06888;F511_07138;F511_07678;F511_08261;F511_09613;F511_10100;F511_10493;F511_10618;F511_10748;F511_12722;F511_13743;F511_13958;F511_17315;F511_17539;F511_18955;F511_20875;F511_21003;F511_21568;F511_22051;F511_22131;F511_23611;F511_23616;F511_24001;F511_25107;F511_25276;F51…
GO:0034470	ncRNA processing	2	56	0.717292	0.980729	F511_00849;F511_12213
GO:0006413	translational initiation	1	28	0.719785	0.980729	F511_03419
GO:0071704	organic substance metabolic process	172	3981	0.721802	0.980729	F511_00157;F511_00235;F511_00272;F511_00338;F511_00533;F511_00586;F511_00636;F511_00674;F511_00693;F511_00721;F511_00788;F511_00811;F511_00849;F511_00852;F511_00999;F511_01070;F511_01093;F511_01334;F511_01576;F511_01638;F511_01639;F511_01905;F511_01968;F511_01974;F511_02065;F511_02264;F511_02547;F511_02624;F511_02627;F511_02630;F511_02863;F511_03007;F511_03142;F511_03251;F511_03292;F511_03323;F51…
GO:0072522	purine-containing compound biosynthetic process	3	84	0.726858	0.980729	F511_01334;F511_01576;F511_06888
GO:0065007	biological regulation	36	882	0.731793	0.980729	F511_00788;F511_01121;F511_01517;F511_01905;F511_01968;F511_02065;F511_03022;F511_03142;F511_03271;F511_03292;F511_03419;F511_05690;F511_06075;F511_06677;F511_08562;F511_08990;F511_09316;F511_11058;F511_11078;F511_12722;F511_14833;F511_15229;F511_15905;F511_17632;F511_22061;F511_22208;F511_22569;F511_22930;F511_23616;F511_24204;F511_24554;F511_24847;F511_25505;F511_30984;F511_32684;F511_36895
GO:0006091	generation of precursor metabolites and energy	3	85	0.73426	0.980729	F511_05995;F511_26646;F511_28895
GO:0016052	carbohydrate catabolic process	2	58	0.735272	0.980729	F511_10640;F511_28895
GO:0050794	regulation of cellular process	33	813	0.735532	0.980729	F511_00788;F511_01121;F511_01517;F511_01905;F511_01968;F511_02065;F511_03022;F511_03142;F511_03271;F511_03292;F511_03419;F511_05690;F511_06075;F511_06677;F511_08562;F511_08990;F511_09316;F511_11058;F511_11078;F511_12722;F511_15229;F511_17632;F511_22061;F511_22208;F511_22569;F511_22930;F511_23616;F511_24204;F511_24554;F511_24847;F511_30984;F511_32684;F511_36895
GO:0034613	cellular protein localization	6	164	0.741735	0.980729	F511_11078;F511_14671;F511_14833;F511_22569;F511_28956;F511_32223
GO:0070727	cellular macromolecule localization	6	164	0.741735	0.980729	F511_11078;F511_14671;F511_14833;F511_22569;F511_28956;F511_32223
GO:0006650	glycerophospholipid metabolic process	1	30	0.744178	0.980729	F511_25852
GO:0009628	response to abiotic stimulus	1	30	0.744178	0.980729	F511_24197
GO:0015980	energy derivation by oxidation of organic compounds	1	30	0.744178	0.980729	F511_26646
GO:0046486	glycerolipid metabolic process	1	30	0.744178	0.980729	F511_25852
GO:0044723	single-organism carbohydrate metabolic process	8	215	0.744566	0.980729	F511_02547;F511_02627;F511_03581;F511_06582;F511_13357;F511_15646;F511_17658;F511_28895
GO:0044262	cellular carbohydrate metabolic process	4	113	0.744956	0.980729	F511_02547;F511_02627;F511_13539;F511_26572
GO:0015074	DNA integration	2	60	0.752271	0.980729	F511_01974;F511_05948
GO:0009056	catabolic process	7	192	0.754841	0.980729	F511_00272;F511_00721;F511_10640;F511_22949;F511_28039;F511_28895;F511_34816
GO:0016568	chromatin modification	1	31	0.755568	0.980729	F511_05446
GO:0071702	organic substance transport	12	319	0.763609	0.980729	F511_00966;F511_02785;F511_07897;F511_11078;F511_11805;F511_14671;F511_15380;F511_22569;F511_28956;F511_31386;F511_32223;F511_32258
GO:0044249	cellular biosynthetic process	61	1480	0.764714	0.980729	F511_00788;F511_00999;F511_01070;F511_01334;F511_01576;F511_01639;F511_01905;F511_01968;F511_02065;F511_02627;F511_02630;F511_03142;F511_03292;F511_03323;F511_03419;F511_04883;F511_05382;F511_05948;F511_06075;F511_06582;F511_06677;F511_06730;F511_06888;F511_07669;F511_07968;F511_08289;F511_08562;F511_08990;F511_09316;F511_10676;F511_11058;F511_11621;F511_12722;F511_13304;F511_13540;F511_13718;F51…
GO:0006855	drug transmembrane transport	1	32	0.766453	0.980729	F511_08153
GO:0009451	RNA modification	1	32	0.766453	0.980729	F511_04832
GO:0009607	response to biotic stimulus	1	32	0.766453	0.980729	F511_05494
GO:0046907	intracellular transport	6	170	0.772101	0.980729	F511_11078;F511_14671;F511_15903;F511_22569;F511_28956;F511_32223
GO:0006520	cellular amino acid metabolic process	8	222	0.775587	0.980729	F511_02630;F511_11621;F511_13304;F511_15112;F511_18762;F511_25831;F511_25859;F511_28039
GO:0006754	ATP biosynthetic process	2	63	0.776006	0.980729	F511_01334;F511_06888
GO:0050789	regulation of biological process	34	856	0.782635	0.980729	F511_00788;F511_01121;F511_01517;F511_01905;F511_01968;F511_02065;F511_03022;F511_03142;F511_03271;F511_03292;F511_03419;F511_05690;F511_06075;F511_06677;F511_08562;F511_08990;F511_09316;F511_11058;F511_11078;F511_12722;F511_15229;F511_15905;F511_17632;F511_22061;F511_22208;F511_22569;F511_22930;F511_23616;F511_24204;F511_24554;F511_24847;F511_30984;F511_32684;F511_36895
GO:0045229	external encapsulating structure organization	2	64	0.783466	0.980729	F511_02059;F511_28216
GO:0071555	cell wall organization	2	64	0.783466	0.980729	F511_02059;F511_28216
GO:0034654	nucleobase-containing compound biosynthetic process	26	666	0.784676	0.980729	F511_00788;F511_01334;F511_01905;F511_01968;F511_02065;F511_03142;F511_03292;F511_03419;F511_06075;F511_06677;F511_06888;F511_08562;F511_08990;F511_09316;F511_11058;F511_12722;F511_15229;F511_17632;F511_21674;F511_22061;F511_22930;F511_23616;F511_24204;F511_30984;F511_32684;F511_36895
GO:0015988	energy coupled proton transmembrane transport, against electrochemical gradient	1	34	0.786794	0.980729	F511_29386
GO:0015991	ATP hydrolysis coupled proton transport	1	34	0.786794	0.980729	F511_29386
GO:0090662	ATP hydrolysis coupled transmembrane transport	1	34	0.786794	0.980729	F511_29386
GO:0018130	heterocycle biosynthetic process	29	739	0.787484	0.980729	F511_00788;F511_01334;F511_01576;F511_01905;F511_01968;F511_02065;F511_03142;F511_03292;F511_03419;F511_06075;F511_06677;F511_06888;F511_08562;F511_08990;F511_09316;F511_11058;F511_11621;F511_12722;F511_15229;F511_17632;F511_21674;F511_22061;F511_22930;F511_23616;F511_24204;F511_27497;F511_30984;F511_32684;F511_36895
GO:1901362	organic cyclic compound biosynthetic process	30	763	0.787741	0.980729	F511_00788;F511_01334;F511_01576;F511_01905;F511_01968;F511_02065;F511_03142;F511_03292;F511_03419;F511_06075;F511_06677;F511_06888;F511_08562;F511_08990;F511_09316;F511_11058;F511_11621;F511_12722;F511_15112;F511_15229;F511_17632;F511_21674;F511_22061;F511_22930;F511_23616;F511_24204;F511_27497;F511_30984;F511_32684;F511_36895
GO:0009064	glutamine family amino acid metabolic process	1	35	0.796292	0.980729	F511_28039
GO:0051273	beta-glucan metabolic process	1	35	0.796292	0.980729	F511_02627
GO:0051274	beta-glucan biosynthetic process	1	35	0.796292	0.980729	F511_02627
GO:0033036	macromolecule localization	9	254	0.801372	0.980729	F511_10096;F511_11078;F511_14671;F511_14833;F511_22569;F511_28956;F511_31386;F511_32223;F511_32258
GO:0006886	intracellular protein transport	5	150	0.801929	0.980729	F511_11078;F511_14671;F511_22569;F511_28956;F511_32223
GO:0009142	nucleoside triphosphate biosynthetic process	2	67	0.804553	0.980729	F511_01334;F511_06888
GO:0009145	purine nucleoside triphosphate biosynthetic process	2	67	0.804553	0.980729	F511_01334;F511_06888
GO:0009201	ribonucleoside triphosphate biosynthetic process	2	67	0.804553	0.980729	F511_01334;F511_06888
GO:0009206	purine ribonucleoside triphosphate biosynthetic process	2	67	0.804553	0.980729	F511_01334;F511_06888
GO:0006352	DNA-templated transcription, initiation	1	36	0.805369	0.980729	F511_03419
GO:0006790	sulfur compound metabolic process	1	36	0.805369	0.980729	F511_25156
GO:0008033	tRNA processing	1	36	0.805369	0.980729	F511_12213
GO:0043086	negative regulation of catalytic activity	1	36	0.805369	0.980729	F511_15905
GO:0043687	post-translational protein modification	1	36	0.805369	0.980729	F511_11278
GO:0044092	negative regulation of molecular function	1	36	0.805369	0.980729	F511_15905
GO:0008610	lipid biosynthetic process	4	124	0.806894	0.980729	F511_13718;F511_14844;F511_25852;F511_26294
GO:0072521	purine-containing compound metabolic process	5	152	0.811122	0.980729	F511_01334;F511_01576;F511_06743;F511_06888;F511_28895
GO:0045454	cell redox homeostasis	3	98	0.816645	0.980729	F511_01121;F511_03022;F511_24847
GO:1901575	organic substance catabolic process	6	181	0.820737	0.980729	F511_00272;F511_00721;F511_10640;F511_22949;F511_28039;F511_28895
GO:0006486	protein glycosylation	1	38	0.82233	0.980729	F511_06582
GO:0009100	glycoprotein metabolic process	1	38	0.82233	0.980729	F511_06582
GO:0009101	glycoprotein biosynthetic process	1	38	0.82233	0.980729	F511_06582
GO:0043413	macromolecule glycosylation	1	38	0.82233	0.980729	F511_06582
GO:0015031	protein transport	7	208	0.822848	0.980729	F511_11078;F511_14671;F511_22569;F511_28956;F511_31386;F511_32223;F511_32258
GO:0044712	single-organism catabolic process	2	70	0.823799	0.980729	F511_28039;F511_28895
GO:0008652	cellular amino acid biosynthetic process	3	100	0.827187	0.980729	F511_11621;F511_15112;F511_28039
GO:0019725	cellular homeostasis	3	101	0.832262	0.980729	F511_01121;F511_03022;F511_24847
GO:1901576	organic substance biosynthetic process	60	1497	0.834595	0.980729	F511_00788;F511_01070;F511_01334;F511_01576;F511_01639;F511_01905;F511_01968;F511_02065;F511_02627;F511_02630;F511_03142;F511_03292;F511_03323;F511_03419;F511_04883;F511_05382;F511_05948;F511_06075;F511_06582;F511_06677;F511_06730;F511_06888;F511_07669;F511_07968;F511_08289;F511_08562;F511_08990;F511_09316;F511_10676;F511_11058;F511_11621;F511_12722;F511_13304;F511_13540;F511_13718;F511_14844;F51…
GO:0009127	purine nucleoside monophosphate biosynthetic process	2	72	0.835669	0.980729	F511_01334;F511_06888
GO:0009168	purine ribonucleoside monophosphate biosynthetic process	2	72	0.835669	0.980729	F511_01334;F511_06888
GO:0006813	potassium ion transport	1	40	0.837818	0.980729	F511_29248
GO:0009250	glucan biosynthetic process	1	40	0.837818	0.980729	F511_02627
GO:0045184	establishment of protein localization	7	213	0.840805	0.980729	F511_11078;F511_14671;F511_22569;F511_28956;F511_31386;F511_32223;F511_32258
GO:0007264	small GTPase mediated signal transduction	2	73	0.84133	0.980729	F511_11078;F511_22569
GO:0042451	purine nucleoside biosynthetic process	2	73	0.84133	0.980729	F511_01334;F511_06888
GO:0046129	purine ribonucleoside biosynthetic process	2	73	0.84133	0.980729	F511_01334;F511_06888
GO:0006096	glycolytic process	1	41	0.845049	0.980729	F511_28895
GO:0006165	nucleoside diphosphate phosphorylation	1	41	0.845049	0.980729	F511_28895
GO:0006757	ATP generation from ADP	1	41	0.845049	0.980729	F511_28895
GO:0009135	purine nucleoside diphosphate metabolic process	1	41	0.845049	0.980729	F511_28895
GO:0009179	purine ribonucleoside diphosphate metabolic process	1	41	0.845049	0.980729	F511_28895
GO:0009185	ribonucleoside diphosphate metabolic process	1	41	0.845049	0.980729	F511_28895
GO:0046031	ADP metabolic process	1	41	0.845049	0.980729	F511_28895
GO:0046939	nucleotide phosphorylation	1	41	0.845049	0.980729	F511_28895
GO:0050790	regulation of catalytic activity	1	41	0.845049	0.980729	F511_15905
GO:0044711	single-organism biosynthetic process	15	421	0.846143	0.980729	F511_00999;F511_01334;F511_01576;F511_02627;F511_06888;F511_11621;F511_13718;F511_14844;F511_15112;F511_17646;F511_24554;F511_25852;F511_26294;F511_27497;F511_28039
GO:0065009	regulation of molecular function	1	42	0.851959	0.980729	F511_15905
GO:0070085	glycosylation	1	42	0.851959	0.980729	F511_06582
GO:0009163	nucleoside biosynthetic process	2	75	0.852125	0.980729	F511_01334;F511_06888
GO:0042455	ribonucleoside biosynthetic process	2	75	0.852125	0.980729	F511_01334;F511_06888
GO:1901659	glycosyl compound biosynthetic process	2	75	0.852125	0.980729	F511_01334;F511_06888
GO:0006913	nucleocytoplasmic transport	1	43	0.858562	0.980729	F511_22569
GO:0009892	negative regulation of metabolic process	1	43	0.858562	0.980729	F511_15905
GO:0051169	nuclear transport	1	43	0.858562	0.980729	F511_22569
GO:0006629	lipid metabolic process	9	273	0.862535	0.980729	F511_03007;F511_04603;F511_05982;F511_11234;F511_11341;F511_13718;F511_14844;F511_25852;F511_26294
GO:0000271	polysaccharide biosynthetic process	1	44	0.864872	0.980729	F511_02627
GO:0006090	pyruvate metabolic process	1	44	0.864872	0.980729	F511_28895
GO:0006644	phospholipid metabolic process	1	44	0.864872	0.980729	F511_25852
GO:0009132	nucleoside diphosphate metabolic process	1	44	0.864872	0.980729	F511_28895
GO:0033692	cellular polysaccharide biosynthetic process	1	44	0.864872	0.980729	F511_02627
GO:0009124	nucleoside monophosphate biosynthetic process	2	78	0.86707	0.980729	F511_01334;F511_06888
GO:0009152	purine ribonucleotide biosynthetic process	2	78	0.86707	0.980729	F511_01334;F511_06888
GO:0009156	ribonucleoside monophosphate biosynthetic process	2	78	0.86707	0.980729	F511_01334;F511_06888
GO:1901137	carbohydrate derivative biosynthetic process	4	138	0.867465	0.980729	F511_01334;F511_06582;F511_06888;F511_25852
GO:0034220	ion transmembrane transport	1	45	0.8709	0.980729	F511_29386
GO:0098655	cation transmembrane transport	1	45	0.8709	0.980729	F511_29386
GO:0098660	inorganic ion transmembrane transport	1	45	0.8709	0.980729	F511_29386
GO:0098662	inorganic cation transmembrane transport	1	45	0.8709	0.980729	F511_29386
GO:1902600	hydrogen ion transmembrane transport	1	45	0.8709	0.980729	F511_29386
GO:1901607	alpha-amino acid biosynthetic process	2	79	0.871736	0.980729	F511_11621;F511_28039
GO:1901564	organonitrogen compound metabolic process	30	806	0.873162	0.980729	F511_00721;F511_01070;F511_01334;F511_01576;F511_01639;F511_02630;F511_03323;F511_03419;F511_04883;F511_06730;F511_06743;F511_06888;F511_07669;F511_07968;F511_08289;F511_10676;F511_11621;F511_13304;F511_15112;F511_18762;F511_21463;F511_22314;F511_24554;F511_25831;F511_25859;F511_27497;F511_28039;F511_28895;F511_30900;F511_32975
GO:0006164	purine nucleotide biosynthetic process	2	80	0.876251	0.980729	F511_01334;F511_06888
GO:0009260	ribonucleotide biosynthetic process	2	80	0.876251	0.980729	F511_01334;F511_06888
GO:0044265	cellular macromolecule catabolic process	2	80	0.876251	0.980729	F511_00272;F511_22949
GO:0046390	ribose phosphate biosynthetic process	2	80	0.876251	0.980729	F511_01334;F511_06888
GO:0005975	carbohydrate metabolic process	19	536	0.877131	0.980729	F511_00586;F511_00674;F511_00999;F511_02547;F511_02627;F511_03581;F511_04187;F511_05051;F511_05835;F511_06582;F511_10640;F511_13357;F511_13539;F511_15646;F511_17658;F511_17945;F511_21877;F511_26572;F511_28895
GO:0009058	biosynthetic process	64	1624	0.879839	0.981825	F511_00788;F511_00999;F511_01070;F511_01334;F511_01576;F511_01639;F511_01905;F511_01968;F511_02065;F511_02547;F511_02627;F511_02630;F511_03142;F511_03292;F511_03323;F511_03419;F511_04883;F511_05382;F511_05948;F511_06075;F511_06582;F511_06677;F511_06730;F511_06888;F511_07669;F511_07968;F511_08289;F511_08562;F511_08990;F511_09316;F511_10676;F511_11058;F511_11621;F511_12722;F511_13304;F511_13540;F51…
GO:0008152	metabolic process	225	5265	0.885361	0.98317	F511_00157;F511_00227;F511_00235;F511_00272;F511_00290;F511_00338;F511_00533;F511_00586;F511_00636;F511_00674;F511_00693;F511_00721;F511_00788;F511_00811;F511_00849;F511_00852;F511_00999;F511_01070;F511_01093;F511_01120;F511_01333;F511_01334;F511_01576;F511_01638;F511_01639;F511_01905;F511_01968;F511_01974;F511_02065;F511_02264;F511_02511;F511_02539;F511_02547;F511_02624;F511_02627;F511_02630;F51…
GO:0048519	negative regulation of biological process	1	48	0.887425	0.98317	F511_15905
GO:0044710	single-organism metabolic process	68	1730	0.893413	0.98317	F511_00999;F511_01120;F511_01333;F511_01334;F511_01576;F511_02511;F511_02539;F511_02547;F511_02627;F511_02630;F511_03007;F511_03251;F511_03412;F511_03581;F511_03592;F511_03670;F511_04603;F511_04837;F511_05029;F511_05201;F511_05446;F511_05607;F511_05982;F511_06582;F511_06743;F511_06775;F511_06888;F511_08484;F511_08751;F511_10754;F511_11234;F511_11341;F511_11527;F511_11621;F511_13304;F511_13357;F51…
GO:0044724	single-organism carbohydrate catabolic process	1	50	0.897252	0.98317	F511_28895
GO:0044255	cellular lipid metabolic process	4	149	0.902909	0.98317	F511_13718;F511_14844;F511_25852;F511_26294
GO:0006508	proteolysis	13	397	0.904523	0.98317	F511_00157;F511_00272;F511_00533;F511_01638;F511_02863;F511_04056;F511_06907;F511_11325;F511_12848;F511_15905;F511_18378;F511_27943;F511_29869
GO:0019752	carboxylic acid metabolic process	12	371	0.905117	0.98317	F511_02630;F511_10754;F511_11621;F511_13304;F511_13718;F511_15112;F511_18762;F511_21746;F511_25831;F511_25859;F511_28039;F511_28895
GO:0043436	oxoacid metabolic process	12	371	0.905117	0.98317	F511_02630;F511_10754;F511_11621;F511_13304;F511_13718;F511_15112;F511_18762;F511_21746;F511_25831;F511_25859;F511_28039;F511_28895
GO:0006470	protein dephosphorylation	1	52	0.906224	0.98317	F511_31540
GO:0006082	organic acid metabolic process	12	372	0.906942	0.98317	F511_02630;F511_10754;F511_11621;F511_13304;F511_13718;F511_15112;F511_18762;F511_21746;F511_25831;F511_25859;F511_28039;F511_28895
GO:0009165	nucleotide biosynthetic process	2	89	0.910765	0.98317	F511_01334;F511_06888
GO:0016311	dephosphorylation	1	54	0.914414	0.98317	F511_31540
GO:0044283	small molecule biosynthetic process	5	183	0.91448	0.98317	F511_11621;F511_13718;F511_15112;F511_27497;F511_28039
GO:0046034	ATP metabolic process	3	123	0.915468	0.98317	F511_01334;F511_06888;F511_28895
GO:0090407	organophosphate biosynthetic process	3	126	0.923311	0.98317	F511_01334;F511_06888;F511_25852
GO:1901605	alpha-amino acid metabolic process	3	126	0.923311	0.98317	F511_11621;F511_25859;F511_28039
GO:0009144	purine nucleoside triphosphate metabolic process	3	127	0.925774	0.98317	F511_01334;F511_06888;F511_28895
GO:0009199	ribonucleoside triphosphate metabolic process	3	127	0.925774	0.98317	F511_01334;F511_06888;F511_28895
GO:0009205	purine ribonucleoside triphosphate metabolic process	3	127	0.925774	0.98317	F511_01334;F511_06888;F511_28895
GO:0006633	fatty acid biosynthetic process	1	58	0.928718	0.98317	F511_13718
GO:0006733	oxidoreduction coenzyme metabolic process	1	58	0.928718	0.98317	F511_28895
GO:0019362	pyridine nucleotide metabolic process	1	58	0.928718	0.98317	F511_28895
GO:0046496	nicotinamide nucleotide metabolic process	1	58	0.928718	0.98317	F511_28895
GO:0072524	pyridine-containing compound metabolic process	1	58	0.928718	0.98317	F511_28895
GO:0009141	nucleoside triphosphate metabolic process	3	129	0.930485	0.98317	F511_01334;F511_06888;F511_28895
GO:1901293	nucleoside phosphate biosynthetic process	2	96	0.93115	0.98317	F511_01334;F511_06888
GO:0016053	organic acid biosynthetic process	4	162	0.933819	0.98317	F511_11621;F511_13718;F511_15112;F511_28039
GO:0046394	carboxylic acid biosynthetic process	4	162	0.933819	0.98317	F511_11621;F511_13718;F511_15112;F511_28039
GO:0034637	cellular carbohydrate biosynthetic process	1	60	0.934949	0.98317	F511_02627
GO:0009126	purine nucleoside monophosphate metabolic process	3	132	0.937039	0.98317	F511_01334;F511_06888;F511_28895
GO:0009167	purine ribonucleoside monophosphate metabolic process	3	132	0.937039	0.98317	F511_01334;F511_06888;F511_28895
GO:0072330	monocarboxylic acid biosynthetic process	1	62	0.940637	0.98317	F511_13718
GO:0055086	nucleobase-containing small molecule metabolic process	5	197	0.941988	0.98317	F511_01334;F511_01576;F511_06743;F511_06888;F511_28895
GO:0044281	small molecule metabolic process	21	639	0.947708	0.98317	F511_01334;F511_01576;F511_02630;F511_03581;F511_06743;F511_06888;F511_10754;F511_11621;F511_13304;F511_13357;F511_13718;F511_13958;F511_15112;F511_17658;F511_18762;F511_21746;F511_25831;F511_25859;F511_27497;F511_28039;F511_28895
GO:0009123	nucleoside monophosphate metabolic process	3	138	0.948471	0.98317	F511_01334;F511_06888;F511_28895
GO:0009161	ribonucleoside monophosphate metabolic process	3	138	0.948471	0.98317	F511_01334;F511_06888;F511_28895
GO:0006631	fatty acid metabolic process	1	66	0.950569	0.98317	F511_13718
GO:0042278	purine nucleoside metabolic process	3	140	0.951832	0.98317	F511_01334;F511_06888;F511_28895
GO:0046128	purine ribonucleoside metabolic process	3	140	0.951832	0.98317	F511_01334;F511_06888;F511_28895
GO:0016051	carbohydrate biosynthetic process	1	68	0.954895	0.98317	F511_02627
GO:0009119	ribonucleoside metabolic process	3	142	0.954988	0.98317	F511_01334;F511_06888;F511_28895
GO:0009150	purine ribonucleotide metabolic process	3	145	0.959362	0.98317	F511_01334;F511_06888;F511_28895
GO:0051186	cofactor metabolic process	2	110	0.959473	0.98317	F511_27225;F511_28895
GO:0055114	oxidation-reduction process	27	812	0.961757	0.98317	F511_01120;F511_01333;F511_02511;F511_02539;F511_03581;F511_03592;F511_03670;F511_05029;F511_05201;F511_05607;F511_06743;F511_08484;F511_08751;F511_14844;F511_15973;F511_17457;F511_18695;F511_21061;F511_21746;F511_25054;F511_26586;F511_26646;F511_28039;F511_29280;F511_32188;F511_32711;F511_34291
GO:0006163	purine nucleotide metabolic process	3	147	0.962054	0.98317	F511_01334;F511_06888;F511_28895
GO:0009259	ribonucleotide metabolic process	3	147	0.962054	0.98317	F511_01334;F511_06888;F511_28895
GO:0044257	cellular protein catabolic process	1	73	0.96413	0.98317	F511_00272
GO:0051603	proteolysis involved in cellular protein catabolic process	1	73	0.96413	0.98317	F511_00272
GO:0032787	monocarboxylic acid metabolic process	2	116	0.967837	0.984336	F511_13718;F511_28895
GO:0030163	protein catabolic process	1	76	0.968739	0.984336	F511_00272
GO:0009116	nucleoside metabolic process	3	157	0.97318	0.985323	F511_01334;F511_06888;F511_28895
GO:1901657	glycosyl compound metabolic process	3	157	0.97318	0.985323	F511_01334;F511_06888;F511_28895
GO:0019693	ribose phosphate metabolic process	3	159	0.974999	0.985408	F511_01334;F511_06888;F511_28895
GO:1901135	carbohydrate derivative metabolic process	6	261	0.977679	0.986362	F511_00721;F511_01334;F511_06582;F511_06888;F511_25852;F511_28895
GO:0009117	nucleotide metabolic process	3	170	0.983087	0.989962	F511_01334;F511_06888;F511_28895
GO:0019637	organophosphate metabolic process	5	242	0.984955	0.989962	F511_01334;F511_06888;F511_13958;F511_25852;F511_28895
GO:0006732	coenzyme metabolic process	1	95	0.986935	0.989962	F511_28895
GO:0006753	nucleoside phosphate metabolic process	3	180	0.988219	0.989962	F511_01334;F511_06888;F511_28895
GO:0008150	biological_process	309	6970	1	1	F511_00157;F511_00227;F511_00235;F511_00272;F511_00290;F511_00338;F511_00427;F511_00530;F511_00533;F511_00586;F511_00629;F511_00636;F511_00674;F511_00693;F511_00721;F511_00788;F511_00811;F511_00849;F511_00852;F511_00966;F511_00999;F511_01070;F511_01093;F511_01120;F511_01121;F511_01333;F511_01334;F511_01517;F511_01540;F511_01565;F511_01576;F511_01638;F511_01639;F511_01905;F511_01968;F511_01974;F51…

## Sheet: GO Cellular Component
GO ID	Description	out (159)	All (3260)	pvalue	p.adjust	Genes
GO:0005681	spliceosomal complex	3	4	0.000439413	0.0593207	F511_00338;F511_06060;F511_15682
GO:0005742	mitochondrial outer membrane translocase complex	1	1	0.048773	0.869378	F511_32223
GO:0030688	preribosome, small subunit precursor	1	1	0.048773	0.869378	F511_00849
GO:0098799	outer mitochondrial membrane protein complex	1	1	0.048773	0.869378	F511_32223
GO:0030288	outer membrane-bounded periplasmic space	3	18	0.0542059	0.869378	F511_01517;F511_11773;F511_26663
GO:0030313	cell envelope	3	18	0.0542059	0.869378	F511_01517;F511_11773;F511_26663
GO:0042597	periplasmic space	3	18	0.0542059	0.869378	F511_01517;F511_11773;F511_26663
GO:0005694	chromosome	8	93	0.0813982	0.869378	F511_00427;F511_04692;F511_05948;F511_06405;F511_11456;F511_14294;F511_25505;F511_38069
GO:0000781	chromosome, telomeric region	1	2	0.0951814	0.869378	F511_25505
GO:0000784	nuclear chromosome, telomeric region	1	2	0.0951814	0.869378	F511_25505
GO:0005666	DNA-directed RNA polymerase III complex	1	2	0.0951814	0.869378	F511_21674
GO:0000151	ubiquitin ligase complex	6	66	0.10028	0.869378	F511_03899;F511_04891;F511_12875;F511_22704;F511_25276;F511_25340
GO:0044428	nuclear part	5	53	0.113754	0.869378	F511_00338;F511_06060;F511_15682;F511_21674;F511_25505
GO:0044427	chromosomal part	6	69	0.117745	0.869378	F511_00427;F511_04692;F511_05948;F511_06405;F511_25505;F511_38069
GO:0000786	nucleosome	4	40	0.128233	0.869378	F511_00427;F511_04692;F511_06405;F511_38069
GO:0032993	protein-DNA complex	4	40	0.128233	0.869378	F511_00427;F511_04692;F511_06405;F511_38069
GO:0044815	DNA packaging complex	4	40	0.128233	0.869378	F511_00427;F511_04692;F511_06405;F511_38069
GO:0000785	chromatin	5	57	0.142705	0.869378	F511_00427;F511_04692;F511_05948;F511_06405;F511_38069
GO:0019867	outer membrane	2	14	0.146705	0.869378	F511_08348;F511_32223
GO:1990234	transferase complex	8	111	0.171692	0.869378	F511_03899;F511_04891;F511_12875;F511_21674;F511_22704;F511_25276;F511_25340;F511_28895
GO:0030684	preribosome	1	4	0.181355	0.869378	F511_00849
GO:0044454	nuclear chromosome part	1	4	0.181355	0.869378	F511_25505
GO:0098687	chromosomal region	1	5	0.221332	0.869378	F511_25505
GO:0033179	proton-transporting V-type ATPase, V0 domain	1	6	0.259368	0.869378	F511_29386
GO:0061695	transferase complex, transferring phosphorus-containing groups	2	22	0.291712	0.869378	F511_21674;F511_28895
GO:0000228	nuclear chromosome	1	7	0.295558	0.869378	F511_25505
GO:0016021	integral component of membrane	25	457	0.295928	0.869378	F511_00966;F511_01517;F511_02311;F511_02451;F511_05749;F511_05975;F511_07602;F511_08973;F511_10096;F511_11489;F511_14833;F511_15973;F511_17318;F511_21592;F511_22001;F511_22164;F511_22405;F511_22573;F511_23422;F511_25852;F511_27182;F511_28124;F511_29541;F511_33482;F511_38777
GO:0000145	exocyst	2	23	0.310091	0.869378	F511_11279;F511_32186
GO:0005938	cell cortex	2	23	0.310091	0.869378	F511_11279;F511_32186
GO:0044448	cell cortex part	2	23	0.310091	0.869378	F511_11279;F511_32186
GO:0099568	cytoplasmic region	2	23	0.310091	0.869378	F511_11279;F511_32186
GO:0031224	intrinsic component of membrane	25	464	0.324503	0.869378	F511_00966;F511_01517;F511_02311;F511_02451;F511_05749;F511_05975;F511_07602;F511_08973;F511_10096;F511_11489;F511_14833;F511_15973;F511_17318;F511_21592;F511_22001;F511_22164;F511_22405;F511_22573;F511_23422;F511_25852;F511_27182;F511_28124;F511_29541;F511_33482;F511_38777
GO:0005741	mitochondrial outer membrane	1	8	0.329989	0.869378	F511_32223
GO:0031968	organelle outer membrane	1	8	0.329989	0.869378	F511_32223
GO:0005945	6-phosphofructokinase complex	1	9	0.362748	0.869378	F511_28895
GO:0012507	ER to Golgi transport vesicle membrane	1	9	0.362748	0.869378	F511_28956
GO:0030127	COPII vesicle coat	1	9	0.362748	0.869378	F511_28956
GO:0030134	ER to Golgi transport vesicle	1	9	0.362748	0.869378	F511_28956
GO:0031975	envelope	6	102	0.379251	0.869378	F511_01517;F511_01977;F511_11773;F511_26663;F511_32223;F511_37618
GO:1902494	catalytic complex	11	200	0.38424	0.869378	F511_00227;F511_03271;F511_03899;F511_04891;F511_12875;F511_21674;F511_22704;F511_25276;F511_25340;F511_28895;F511_31540
GO:0030529	intracellular ribonucleoprotein complex	14	261	0.394913	0.869378	F511_00338;F511_00849;F511_01070;F511_01639;F511_04883;F511_06060;F511_07669;F511_07968;F511_08289;F511_10676;F511_15682;F511_21463;F511_30900;F511_32975
GO:1990904	ribonucleoprotein complex	14	261	0.394913	0.869378	F511_00338;F511_00849;F511_01070;F511_01639;F511_04883;F511_06060;F511_07669;F511_07968;F511_08289;F511_10676;F511_15682;F511_21463;F511_30900;F511_32975
GO:0005634	nucleus	28	542	0.400042	0.869378	F511_00296;F511_00338;F511_00427;F511_01639;F511_01905;F511_02065;F511_02222;F511_04692;F511_05948;F511_06002;F511_06060;F511_06405;F511_06652;F511_07397;F511_07799;F511_12508;F511_13540;F511_13805;F511_15682;F511_17632;F511_21674;F511_24204;F511_25505;F511_30984;F511_31480;F511_32684;F511_34812;F511_38069
GO:0005622	intracellular	96	1928	0.40593	0.869378	F511_00227;F511_00234;F511_00272;F511_00296;F511_00338;F511_00427;F511_00489;F511_00533;F511_00849;F511_01070;F511_01093;F511_01639;F511_01905;F511_01977;F511_02065;F511_02222;F511_02630;F511_02926;F511_03042;F511_03115;F511_03271;F511_03323;F511_03650;F511_03670;F511_03899;F511_04692;F511_04837;F511_04883;F511_04891;F511_05690;F511_05948;F511_05975;F511_06002;F511_06060;F511_06405;F511_06582;F51…
GO:0000428	DNA-directed RNA polymerase complex	1	11	0.423566	0.869378	F511_21674
GO:0016459	myosin complex	1	11	0.423566	0.869378	F511_10194
GO:0030133	transport vesicle	1	11	0.423566	0.869378	F511_28956
GO:0030658	transport vesicle membrane	1	11	0.423566	0.869378	F511_28956
GO:0030880	RNA polymerase complex	1	11	0.423566	0.869378	F511_21674
GO:0033176	proton-transporting V-type ATPase complex	1	11	0.423566	0.869378	F511_29386
GO:0044455	mitochondrial membrane part	1	11	0.423566	0.869378	F511_32223
GO:0055029	nuclear DNA-directed RNA polymerase complex	1	11	0.423566	0.869378	F511_21674
GO:0044422	organelle part	17	327	0.428168	0.869378	F511_00338;F511_00427;F511_01977;F511_04692;F511_05948;F511_06060;F511_06405;F511_06582;F511_10194;F511_15682;F511_21674;F511_25505;F511_25852;F511_28956;F511_32223;F511_37618;F511_38069
GO:0044446	intracellular organelle part	17	327	0.428168	0.869378	F511_00338;F511_00427;F511_01977;F511_04692;F511_05948;F511_06060;F511_06405;F511_06582;F511_10194;F511_15682;F511_21674;F511_25505;F511_25852;F511_28956;F511_32223;F511_37618;F511_38069
GO:0033177	proton-transporting two-sector ATPase complex, proton-transporting domain	1	12	0.451776	0.869378	F511_29386
GO:0032991	macromolecular complex	37	741	0.465914	0.869378	F511_00227;F511_00272;F511_00338;F511_00427;F511_00849;F511_01070;F511_01639;F511_03271;F511_03899;F511_04692;F511_04883;F511_04891;F511_05948;F511_06060;F511_06405;F511_07669;F511_07968;F511_08289;F511_10194;F511_10676;F511_11279;F511_12875;F511_15682;F511_21463;F511_21674;F511_22704;F511_25276;F511_25340;F511_28895;F511_28956;F511_29386;F511_30900;F511_31540;F511_32186;F511_32223;F511_32975;F51…
GO:0031981	nuclear lumen	2	32	0.467735	0.869378	F511_21674;F511_25505
GO:0098798	mitochondrial protein complex	1	13	0.478613	0.869378	F511_32223
GO:0000159	protein phosphatase type 2A complex	1	14	0.504145	0.869378	F511_03271
GO:0005829	cytosol	1	14	0.504145	0.869378	F511_28895
GO:0009654	photosystem II oxygen evolving complex	1	14	0.504145	0.869378	F511_00227
GO:0019898	extrinsic component of membrane	1	14	0.504145	0.869378	F511_00227
GO:0044445	cytosolic part	1	14	0.504145	0.869378	F511_28895
GO:0005623	cell	102	2083	0.509187	0.869378	F511_00227;F511_00234;F511_00272;F511_00296;F511_00338;F511_00427;F511_00489;F511_00533;F511_00849;F511_01070;F511_01093;F511_01517;F511_01639;F511_01905;F511_01977;F511_02065;F511_02222;F511_02630;F511_02926;F511_03042;F511_03115;F511_03271;F511_03323;F511_03650;F511_03670;F511_03899;F511_04692;F511_04837;F511_04883;F511_04891;F511_05690;F511_05948;F511_05975;F511_06002;F511_06060;F511_06405;F51…
GO:0044464	cell part	102	2083	0.509187	0.869378	F511_00227;F511_00234;F511_00272;F511_00296;F511_00338;F511_00427;F511_00489;F511_00533;F511_00849;F511_01070;F511_01093;F511_01517;F511_01639;F511_01905;F511_01977;F511_02065;F511_02222;F511_02630;F511_02926;F511_03042;F511_03115;F511_03271;F511_03323;F511_03650;F511_03670;F511_03899;F511_04692;F511_04837;F511_04883;F511_04891;F511_05690;F511_05948;F511_05975;F511_06002;F511_06060;F511_06405;F51…
GO:0016020	membrane	66	1349	0.517691	0.869378	F511_00227;F511_00470;F511_00530;F511_00629;F511_00966;F511_01334;F511_01517;F511_01540;F511_01977;F511_01992;F511_02311;F511_02451;F511_02551;F511_02627;F511_02785;F511_05246;F511_05749;F511_05975;F511_05995;F511_06219;F511_06582;F511_06888;F511_07602;F511_07897;F511_07910;F511_08153;F511_08348;F511_08973;F511_10096;F511_11489;F511_11773;F511_11805;F511_12722;F511_13292;F511_14671;F511_14833;F51…
GO:0042651	thylakoid membrane	1	15	0.528433	0.869378	F511_00227
GO:0005576	extracellular region	4	79	0.543681	0.869378	F511_02059;F511_13539;F511_26572;F511_28216
GO:0098588	bounding membrane of organelle	4	79	0.543681	0.869378	F511_06582;F511_25852;F511_28956;F511_32223
GO:0043228	non-membrane-bounded organelle	19	391	0.545491	0.869378	F511_00427;F511_01070;F511_01639;F511_04692;F511_04883;F511_05948;F511_06405;F511_07669;F511_07968;F511_08289;F511_10194;F511_10676;F511_11456;F511_14294;F511_21463;F511_25505;F511_30900;F511_32975;F511_38069
GO:0043232	intracellular non-membrane-bounded organelle	19	391	0.545491	0.869378	F511_00427;F511_01070;F511_01639;F511_04692;F511_04883;F511_05948;F511_06405;F511_07669;F511_07968;F511_08289;F511_10194;F511_10676;F511_11456;F511_14294;F511_21463;F511_25505;F511_30900;F511_32975;F511_38069
GO:0043233	organelle lumen	2	37	0.545823	0.869378	F511_21674;F511_25505
GO:0070013	intracellular organelle lumen	2	37	0.545823	0.869378	F511_21674;F511_25505
GO:0012506	vesicle membrane	1	16	0.551539	0.869378	F511_28956
GO:0015629	actin cytoskeleton	1	16	0.551539	0.869378	F511_10194
GO:0030120	vesicle coat	1	16	0.551539	0.869378	F511_28956
GO:0030135	coated vesicle	1	16	0.551539	0.869378	F511_28956
GO:0030659	cytoplasmic vesicle membrane	1	16	0.551539	0.869378	F511_28956
GO:0030662	coated vesicle membrane	1	16	0.551539	0.869378	F511_28956
GO:0044433	cytoplasmic vesicle part	1	16	0.551539	0.869378	F511_28956
GO:0044425	membrane part	29	599	0.551861	0.869378	F511_00227;F511_00966;F511_01517;F511_02311;F511_02451;F511_05749;F511_05975;F511_07602;F511_08973;F511_10096;F511_11489;F511_14833;F511_15973;F511_17318;F511_21592;F511_22001;F511_22164;F511_22405;F511_22573;F511_23422;F511_25852;F511_27182;F511_28124;F511_28956;F511_29386;F511_29541;F511_32223;F511_33482;F511_38777
GO:0009523	photosystem II	1	17	0.57352	0.869378	F511_00227
GO:0098805	whole membrane	2	39	0.574763	0.869378	F511_28956;F511_32223
GO:0031966	mitochondrial membrane	3	62	0.589981	0.869378	F511_01977;F511_32223;F511_37618
GO:0016023	cytoplasmic, membrane-bounded vesicle	1	18	0.59443	0.869378	F511_28956
GO:0031410	cytoplasmic vesicle	1	18	0.59443	0.869378	F511_28956
GO:0031982	vesicle	1	18	0.59443	0.869378	F511_28956
GO:0031988	membrane-bounded vesicle	1	18	0.59443	0.869378	F511_28956
GO:0043234	protein complex	22	465	0.598966	0.869378	F511_00227;F511_00272;F511_00427;F511_03271;F511_03899;F511_04692;F511_04891;F511_06405;F511_10194;F511_11279;F511_12875;F511_21674;F511_22704;F511_25276;F511_25340;F511_28895;F511_28956;F511_29386;F511_31540;F511_32186;F511_32223;F511_38069
GO:0044424	intracellular part	72	1502	0.612073	0.869378	F511_00227;F511_00272;F511_00296;F511_00338;F511_00427;F511_00533;F511_00849;F511_01070;F511_01639;F511_01905;F511_01977;F511_02065;F511_02222;F511_02630;F511_02926;F511_03115;F511_03271;F511_03323;F511_03670;F511_03899;F511_04692;F511_04883;F511_04891;F511_05948;F511_06002;F511_06060;F511_06405;F511_06582;F511_06652;F511_07397;F511_07669;F511_07799;F511_07968;F511_08289;F511_09613;F511_10194;F51…
GO:0005654	nucleoplasm	1	19	0.61432	0.869378	F511_21674
GO:0005839	proteasome core complex	1	19	0.61432	0.869378	F511_00272
GO:0044451	nucleoplasm part	1	19	0.61432	0.869378	F511_21674
GO:0031974	membrane-enclosed lumen	2	42	0.615629	0.869378	F511_21674;F511_25505
GO:0048046	apoplast	2	42	0.615629	0.869378	F511_13539;F511_26572
GO:0031090	organelle membrane	6	133	0.638952	0.869378	F511_01977;F511_06582;F511_25852;F511_28956;F511_32223;F511_37618
GO:0000139	Golgi membrane	1	21	0.65124	0.869378	F511_06582
GO:0000502	proteasome complex	1	22	0.66836	0.869378	F511_00272
GO:0043227	membrane-bounded organelle	35	759	0.681696	0.869378	F511_00296;F511_00338;F511_00427;F511_01639;F511_01905;F511_01977;F511_02065;F511_02222;F511_03115;F511_04692;F511_05948;F511_06002;F511_06060;F511_06405;F511_06582;F511_06652;F511_07397;F511_07799;F511_12508;F511_13540;F511_13805;F511_15682;F511_17632;F511_21674;F511_24204;F511_25505;F511_25852;F511_28956;F511_30984;F511_31480;F511_32223;F511_32684;F511_34812;F511_37618;F511_38069
GO:0043231	intracellular membrane-bounded organelle	35	759	0.681696	0.869378	F511_00296;F511_00338;F511_00427;F511_01639;F511_01905;F511_01977;F511_02065;F511_02222;F511_03115;F511_04692;F511_05948;F511_06002;F511_06060;F511_06405;F511_06582;F511_06652;F511_07397;F511_07799;F511_12508;F511_13540;F511_13805;F511_15682;F511_17632;F511_21674;F511_24204;F511_25505;F511_25852;F511_28956;F511_30984;F511_31480;F511_32223;F511_32684;F511_34812;F511_37618;F511_38069
GO:0005740	mitochondrial envelope	3	72	0.691319	0.869378	F511_01977;F511_32223;F511_37618
GO:0009521	photosystem	1	24	0.700135	0.869378	F511_00227
GO:0034357	photosynthetic membrane	1	24	0.700135	0.869378	F511_00227
GO:0008287	protein serine/threonine phosphatase complex	2	50	0.709838	0.869378	F511_03271;F511_31540
GO:1903293	phosphatase complex	2	50	0.709838	0.869378	F511_03271;F511_31540
GO:0005840	ribosome	10	233	0.712524	0.869378	F511_01070;F511_01639;F511_04883;F511_07669;F511_07968;F511_08289;F511_10676;F511_21463;F511_30900;F511_32975
GO:0009579	thylakoid	1	25	0.714869	0.869378	F511_00227
GO:0044436	thylakoid part	1	25	0.714869	0.869378	F511_00227
GO:1990204	oxidoreductase complex	1	25	0.714869	0.869378	F511_00227
GO:0044429	mitochondrial part	3	76	0.726244	0.869378	F511_01977;F511_32223;F511_37618
GO:0005743	mitochondrial inner membrane	2	54	0.749289	0.869378	F511_01977;F511_37618
GO:0005783	endoplasmic reticulum	2	54	0.749289	0.869378	F511_03115;F511_25852
GO:0019866	organelle inner membrane	2	54	0.749289	0.869378	F511_01977;F511_37618
GO:0005789	endoplasmic reticulum membrane	1	28	0.754891	0.869378	F511_25852
GO:0005794	Golgi apparatus	1	28	0.754891	0.869378	F511_06582
GO:0042175	nuclear outer membrane-endoplasmic reticulum membrane network	1	28	0.754891	0.869378	F511_25852
GO:0044431	Golgi apparatus part	1	28	0.754891	0.869378	F511_06582
GO:0005737	cytoplasm	32	723	0.766942	0.869378	F511_00533;F511_01070;F511_01639;F511_01977;F511_02630;F511_02926;F511_03115;F511_03323;F511_03670;F511_04883;F511_06582;F511_07669;F511_07968;F511_08289;F511_09613;F511_10676;F511_11279;F511_11567;F511_13304;F511_16903;F511_18762;F511_21463;F511_22949;F511_25831;F511_25852;F511_28895;F511_28956;F511_30900;F511_32186;F511_32223;F511_32975;F511_37618
GO:0044432	endoplasmic reticulum part	1	29	0.766949	0.869378	F511_25852
GO:0005739	mitochondrion	3	82	0.772781	0.869378	F511_01977;F511_32223;F511_37618
GO:0012505	endomembrane system	4	108	0.782364	0.870634	F511_03115;F511_06582;F511_25852;F511_28956
GO:0031967	organelle envelope	3	84	0.786795	0.870634	F511_01977;F511_32223;F511_37618
GO:0030117	membrane coat	1	32	0.799699	0.87064	F511_28956
GO:0048475	coated membrane	1	32	0.799699	0.87064	F511_28956
GO:0043226	organelle	47	1081	0.859151	0.913537	F511_00296;F511_00338;F511_00427;F511_01070;F511_01639;F511_01905;F511_01977;F511_02065;F511_02222;F511_03115;F511_04692;F511_04883;F511_05948;F511_06002;F511_06060;F511_06405;F511_06582;F511_06652;F511_07397;F511_07669;F511_07799;F511_07968;F511_08289;F511_10194;F511_10676;F511_11456;F511_12508;F511_13540;F511_13805;F511_14294;F511_15682;F511_17632;F511_21463;F511_21674;F511_24204;F511_25505;F51…
GO:0043229	intracellular organelle	47	1081	0.859151	0.913537	F511_00296;F511_00338;F511_00427;F511_01070;F511_01639;F511_01905;F511_01977;F511_02065;F511_02222;F511_03115;F511_04692;F511_04883;F511_05948;F511_06002;F511_06060;F511_06405;F511_06582;F511_06652;F511_07397;F511_07669;F511_07799;F511_07968;F511_08289;F511_10194;F511_10676;F511_11456;F511_12508;F511_13540;F511_13805;F511_14294;F511_15682;F511_17632;F511_21463;F511_21674;F511_24204;F511_25505;F51…
GO:0044430	cytoskeletal part	1	39	0.859402	0.913537	F511_10194
GO:0071944	cell periphery	4	126	0.872753	0.920481	F511_11279;F511_13539;F511_26572;F511_32186
GO:0005618	cell wall	2	79	0.90553	0.932665	F511_13539;F511_26572
GO:0030312	external encapsulating structure	2	79	0.90553	0.932665	F511_13539;F511_26572
GO:0016469	proton-transporting two-sector ATPase complex	1	48	0.910904	0.932665	F511_29386
GO:0044444	cytoplasmic part	20	525	0.915084	0.932665	F511_01070;F511_01639;F511_01977;F511_03115;F511_04883;F511_06582;F511_07669;F511_07968;F511_08289;F511_10676;F511_11279;F511_21463;F511_25852;F511_28895;F511_28956;F511_30900;F511_32186;F511_32223;F511_32975;F511_37618
GO:0098796	membrane protein complex	4	140	0.918848	0.932665	F511_00227;F511_28956;F511_29386;F511_32223
GO:0005856	cytoskeleton	1	53	0.93089	0.937837	F511_10194
GO:0005575	cellular_component	159	3260	1	1	F511_00227;F511_00234;F511_00272;F511_00296;F511_00338;F511_00427;F511_00470;F511_00489;F511_00530;F511_00533;F511_00629;F511_00849;F511_00966;F511_01070;F511_01093;F511_01334;F511_01517;F511_01540;F511_01639;F511_01905;F511_01977;F511_01992;F511_02059;F511_02065;F511_02222;F511_02311;F511_02451;F511_02551;F511_02627;F511_02630;F511_02785;F511_02926;F511_03042;F511_03115;F511_03271;F511_03323;F51…

## Sheet: GO Molecular Function
GO ID	Description	out (438)	All (9940)	pvalue	p.adjust	Genes
GO:0004702	receptor signaling protein serine/threonine kinase activity	3	10	0.00808712	0.377758	F511_06262;F511_10493;F511_10618
GO:0004707	MAP kinase activity	3	10	0.00808712	0.377758	F511_06262;F511_10493;F511_10618
GO:0004888	transmembrane signaling receptor activity	4	22	0.0144677	0.377758	F511_01517;F511_11773;F511_12722;F511_26663
GO:0004871	signal transducer activity	11	119	0.0157108	0.377758	F511_01517;F511_03292;F511_06262;F511_10493;F511_10618;F511_11773;F511_12722;F511_15229;F511_23616;F511_24197;F511_26663
GO:0005524	ATP binding	90	1652	0.0158685	0.377758	F511_00235;F511_00470;F511_00636;F511_00645;F511_00693;F511_00811;F511_00852;F511_01233;F511_01334;F511_01565;F511_01576;F511_02264;F511_02539;F511_02624;F511_02630;F511_03449;F511_04217;F511_04914;F511_05232;F511_05382;F511_05509;F511_06262;F511_06503;F511_06888;F511_07138;F511_07678;F511_08261;F511_08420;F511_09613;F511_09741;F511_10100;F511_10328;F511_10493;F511_10618;F511_10748;F511_11456;F51…
GO:0032559	adenyl ribonucleotide binding	90	1652	0.0158685	0.377758	F511_00235;F511_00470;F511_00636;F511_00645;F511_00693;F511_00811;F511_00852;F511_01233;F511_01334;F511_01565;F511_01576;F511_02264;F511_02539;F511_02624;F511_02630;F511_03449;F511_04217;F511_04914;F511_05232;F511_05382;F511_05509;F511_06262;F511_06503;F511_06888;F511_07138;F511_07678;F511_08261;F511_08420;F511_09613;F511_09741;F511_10100;F511_10328;F511_10493;F511_10618;F511_10748;F511_11456;F51…
GO:0030554	adenyl nucleotide binding	90	1655	0.0165941	0.377758	F511_00235;F511_00470;F511_00636;F511_00645;F511_00693;F511_00811;F511_00852;F511_01233;F511_01334;F511_01565;F511_01576;F511_02264;F511_02539;F511_02624;F511_02630;F511_03449;F511_04217;F511_04914;F511_05232;F511_05382;F511_05509;F511_06262;F511_06503;F511_06888;F511_07138;F511_07678;F511_08261;F511_08420;F511_09613;F511_09741;F511_10100;F511_10328;F511_10493;F511_10618;F511_10748;F511_11456;F51…
GO:0099600	transmembrane receptor activity	4	23	0.0169184	0.377758	F511_01517;F511_11773;F511_12722;F511_26663
GO:0038023	signaling receptor activity	5	36	0.0198326	0.377758	F511_01517;F511_11773;F511_12722;F511_23616;F511_26663
GO:0005057	receptor signaling protein activity	7	64	0.0219213	0.377758	F511_03292;F511_06262;F511_10493;F511_10618;F511_12722;F511_15229;F511_23616
GO:0004970	ionotropic glutamate receptor activity	3	15	0.0260394	0.377758	F511_01517;F511_11773;F511_26663
GO:0005231	excitatory extracellular ligand-gated ion channel activity	3	15	0.0260394	0.377758	F511_01517;F511_11773;F511_26663
GO:0005234	extracellular-glutamate-gated ion channel activity	3	15	0.0260394	0.377758	F511_01517;F511_11773;F511_26663
GO:0008066	glutamate receptor activity	3	15	0.0260394	0.377758	F511_01517;F511_11773;F511_26663
GO:0004872	receptor activity	5	40	0.0300208	0.377758	F511_01517;F511_11773;F511_12722;F511_23616;F511_26663
GO:0060089	molecular transducer activity	5	40	0.0300208	0.377758	F511_01517;F511_11773;F511_12722;F511_23616;F511_26663
GO:0005230	extracellular ligand-gated ion channel activity	3	16	0.031025	0.377758	F511_01517;F511_11773;F511_26663
GO:0015276	ligand-gated ion channel activity	3	16	0.031025	0.377758	F511_01517;F511_11773;F511_26663
GO:0022834	ligand-gated channel activity	3	16	0.031025	0.377758	F511_01517;F511_11773;F511_26663
GO:0046983	protein dimerization activity	15	205	0.0372988	0.377758	F511_01253;F511_01639;F511_01968;F511_02065;F511_04170;F511_06002;F511_09316;F511_15910;F511_17570;F511_19523;F511_26760;F511_27070;F511_29947;F511_30984;F511_34564
GO:0001882	nucleoside binding	96	1843	0.0381566	0.377758	F511_00235;F511_00470;F511_00636;F511_00645;F511_00693;F511_00811;F511_00852;F511_01194;F511_01233;F511_01334;F511_01565;F511_01576;F511_02264;F511_02539;F511_02624;F511_02630;F511_03449;F511_04217;F511_04914;F511_05232;F511_05382;F511_05509;F511_06262;F511_06503;F511_06888;F511_07138;F511_07678;F511_08261;F511_08420;F511_08923;F511_09613;F511_09741;F511_10100;F511_10328;F511_10493;F511_10618;F51…
GO:0032549	ribonucleoside binding	96	1843	0.0381566	0.377758	F511_00235;F511_00470;F511_00636;F511_00645;F511_00693;F511_00811;F511_00852;F511_01194;F511_01233;F511_01334;F511_01565;F511_01576;F511_02264;F511_02539;F511_02624;F511_02630;F511_03449;F511_04217;F511_04914;F511_05232;F511_05382;F511_05509;F511_06262;F511_06503;F511_06888;F511_07138;F511_07678;F511_08261;F511_08420;F511_08923;F511_09613;F511_09741;F511_10100;F511_10328;F511_10493;F511_10618;F51…
GO:0004386	helicase activity	11	137	0.0393197	0.377758	F511_01233;F511_03449;F511_09741;F511_11535;F511_13540;F511_16943;F511_22006;F511_22949;F511_31707;F511_34330;F511_35749
GO:0032553	ribonucleotide binding	96	1854	0.0436187	0.377758	F511_00235;F511_00470;F511_00636;F511_00645;F511_00693;F511_00811;F511_00852;F511_01120;F511_01194;F511_01233;F511_01334;F511_01565;F511_01576;F511_02264;F511_02539;F511_02624;F511_02630;F511_03449;F511_04217;F511_04914;F511_05232;F511_05382;F511_05509;F511_06262;F511_06503;F511_06888;F511_07138;F511_07678;F511_08261;F511_08420;F511_08923;F511_09613;F511_09741;F511_10100;F511_10328;F511_10493;F51…
GO:0001883	purine nucleoside binding	95	1833	0.0437982	0.377758	F511_00235;F511_00470;F511_00636;F511_00645;F511_00693;F511_00811;F511_00852;F511_01194;F511_01233;F511_01334;F511_01565;F511_01576;F511_02264;F511_02539;F511_02624;F511_02630;F511_03449;F511_04217;F511_04914;F511_05232;F511_05382;F511_05509;F511_06262;F511_06503;F511_06888;F511_07138;F511_07678;F511_08261;F511_08420;F511_08923;F511_09613;F511_09741;F511_10100;F511_10328;F511_10493;F511_10618;F51…
GO:0032550	purine ribonucleoside binding	95	1833	0.0437982	0.377758	F511_00235;F511_00470;F511_00636;F511_00645;F511_00693;F511_00811;F511_00852;F511_01194;F511_01233;F511_01334;F511_01565;F511_01576;F511_02264;F511_02539;F511_02624;F511_02630;F511_03449;F511_04217;F511_04914;F511_05232;F511_05382;F511_05509;F511_06262;F511_06503;F511_06888;F511_07138;F511_07678;F511_08261;F511_08420;F511_08923;F511_09613;F511_09741;F511_10100;F511_10328;F511_10493;F511_10618;F51…
GO:0032555	purine ribonucleotide binding	95	1833	0.0437982	0.377758	F511_00235;F511_00470;F511_00636;F511_00645;F511_00693;F511_00811;F511_00852;F511_01194;F511_01233;F511_01334;F511_01565;F511_01576;F511_02264;F511_02539;F511_02624;F511_02630;F511_03449;F511_04217;F511_04914;F511_05232;F511_05382;F511_05509;F511_06262;F511_06503;F511_06888;F511_07138;F511_07678;F511_08261;F511_08420;F511_08923;F511_09613;F511_09741;F511_10100;F511_10328;F511_10493;F511_10618;F51…
GO:0035639	purine ribonucleoside triphosphate binding	95	1833	0.0437982	0.377758	F511_00235;F511_00470;F511_00636;F511_00645;F511_00693;F511_00811;F511_00852;F511_01194;F511_01233;F511_01334;F511_01565;F511_01576;F511_02264;F511_02539;F511_02624;F511_02630;F511_03449;F511_04217;F511_04914;F511_05232;F511_05382;F511_05509;F511_06262;F511_06503;F511_06888;F511_07138;F511_07678;F511_08261;F511_08420;F511_08923;F511_09613;F511_09741;F511_10100;F511_10328;F511_10493;F511_10618;F51…
GO:0097367	carbohydrate derivative binding	97	1876	0.0439552	0.377758	F511_00235;F511_00470;F511_00636;F511_00645;F511_00693;F511_00811;F511_00852;F511_01120;F511_01194;F511_01233;F511_01334;F511_01565;F511_01576;F511_02264;F511_02539;F511_02624;F511_02630;F511_03449;F511_04217;F511_04914;F511_05232;F511_05382;F511_05509;F511_06262;F511_06503;F511_06888;F511_07138;F511_07678;F511_08261;F511_08420;F511_08923;F511_09613;F511_09741;F511_10100;F511_10328;F511_10493;F51…
GO:0003827	alpha-1,3-mannosylglycoprotein 2-beta-N-acetylglucosaminyltransferase activity	1	1	0.0440644	0.377758	F511_06582
GO:0003855	3-dehydroquinate dehydratase activity	1	1	0.0440644	0.377758	F511_03670
GO:0003998	acylphosphatase activity	1	1	0.0440644	0.377758	F511_13922
GO:0004421	hydroxymethylglutaryl-CoA synthase activity	1	1	0.0440644	0.377758	F511_26294
GO:0004573	mannosyl-oligosaccharide glucosidase activity	1	1	0.0440644	0.377758	F511_15646
GO:0004657	proline dehydrogenase activity	1	1	0.0440644	0.377758	F511_28039
GO:0004846	urate oxidase activity	1	1	0.0440644	0.377758	F511_06743
GO:0008239	dipeptidyl-peptidase activity	1	1	0.0440644	0.377758	F511_00533
GO:0015087	cobalt ion transmembrane transporter activity	1	1	0.0440644	0.377758	F511_27497
GO:0016661	oxidoreductase activity, acting on other nitrogenous compounds as donors	1	1	0.0440644	0.377758	F511_06743
GO:0016663	oxidoreductase activity, acting on other nitrogenous compounds as donors, oxygen as acceptor	1	1	0.0440644	0.377758	F511_06743
GO:0033925	mannosyl-glycoprotein endo-beta-N-acetylglucosaminidase activity	1	1	0.0440644	0.377758	F511_16903
GO:0004930	G-protein coupled receptor activity	2	8	0.0454742	0.377758	F511_01517;F511_12722
GO:0017076	purine nucleotide binding	95	1840	0.0476115	0.377758	F511_00235;F511_00470;F511_00636;F511_00645;F511_00693;F511_00811;F511_00852;F511_01194;F511_01233;F511_01334;F511_01565;F511_01576;F511_02264;F511_02539;F511_02624;F511_02630;F511_03449;F511_04217;F511_04914;F511_05232;F511_05382;F511_05509;F511_06262;F511_06503;F511_06888;F511_07138;F511_07678;F511_08261;F511_08420;F511_08923;F511_09613;F511_09741;F511_10100;F511_10328;F511_10493;F511_10618;F51…
GO:0004842	ubiquitin-protein transferase activity	6	60	0.0477503	0.377758	F511_03899;F511_04891;F511_12875;F511_22704;F511_25276;F511_25340
GO:0019787	ubiquitin-like protein transferase activity	6	60	0.0477503	0.377758	F511_03899;F511_04891;F511_12875;F511_22704;F511_25276;F511_25340
GO:0008026	ATP-dependent helicase activity	8	93	0.0521761	0.395207	F511_01233;F511_03449;F511_09741;F511_11535;F511_16943;F511_22006;F511_31707;F511_34330
GO:0070035	purine NTP-dependent helicase activity	8	93	0.0521761	0.395207	F511_01233;F511_03449;F511_09741;F511_11535;F511_16943;F511_22006;F511_31707;F511_34330
GO:0008094	DNA-dependent ATPase activity	4	33	0.0555173	0.411753	F511_00852;F511_11456;F511_14294;F511_20019
GO:1901618	organic hydroxy compound transmembrane transporter activity	2	9	0.0567952	0.412635	F511_00966;F511_33240
GO:0003918	DNA topoisomerase type II (ATP-hydrolyzing) activity	2	10	0.0689722	0.481453	F511_11456;F511_14294
GO:0061505	DNA topoisomerase II activity	2	10	0.0689722	0.481453	F511_11456;F511_14294
GO:0004164	diphthine synthase activity	1	2	0.0861913	0.52007	F511_00999
GO:0004462	lactoylglutathione lyase activity	1	2	0.0861913	0.52007	F511_06207
GO:0004637	phosphoribosylamine-glycine ligase activity	1	2	0.0861913	0.52007	F511_01576
GO:0004764	shikimate 3-dehydrogenase (NADP+) activity	1	2	0.0861913	0.52007	F511_03670
GO:0004828	serine-tRNA ligase activity	1	2	0.0861913	0.52007	F511_02630
GO:0004965	G-protein coupled GABA receptor activity	1	2	0.0861913	0.52007	F511_01517
GO:0009378	four-way junction helicase activity	1	2	0.0861913	0.52007	F511_13540
GO:0016917	GABA receptor activity	1	2	0.0861913	0.52007	F511_01517
GO:0000166	nucleotide binding	101	2028	0.089733	0.520923	F511_00235;F511_00470;F511_00636;F511_00645;F511_00693;F511_00811;F511_00852;F511_01120;F511_01194;F511_01233;F511_01334;F511_01565;F511_01576;F511_01804;F511_02264;F511_02539;F511_02624;F511_02630;F511_03449;F511_03581;F511_04217;F511_04914;F511_05232;F511_05382;F511_05509;F511_06262;F511_06503;F511_06888;F511_07138;F511_07678;F511_08261;F511_08420;F511_08923;F511_09613;F511_09741;F511_10100;F51…
GO:1901265	nucleoside phosphate binding	101	2028	0.089733	0.520923	F511_00235;F511_00470;F511_00636;F511_00645;F511_00693;F511_00811;F511_00852;F511_01120;F511_01194;F511_01233;F511_01334;F511_01565;F511_01576;F511_01804;F511_02264;F511_02539;F511_02624;F511_02630;F511_03449;F511_03581;F511_04217;F511_04914;F511_05232;F511_05382;F511_05509;F511_06262;F511_06503;F511_06888;F511_07138;F511_07678;F511_08261;F511_08420;F511_08923;F511_09613;F511_09741;F511_10100;F51…
GO:0042623	ATPase activity, coupled	15	233	0.0907225	0.520923	F511_00852;F511_01233;F511_01334;F511_03449;F511_06888;F511_09741;F511_11456;F511_11535;F511_14294;F511_16943;F511_20019;F511_22006;F511_22405;F511_31707;F511_34330
GO:0004659	prenyltransferase activity	2	12	0.0955129	0.539724	F511_02451;F511_07602
GO:0043168	anion binding	104	2108	0.103312	0.549047	F511_00235;F511_00470;F511_00636;F511_00645;F511_00693;F511_00811;F511_00852;F511_01120;F511_01194;F511_01233;F511_01334;F511_01565;F511_01576;F511_01804;F511_02264;F511_02539;F511_02624;F511_02630;F511_03449;F511_04217;F511_04914;F511_05232;F511_05382;F511_05509;F511_06262;F511_06503;F511_06888;F511_07138;F511_07678;F511_07746;F511_08261;F511_08420;F511_08923;F511_09613;F511_09741;F511_10100;F51…
GO:0003774	motor activity	5	57	0.105237	0.549047	F511_01565;F511_06503;F511_10194;F511_18178;F511_31634
GO:0016874	ligase activity	11	164	0.10869	0.549047	F511_01093;F511_01576;F511_02630;F511_11278;F511_13304;F511_13718;F511_17454;F511_18762;F511_20707;F511_24847;F511_25831
GO:0051539	4 iron, 4 sulfur cluster binding	2	13	0.109703	0.549047	F511_03251;F511_06775
GO:0022836	gated channel activity	4	42	0.112207	0.549047	F511_01517;F511_11773;F511_26663;F511_29248
GO:0008514	organic anion transmembrane transporter activity	3	27	0.114023	0.549047	F511_00966;F511_07897;F511_33240
GO:0036094	small molecule binding	102	2076	0.114956	0.549047	F511_00235;F511_00470;F511_00636;F511_00645;F511_00693;F511_00811;F511_00852;F511_01120;F511_01194;F511_01233;F511_01334;F511_01565;F511_01576;F511_01804;F511_02264;F511_02539;F511_02624;F511_02630;F511_03449;F511_03581;F511_04217;F511_04914;F511_05232;F511_05382;F511_05509;F511_06262;F511_06503;F511_06888;F511_07138;F511_07678;F511_08261;F511_08420;F511_08923;F511_09613;F511_09741;F511_10100;F51…
GO:0003916	DNA topoisomerase activity	2	14	0.1244	0.549047	F511_11456;F511_14294
GO:0003849	3-deoxy-7-phosphoheptulonate synthase activity	1	3	0.126466	0.549047	F511_15112
GO:0004476	mannose-6-phosphate isomerase activity	1	3	0.126466	0.549047	F511_00586
GO:0004813	alanine-tRNA ligase activity	1	3	0.126466	0.549047	F511_18762
GO:0008493	tetracycline transporter activity	1	3	0.126466	0.549047	F511_00966
GO:0008898	S-adenosylmethionine-homocysteine S-methyltransferase activity	1	3	0.126466	0.549047	F511_17233
GO:0015307	drug:proton antiporter activity	1	3	0.126466	0.549047	F511_00966
GO:0015520	tetracycline:proton antiporter activity	1	3	0.126466	0.549047	F511_00966
GO:0015926	glucosidase activity	1	3	0.126466	0.549047	F511_15646
GO:0019534	toxin transporter activity	1	3	0.126466	0.549047	F511_00966
GO:0030060	L-malate dehydrogenase activity	1	3	0.126466	0.549047	F511_21746
GO:0042895	antibiotic transporter activity	1	3	0.126466	0.549047	F511_00966
GO:0003725	double-stranded RNA binding	2	15	0.139532	0.598475	F511_03042;F511_09741
GO:0003777	microtubule motor activity	4	46	0.143256	0.607132	F511_01565;F511_06503;F511_18178;F511_31634
GO:0003905	alkylbase DNA N-glycosylase activity	1	4	0.164969	0.634296	F511_03412
GO:0004075	biotin carboxylase activity	1	4	0.164969	0.634296	F511_13718
GO:0004345	glucose-6-phosphate dehydrogenase activity	1	4	0.164969	0.634296	F511_03581
GO:0043022	ribosome binding	1	4	0.164969	0.634296	F511_24554
GO:0047325	inositol tetrakisphosphate 1-kinase activity	1	4	0.164969	0.634296	F511_13958
GO:0051765	inositol tetrakisphosphate kinase activity	1	4	0.164969	0.634296	F511_13958
GO:0004519	endonuclease activity	4	50	0.177246	0.634296	F511_03251;F511_06775;F511_17825;F511_25402
GO:0004812	aminoacyl-tRNA ligase activity	4	50	0.177246	0.634296	F511_02630;F511_13304;F511_18762;F511_25831
GO:0005216	ion channel activity	4	50	0.177246	0.634296	F511_01517;F511_11773;F511_26663;F511_29248
GO:0015267	channel activity	4	50	0.177246	0.634296	F511_01517;F511_11773;F511_26663;F511_29248
GO:0022803	passive transmembrane transporter activity	4	50	0.177246	0.634296	F511_01517;F511_11773;F511_26663;F511_29248
GO:0022838	substrate-specific channel activity	4	50	0.177246	0.634296	F511_01517;F511_11773;F511_26663;F511_29248
GO:0051536	iron-sulfur cluster binding	4	50	0.177246	0.634296	F511_03251;F511_06775;F511_27225;F511_35451
GO:0051540	metal cluster binding	4	50	0.177246	0.634296	F511_03251;F511_06775;F511_27225;F511_35451
GO:0004252	serine-type endopeptidase activity	6	87	0.184642	0.634296	F511_01638;F511_04056;F511_11489;F511_15905;F511_18378;F511_27943
GO:0016875	ligase activity, forming carbon-oxygen bonds	4	51	0.18614	0.634296	F511_02630;F511_13304;F511_18762;F511_25831
GO:0016876	ligase activity, forming aminoacyl-tRNA and related compounds	4	51	0.18614	0.634296	F511_02630;F511_13304;F511_18762;F511_25831
GO:0003678	DNA helicase activity	2	18	0.186899	0.634296	F511_13540;F511_35749
GO:0000062	fatty-acyl-CoA binding	1	5	0.201779	0.634296	F511_07746
GO:0008020	G-protein coupled photoreceptor activity	1	5	0.201779	0.634296	F511_12722
GO:0008641	small protein activating enzyme activity	1	5	0.201779	0.634296	F511_17454
GO:0009881	photoreceptor activity	1	5	0.201779	0.634296	F511_12722
GO:0043021	ribonucleoprotein complex binding	1	5	0.201779	0.634296	F511_24554
GO:0000155	phosphorelay sensor kinase activity	2	19	0.203154	0.634296	F511_12722;F511_23616
GO:0004673	protein histidine kinase activity	2	19	0.203154	0.634296	F511_12722;F511_23616
GO:0016775	phosphotransferase activity, nitrogenous group as acceptor	2	19	0.203154	0.634296	F511_12722;F511_23616
GO:0019200	carbohydrate kinase activity	2	19	0.203154	0.634296	F511_13357;F511_28895
GO:0003723	RNA binding	17	313	0.219067	0.634296	F511_03042;F511_03323;F511_03419;F511_04832;F511_05948;F511_09741;F511_10305;F511_10473;F511_12213;F511_17825;F511_17848;F511_19708;F511_22157;F511_24554;F511_25831;F511_30383;F511_30900
GO:0016741	transferase activity, transferring one-carbon groups	11	192	0.226697	0.634296	F511_00290;F511_00999;F511_11567;F511_12213;F511_17233;F511_17570;F511_18538;F511_18539;F511_25859;F511_27070;F511_31950
GO:0016765	transferase activity, transferring alkyl or aryl (other than methyl) groups	3	38	0.233855	0.634296	F511_02451;F511_07602;F511_15112
GO:0003755	peptidyl-prolyl cis-trans isomerase activity	2	21	0.236068	0.634296	F511_03170;F511_03627
GO:0016859	cis-trans isomerase activity	2	21	0.236068	0.634296	F511_03170;F511_03627
GO:0000049	tRNA binding	1	6	0.23697	0.634296	F511_25831
GO:0003989	acetyl-CoA carboxylase activity	1	6	0.23697	0.634296	F511_13718
GO:0004407	histone deacetylase activity	1	6	0.23697	0.634296	F511_05446
GO:0004815	aspartate-tRNA ligase activity	1	6	0.23697	0.634296	F511_13304
GO:0005343	organic acid:sodium symporter activity	1	6	0.23697	0.634296	F511_33240
GO:0008028	monocarboxylic acid transmembrane transporter activity	1	6	0.23697	0.634296	F511_33240
GO:0008172	S-methyltransferase activity	1	6	0.23697	0.634296	F511_17233
GO:0008508	bile acid:sodium symporter activity	1	6	0.23697	0.634296	F511_33240
GO:0009678	hydrogen-translocating pyrophosphatase activity	1	6	0.23697	0.634296	F511_02551
GO:0015125	bile acid transmembrane transporter activity	1	6	0.23697	0.634296	F511_33240
GO:0015296	anion:cation symporter activity	1	6	0.23697	0.634296	F511_33240
GO:0015370	solute:sodium symporter activity	1	6	0.23697	0.634296	F511_33240
GO:0016421	CoA carboxylase activity	1	6	0.23697	0.634296	F511_13718
GO:0016799	hydrolase activity, hydrolyzing N-glycosyl compounds	1	6	0.23697	0.634296	F511_03412
GO:0016885	ligase activity, forming carbon-carbon bonds	1	6	0.23697	0.634296	F511_13718
GO:0019104	DNA N-glycosylase activity	1	6	0.23697	0.634296	F511_03412
GO:0033558	protein deacetylase activity	1	6	0.23697	0.634296	F511_05446
GO:0016818	hydrolase activity, acting on acid anhydrides, in phosphorus-containing anhydrides	32	638	0.245161	0.651324	F511_00470;F511_00852;F511_01194;F511_01233;F511_01334;F511_01565;F511_02551;F511_03449;F511_05382;F511_06503;F511_06888;F511_09741;F511_10194;F511_11456;F511_11535;F511_13540;F511_13922;F511_14063;F511_14294;F511_16943;F511_18178;F511_20019;F511_22006;F511_22154;F511_22405;F511_22569;F511_22949;F511_24097;F511_31634;F511_31707;F511_34330;F511_35749
GO:0097159	organic cyclic compound binding	178	3875	0.248827	0.651341	F511_00235;F511_00296;F511_00353;F511_00427;F511_00470;F511_00499;F511_00636;F511_00645;F511_00693;F511_00811;F511_00852;F511_01120;F511_01121;F511_01194;F511_01233;F511_01333;F511_01334;F511_01490;F511_01565;F511_01576;F511_01804;F511_01905;F511_01968;F511_01974;F511_02065;F511_02084;F511_02264;F511_02539;F511_02624;F511_02630;F511_02810;F511_03042;F511_03323;F511_03412;F511_03419;F511_03445;F51…
GO:1901363	heterocyclic compound binding	178	3875	0.248827	0.651341	F511_00235;F511_00296;F511_00353;F511_00427;F511_00470;F511_00499;F511_00636;F511_00645;F511_00693;F511_00811;F511_00852;F511_01120;F511_01121;F511_01194;F511_01233;F511_01333;F511_01334;F511_01490;F511_01565;F511_01576;F511_01804;F511_01905;F511_01968;F511_01974;F511_02065;F511_02084;F511_02264;F511_02539;F511_02624;F511_02630;F511_02810;F511_03042;F511_03323;F511_03412;F511_03419;F511_03445;F51…
GO:0016762	xyloglucan:xyloglucosyl transferase activity	2	22	0.25264	0.655361	F511_13539;F511_26572
GO:0008168	methyltransferase activity	10	179	0.26509	0.655361	F511_00290;F511_00999;F511_11567;F511_12213;F511_17233;F511_17570;F511_18538;F511_18539;F511_27070;F511_31950
GO:0004672	protein kinase activity	38	775	0.265904	0.655361	F511_00235;F511_00636;F511_00693;F511_00811;F511_02264;F511_02624;F511_04914;F511_05232;F511_05509;F511_06262;F511_07138;F511_07678;F511_08261;F511_10100;F511_10493;F511_10618;F511_10748;F511_12722;F511_13743;F511_17315;F511_17539;F511_18955;F511_20875;F511_21003;F511_21568;F511_22051;F511_22131;F511_23611;F511_23616;F511_24001;F511_25107;F511_25276;F511_26316;F511_27707;F511_28590;F511_31479;F51…
GO:0016301	kinase activity	43	885	0.269358	0.655361	F511_00235;F511_00636;F511_00693;F511_00811;F511_02264;F511_02624;F511_04914;F511_05232;F511_05509;F511_06262;F511_07138;F511_07678;F511_08261;F511_09613;F511_10100;F511_10493;F511_10618;F511_10748;F511_12722;F511_13357;F511_13743;F511_13958;F511_14930;F511_17315;F511_17539;F511_18955;F511_20875;F511_21003;F511_21568;F511_22051;F511_22131;F511_23611;F511_23616;F511_24001;F511_25107;F511_25276;F51…
GO:0004045	aminoacyl-tRNA hydrolase activity	1	7	0.270613	0.655361	F511_22314
GO:0004372	glycine hydroxymethyltransferase activity	1	7	0.270613	0.655361	F511_25859
GO:0004747	ribokinase activity	1	7	0.270613	0.655361	F511_13357
GO:0005544	calcium-dependent phospholipid binding	1	7	0.270613	0.655361	F511_13464
GO:0016624	oxidoreductase activity, acting on the aldehyde or oxo group of donors, disulfide as acceptor	1	7	0.270613	0.655361	F511_18713
GO:0019213	deacetylase activity	1	7	0.270613	0.655361	F511_05446
GO:0030604	1-deoxy-D-xylulose-5-phosphate reductoisomerase activity	1	7	0.270613	0.655361	F511_14844
GO:0005215	transporter activity	30	605	0.274668	0.660687	F511_00530;F511_00629;F511_00966;F511_01334;F511_01517;F511_01540;F511_01992;F511_02551;F511_02785;F511_05246;F511_05975;F511_06888;F511_07897;F511_08153;F511_11773;F511_11805;F511_15380;F511_21592;F511_22164;F511_22405;F511_23694;F511_26663;F511_27182;F511_27497;F511_28124;F511_29248;F511_29386;F511_29541;F511_33240;F511_37618
GO:0000156	phosphorelay response regulator activity	3	42	0.281914	0.66124	F511_03292;F511_15229;F511_23616
GO:0016853	isomerase activity	8	141	0.282404	0.66124	F511_00586;F511_03170;F511_03627;F511_04187;F511_04832;F511_11456;F511_14294;F511_17658
GO:0016773	phosphotransferase activity, alcohol group as acceptor	43	891	0.284758	0.66124	F511_00235;F511_00636;F511_00693;F511_00811;F511_02264;F511_02624;F511_04914;F511_05232;F511_05509;F511_06262;F511_07138;F511_07678;F511_08261;F511_09613;F511_10100;F511_10493;F511_10618;F511_10748;F511_12722;F511_13357;F511_13743;F511_13958;F511_14930;F511_17315;F511_17539;F511_18955;F511_20875;F511_21003;F511_21568;F511_22051;F511_22131;F511_23611;F511_23616;F511_24001;F511_25107;F511_25276;F51…
GO:0005342	organic acid transmembrane transporter activity	2	24	0.285828	0.66124	F511_07897;F511_33240
GO:0046943	carboxylic acid transmembrane transporter activity	2	24	0.285828	0.66124	F511_07897;F511_33240
GO:0016817	hydrolase activity, acting on acid anhydrides	32	652	0.286042	0.66124	F511_00470;F511_00852;F511_01194;F511_01233;F511_01334;F511_01565;F511_02551;F511_03449;F511_05382;F511_06503;F511_06888;F511_09741;F511_10194;F511_11456;F511_11535;F511_13540;F511_13922;F511_14063;F511_14294;F511_16943;F511_18178;F511_20019;F511_22006;F511_22154;F511_22405;F511_22569;F511_22949;F511_24097;F511_31634;F511_31707;F511_34330;F511_35749
GO:0016462	pyrophosphatase activity	31	633	0.29425	0.665358	F511_00470;F511_00852;F511_01194;F511_01233;F511_01334;F511_01565;F511_02551;F511_03449;F511_05382;F511_06503;F511_06888;F511_09741;F511_10194;F511_11456;F511_11535;F511_13540;F511_14063;F511_14294;F511_16943;F511_18178;F511_20019;F511_22006;F511_22154;F511_22405;F511_22569;F511_22949;F511_24097;F511_31634;F511_31707;F511_34330;F511_35749
GO:0004674	protein serine/threonine kinase activity	35	722	0.300219	0.665358	F511_00235;F511_00693;F511_00811;F511_02264;F511_02624;F511_04914;F511_05232;F511_05509;F511_06262;F511_07138;F511_07678;F511_08261;F511_10100;F511_10493;F511_10618;F511_10748;F511_13743;F511_17315;F511_17539;F511_18955;F511_20875;F511_21003;F511_21568;F511_22051;F511_22131;F511_23611;F511_24001;F511_25107;F511_25276;F511_26316;F511_27707;F511_28590;F511_31479;F511_34816;F511_41355
GO:0044877	macromolecular complex binding	2	25	0.302378	0.665358	F511_05948;F511_24554
GO:0016149	translation release factor activity, codon specific	1	8	0.302775	0.665358	F511_03323
GO:0016161	beta-amylase activity	1	8	0.302775	0.665358	F511_10640
GO:0016843	amine-lyase activity	1	8	0.302775	0.665358	F511_22163
GO:0016844	strictosidine synthase activity	1	8	0.302775	0.665358	F511_22163
GO:0016877	ligase activity, forming carbon-sulfur bonds	1	8	0.302775	0.665358	F511_17454
GO:0016887	ATPase activity	16	314	0.309981	0.675999	F511_00470;F511_00852;F511_01233;F511_01334;F511_03449;F511_06888;F511_09741;F511_11456;F511_11535;F511_14294;F511_16943;F511_20019;F511_22006;F511_22405;F511_31707;F511_34330
GO:0016616	oxidoreductase activity, acting on the CH-OH group of donors, NAD or NADP as acceptor	5	84	0.311415	0.675999	F511_02511;F511_03581;F511_03670;F511_14844;F511_21746
GO:0008509	anion transmembrane transporter activity	3	45	0.318504	0.687196	F511_00966;F511_07897;F511_33240
GO:0017111	nucleoside-triphosphatase activity	30	623	0.331781	0.702569	F511_00470;F511_00852;F511_01194;F511_01233;F511_01334;F511_01565;F511_03449;F511_05382;F511_06503;F511_06888;F511_09741;F511_10194;F511_11456;F511_11535;F511_13540;F511_14063;F511_14294;F511_16943;F511_18178;F511_20019;F511_22006;F511_22154;F511_22405;F511_22569;F511_22949;F511_24097;F511_31634;F511_31707;F511_34330;F511_35749
GO:0003872	6-phosphofructokinase activity	1	9	0.333523	0.702569	F511_28895
GO:0008443	phosphofructokinase activity	1	9	0.333523	0.702569	F511_28895
GO:0046923	ER retention sequence binding	1	9	0.333523	0.702569	F511_14833
GO:0003676	nucleic acid binding	81	1759	0.346926	0.726505	F511_00296;F511_00353;F511_00427;F511_00499;F511_00852;F511_01233;F511_01490;F511_01905;F511_01968;F511_01974;F511_02065;F511_02084;F511_02810;F511_03042;F511_03323;F511_03412;F511_03419;F511_03445;F511_03449;F511_03650;F511_04692;F511_04714;F511_04832;F511_05145;F511_05382;F511_05948;F511_06405;F511_07397;F511_07799;F511_08184;F511_08375;F511_09316;F511_09741;F511_10305;F511_10473;F511_11456;F51…
GO:0004518	nuclease activity	6	110	0.35639	0.729936	F511_03251;F511_04837;F511_06775;F511_17825;F511_22157;F511_25402
GO:0004427	inorganic diphosphatase activity	1	10	0.362917	0.729936	F511_02551
GO:0005048	signal sequence binding	1	10	0.362917	0.729936	F511_14833
GO:0015081	sodium ion transmembrane transporter activity	1	10	0.362917	0.729936	F511_33240
GO:0016160	amylase activity	1	10	0.362917	0.729936	F511_10640
GO:0042277	peptide binding	1	10	0.362917	0.729936	F511_14833
GO:0046915	transition metal ion transmembrane transporter activity	1	10	0.362917	0.729936	F511_27497
GO:0020037	heme binding	12	241	0.373723	0.740198	F511_01121;F511_01333;F511_05201;F511_05607;F511_08484;F511_08751;F511_18695;F511_21061;F511_25054;F511_26586;F511_27070;F511_32188
GO:0046906	tetrapyrrole binding	12	241	0.373723	0.740198	F511_01121;F511_01333;F511_05201;F511_05607;F511_08484;F511_08751;F511_18695;F511_21061;F511_25054;F511_26586;F511_27070;F511_32188
GO:0005515	protein binding	100	2198	0.374257	0.740198	F511_00160;F511_00224;F511_00674;F511_00879;F511_01121;F511_01194;F511_01253;F511_01372;F511_01550;F511_01639;F511_01968;F511_02065;F511_02243;F511_02264;F511_02880;F511_02917;F511_02926;F511_03042;F511_03048;F511_03148;F511_03581;F511_03599;F511_03622;F511_03762;F511_04001;F511_04170;F511_04494;F511_04584;F511_05104;F511_05248;F511_05690;F511_05940;F511_05947;F511_05968;F511_06002;F511_06060;F51…
GO:0016879	ligase activity, forming carbon-nitrogen bonds	5	93	0.390752	0.740439	F511_01093;F511_01576;F511_11278;F511_13718;F511_20707
GO:0003747	translation release factor activity	1	11	0.391018	0.740439	F511_03323
GO:0005088	Ras guanyl-nucleotide exchange factor activity	1	11	0.391018	0.740439	F511_03104
GO:0005089	Rho guanyl-nucleotide exchange factor activity	1	11	0.391018	0.740439	F511_03104
GO:0008079	translation termination factor activity	1	11	0.391018	0.740439	F511_03323
GO:0015293	symporter activity	1	11	0.391018	0.740439	F511_33240
GO:0015294	solute:cation symporter activity	1	11	0.391018	0.740439	F511_33240
GO:1901681	sulfur compound binding	1	11	0.391018	0.740439	F511_07746
GO:0016740	transferase activity	86	1894	0.395503	0.744969	F511_00235;F511_00290;F511_00636;F511_00693;F511_00811;F511_00999;F511_02264;F511_02451;F511_02511;F511_02624;F511_02627;F511_03899;F511_04891;F511_04914;F511_05232;F511_05478;F511_05509;F511_05948;F511_06262;F511_06582;F511_06999;F511_07138;F511_07148;F511_07602;F511_07678;F511_08261;F511_09613;F511_10100;F511_10493;F511_10618;F511_10748;F511_11066;F511_11567;F511_12061;F511_12213;F511_12722;F51…
GO:0016787	hydrolase activity	84	1858	0.414681	0.770809	F511_00157;F511_00272;F511_00470;F511_00533;F511_00721;F511_00852;F511_00926;F511_00999;F511_01194;F511_01233;F511_01334;F511_01565;F511_01638;F511_02551;F511_02863;F511_03007;F511_03066;F511_03251;F511_03293;F511_03412;F511_03449;F511_04056;F511_04603;F511_04837;F511_05051;F511_05382;F511_05446;F511_05835;F511_05982;F511_06503;F511_06775;F511_06888;F511_09741;F511_10194;F511_10640;F511_10667;F51…
GO:0008171	O-methyltransferase activity	2	32	0.415012	0.770809	F511_17570;F511_27070
GO:0003690	double-stranded DNA binding	1	12	0.417882	0.770809	F511_19635
GO:0030983	mismatched DNA binding	1	12	0.417882	0.770809	F511_19635
GO:0008135	translation factor activity, RNA binding	3	55	0.439182	0.787124	F511_03323;F511_03419;F511_24554
GO:0003697	single-stranded DNA binding	1	13	0.443564	0.787124	F511_16858
GO:0004523	RNA-DNA hybrid ribonuclease activity	1	13	0.443564	0.787124	F511_17825
GO:0004568	chitinase activity	1	13	0.443564	0.787124	F511_00721
GO:0008483	transaminase activity	1	13	0.443564	0.787124	F511_30012
GO:0016742	hydroxymethyl-, formyl- and related transferase activity	1	13	0.443564	0.787124	F511_25859
GO:0046912	transferase activity, transferring acyl groups, acyl groups converted into alkyl on transfer	1	13	0.443564	0.787124	F511_26294
GO:0016758	transferase activity, transferring hexosyl groups	12	254	0.444415	0.787124	F511_02627;F511_05478;F511_06582;F511_06999;F511_12061;F511_13539;F511_13930;F511_23422;F511_25239;F511_26572;F511_33007;F511_42048
GO:0015238	drug transmembrane transporter activity	2	35	0.460539	0.789806	F511_00966;F511_08153
GO:0090484	drug transporter activity	2	35	0.460539	0.789806	F511_00966;F511_08153
GO:0005319	lipid transporter activity	1	14	0.468115	0.789806	F511_33240
GO:0005484	SNAP receptor activity	1	14	0.468115	0.789806	F511_14671
GO:0008375	acetylglucosaminyltransferase activity	1	14	0.468115	0.789806	F511_06582
GO:0008601	protein phosphatase type 2A regulator activity	1	14	0.468115	0.789806	F511_03271
GO:0016615	malate dehydrogenase activity	1	14	0.468115	0.789806	F511_21746
GO:0016884	carbon-nitrogen ligase activity, with glutamine as amido-N-donor	1	14	0.468115	0.789806	F511_20707
GO:0019208	phosphatase regulator activity	1	14	0.468115	0.789806	F511_03271
GO:0019888	protein phosphatase regulator activity	1	14	0.468115	0.789806	F511_03271
GO:0016614	oxidoreductase activity, acting on CH-OH group of donors	5	103	0.478	0.802679	F511_02511;F511_03581;F511_03670;F511_14844;F511_21746
GO:0005509	calcium ion binding	6	127	0.490385	0.809699	F511_00227;F511_00729;F511_03428;F511_05743;F511_13464;F511_38628
GO:0003746	translation elongation factor activity	1	15	0.491585	0.809699	F511_24554
GO:0016645	oxidoreductase activity, acting on the CH-NH group of donors	1	15	0.491585	0.809699	F511_28039
GO:0009055	electron carrier activity	14	309	0.496851	0.809699	F511_01121;F511_01333;F511_02296;F511_03022;F511_05607;F511_08484;F511_08751;F511_15973;F511_18695;F511_26586;F511_26646;F511_27070;F511_32188;F511_35451
GO:0003964	RNA-directed DNA polymerase activity	2	38	0.503935	0.809699	F511_05948;F511_17825
GO:0008757	S-adenosylmethionine-dependent methyltransferase activity	2	38	0.503935	0.809699	F511_00999;F511_17233
GO:0031072	heat shock protein binding	4	84	0.510036	0.809699	F511_06503;F511_08298;F511_30463;F511_35400
GO:0003677	DNA binding	47	1063	0.513925	0.809699	F511_00296;F511_00427;F511_00852;F511_01490;F511_01905;F511_01968;F511_01974;F511_02065;F511_02084;F511_02810;F511_03412;F511_03650;F511_04692;F511_04714;F511_05145;F511_05382;F511_05948;F511_06405;F511_07397;F511_08375;F511_09316;F511_11456;F511_13540;F511_13914;F511_14063;F511_14294;F511_14586;F511_16858;F511_17632;F511_19635;F511_20019;F511_21674;F511_22061;F511_22687;F511_22930;F511_22949;F51…
GO:0005249	voltage-gated potassium channel activity	1	16	0.514022	0.809699	F511_29248
GO:0009982	pseudouridine synthase activity	1	16	0.514022	0.809699	F511_04832
GO:0015171	amino acid transmembrane transporter activity	1	16	0.514022	0.809699	F511_07897
GO:0019843	rRNA binding	1	16	0.514022	0.809699	F511_30383
GO:0022843	voltage-gated cation channel activity	1	16	0.514022	0.809699	F511_29248
GO:0033218	amide binding	1	16	0.514022	0.809699	F511_14833
GO:0004190	aspartic-type endopeptidase activity	3	63	0.529592	0.814648	F511_11325;F511_12848;F511_29869
GO:0070001	aspartic-type peptidase activity	3	63	0.529592	0.814648	F511_11325;F511_12848;F511_29869
GO:0004175	endopeptidase activity	11	247	0.529894	0.814648	F511_00157;F511_00272;F511_01638;F511_04056;F511_11325;F511_11489;F511_12848;F511_15905;F511_18378;F511_27943;F511_29869
GO:0043167	ion binding	156	3548	0.5324	0.814648	F511_00160;F511_00227;F511_00235;F511_00470;F511_00489;F511_00586;F511_00636;F511_00645;F511_00693;F511_00729;F511_00811;F511_00852;F511_00879;F511_01120;F511_01121;F511_01194;F511_01233;F511_01333;F511_01334;F511_01565;F511_01576;F511_01804;F511_02264;F511_02296;F511_02511;F511_02539;F511_02624;F511_02630;F511_02880;F511_02926;F511_03419;F511_03428;F511_03449;F511_04217;F511_04494;F511_04584;F51…
GO:0016655	oxidoreductase activity, acting on NAD(P)H, quinone or similar compound as acceptor	1	17	0.535471	0.814648	F511_05029
GO:0016759	cellulose synthase activity	1	17	0.535471	0.814648	F511_02627
GO:0016760	cellulose synthase (UDP-forming) activity	1	17	0.535471	0.814648	F511_02627
GO:0016861	intramolecular oxidoreductase activity, interconverting aldoses and ketoses	1	17	0.535471	0.814648	F511_00586
GO:0004650	polygalacturonase activity	2	41	0.545009	0.825631	F511_05835;F511_21877
GO:0004177	aminopeptidase activity	1	18	0.555975	0.835136	F511_00533
GO:0005085	guanyl-nucleotide exchange factor activity	1	18	0.555975	0.835136	F511_03104
GO:0051082	unfolded protein binding	5	113	0.560723	0.836348	F511_08298;F511_14050;F511_29372;F511_30463;F511_35400
GO:0016772	transferase activity, transferring phosphorus-containing groups	47	1083	0.568874	0.836348	F511_00235;F511_00636;F511_00693;F511_00811;F511_02264;F511_02624;F511_04914;F511_05232;F511_05509;F511_05948;F511_06262;F511_07138;F511_07678;F511_08261;F511_09613;F511_10100;F511_10493;F511_10618;F511_10748;F511_12722;F511_13357;F511_13743;F511_13958;F511_14930;F511_17315;F511_17539;F511_17825;F511_18955;F511_20875;F511_21003;F511_21568;F511_21674;F511_22051;F511_22131;F511_23611;F511_23616;F51…
GO:0003899	DNA-directed RNA polymerase activity	2	43	0.571046	0.836348	F511_21674;F511_31480
GO:0003682	chromatin binding	1	19	0.575577	0.836348	F511_05948
GO:0004298	threonine-type endopeptidase activity	1	19	0.575577	0.836348	F511_00272
GO:0005261	cation channel activity	1	19	0.575577	0.836348	F511_29248
GO:0005267	potassium channel activity	1	19	0.575577	0.836348	F511_29248
GO:0070003	threonine-type peptidase activity	1	19	0.575577	0.836348	F511_00272
GO:0003735	structural constituent of ribosome	10	233	0.580282	0.839758	F511_01070;F511_01639;F511_04883;F511_07669;F511_07968;F511_08289;F511_10676;F511_21463;F511_30900;F511_32975
GO:0004540	ribonuclease activity	2	44	0.583654	0.840167	F511_17825;F511_22157
GO:0016757	transferase activity, transferring glycosyl groups	13	304	0.585285	0.840167	F511_02627;F511_05478;F511_06582;F511_06999;F511_11066;F511_12061;F511_13539;F511_13930;F511_23422;F511_25239;F511_26572;F511_33007;F511_42048
GO:0016788	hydrolase activity, acting on ester bonds	17	399	0.593438	0.84152	F511_03007;F511_03251;F511_04603;F511_04837;F511_05982;F511_06775;F511_10667;F511_11234;F511_11341;F511_12508;F511_17825;F511_19708;F511_22157;F511_22314;F511_22385;F511_25402;F511_31540
GO:0016811	hydrolase activity, acting on carbon-nitrogen (but not peptide) bonds, in linear amides	1	20	0.594314	0.84152	F511_05446
GO:0016860	intramolecular oxidoreductase activity	1	20	0.594314	0.84152	F511_00586
GO:0022891	substrate-specific transmembrane transporter activity	14	330	0.597789	0.84152	F511_00966;F511_01334;F511_01517;F511_06888;F511_07897;F511_11773;F511_22164;F511_26663;F511_27182;F511_27497;F511_28124;F511_29248;F511_29386;F511_33240
GO:0008236	serine-type peptidase activity	6	142	0.600411	0.84152	F511_01638;F511_04056;F511_11489;F511_15905;F511_18378;F511_27943
GO:0017171	serine hydrolase activity	6	142	0.600411	0.84152	F511_01638;F511_04056;F511_11489;F511_15905;F511_18378;F511_27943
GO:0016840	carbon-nitrogen lyase activity	1	21	0.612227	0.846783	F511_22163
GO:0005488	binding	286	6541	0.612281	0.846783	F511_00160;F511_00224;F511_00227;F511_00235;F511_00296;F511_00353;F511_00427;F511_00470;F511_00489;F511_00499;F511_00586;F511_00636;F511_00645;F511_00674;F511_00693;F511_00729;F511_00811;F511_00852;F511_00879;F511_01120;F511_01121;F511_01194;F511_01233;F511_01253;F511_01333;F511_01334;F511_01372;F511_01490;F511_01550;F511_01565;F511_01576;F511_01639;F511_01804;F511_01905;F511_01968;F511_01974;F51…
GO:0016798	hydrolase activity, acting on glycosyl bonds	12	287	0.616558	0.846783	F511_00721;F511_00999;F511_03412;F511_05051;F511_05835;F511_10640;F511_13539;F511_15646;F511_16903;F511_17945;F511_21877;F511_26572
GO:0005506	iron ion binding	10	240	0.61808	0.846783	F511_01121;F511_01333;F511_05607;F511_08484;F511_08751;F511_15973;F511_18695;F511_26586;F511_27070;F511_32188
GO:0015662	ATPase activity, coupled to transmembrane movement of ions, phosphorylative mechanism	2	47	0.619825	0.846783	F511_01334;F511_06888
GO:0034062	RNA polymerase activity	2	47	0.619825	0.846783	F511_21674;F511_31480
GO:0030170	pyridoxal phosphate binding	3	72	0.620816	0.846783	F511_10754;F511_25859;F511_30012
GO:0008276	protein methyltransferase activity	1	22	0.62935	0.849783	F511_11567
GO:0010181	FMN binding	1	22	0.62935	0.849783	F511_01120
GO:0004601	peroxidase activity	3	73	0.630176	0.849783	F511_05201;F511_21061;F511_25054
GO:0004497	monooxygenase activity	8	196	0.638583	0.857869	F511_01333;F511_05607;F511_08484;F511_08751;F511_18695;F511_26586;F511_27070;F511_32188
GO:0016891	endoribonuclease activity, producing 5'-phosphomonoesters	1	23	0.645719	0.861327	F511_17825
GO:0016684	oxidoreductase activity, acting on peroxide as acceptor	3	75	0.648415	0.861327	F511_05201;F511_21061;F511_25054
GO:0046873	metal ion transmembrane transporter activity	3	75	0.648415	0.861327	F511_27497;F511_29248;F511_33240
GO:0022857	transmembrane transporter activity	17	414	0.65458	0.866285	F511_00966;F511_01334;F511_01517;F511_02551;F511_06888;F511_07897;F511_08153;F511_11773;F511_22164;F511_22405;F511_26663;F511_27182;F511_27497;F511_28124;F511_29248;F511_29386;F511_33240
GO:0016846	carbon-sulfur lyase activity	1	24	0.661366	0.872023	F511_06207
GO:0015075	ion transmembrane transporter activity	11	275	0.672959	0.874952	F511_00966;F511_01334;F511_01517;F511_06888;F511_07897;F511_11773;F511_26663;F511_27497;F511_29248;F511_29386;F511_33240
GO:0015291	secondary active transmembrane transporter activity	3	78	0.674558	0.874952	F511_00966;F511_08153;F511_33240
GO:0008194	UDP-glycosyltransferase activity	2	52	0.67465	0.874952	F511_02627;F511_06582
GO:0004553	hydrolase activity, hydrolyzing O-glycosyl compounds	11	276	0.677583	0.874952	F511_00721;F511_00999;F511_05051;F511_05835;F511_10640;F511_13539;F511_15646;F511_16903;F511_17945;F511_21877;F511_26572
GO:0005198	structural molecule activity	11	277	0.682169	0.874952	F511_01070;F511_01639;F511_04883;F511_07669;F511_07968;F511_08289;F511_10676;F511_10985;F511_21463;F511_30900;F511_32975
GO:0005244	voltage-gated ion channel activity	1	26	0.690622	0.874952	F511_29248
GO:0005543	phospholipid binding	1	26	0.690622	0.874952	F511_13464
GO:0016597	amino acid binding	1	26	0.690622	0.874952	F511_17539
GO:0016831	carboxy-lyase activity	1	26	0.690622	0.874952	F511_10754
GO:0016893	endonuclease activity, active with either ribo- or deoxyribonucleic acids and producing 5'-phosphomonoesters	1	26	0.690622	0.874952	F511_17825
GO:0022832	voltage-gated channel activity	1	26	0.690622	0.874952	F511_29248
GO:0048037	cofactor binding	14	353	0.696917	0.879796	F511_01120;F511_01804;F511_02511;F511_03581;F511_03844;F511_07746;F511_08372;F511_10754;F511_15973;F511_21596;F511_25859;F511_30012;F511_32711;F511_34291
GO:0016209	antioxidant activity	3	83	0.714897	0.886732	F511_05201;F511_21061;F511_25054
GO:0015298	solute:cation antiporter activity	1	28	0.717356	0.886732	F511_00966
GO:0015299	solute:proton antiporter activity	1	28	0.717356	0.886732	F511_00966
GO:0016651	oxidoreductase activity, acting on NAD(P)H	1	28	0.717356	0.886732	F511_05029
GO:0016903	oxidoreductase activity, acting on the aldehyde or oxo group of donors	1	28	0.717356	0.886732	F511_18713
GO:0050661	NADP binding	1	28	0.717356	0.886732	F511_03581
GO:0050662	coenzyme binding	10	261	0.72009	0.887031	F511_01120;F511_01804;F511_03581;F511_03844;F511_07746;F511_08372;F511_15973;F511_21596;F511_32711;F511_34291
GO:0003743	translation initiation factor activity	1	29	0.729846	0.89287	F511_03419
GO:0004521	endoribonuclease activity	1	29	0.729846	0.89287	F511_17825
GO:0016881	acid-amino acid ligase activity	2	59	0.740417	0.899619	F511_01093;F511_11278
GO:0034061	DNA polymerase activity	2	59	0.740417	0.899619	F511_05948;F511_17825
GO:0022892	substrate-specific transporter activity	14	366	0.746016	0.903339	F511_00966;F511_01334;F511_01517;F511_06888;F511_07897;F511_11773;F511_22164;F511_26663;F511_27182;F511_27497;F511_28124;F511_29248;F511_29386;F511_33240
GO:0004721	phosphoprotein phosphatase activity	2	62	0.76494	0.919995	F511_12508;F511_31540
GO:0015297	antiporter activity	2	62	0.76494	0.919995	F511_00966;F511_08153
GO:0016836	hydro-lyase activity	1	33	0.774535	0.928399	F511_03670
GO:0015079	potassium ion transmembrane transporter activity	1	34	0.784503	0.930943	F511_29248
GO:0031406	carboxylic acid binding	1	34	0.784503	0.930943	F511_17539
GO:0043177	organic acid binding	1	34	0.784503	0.930943	F511_17539
GO:0022804	active transmembrane transporter activity	7	203	0.797103	0.940351	F511_00966;F511_01334;F511_02551;F511_06888;F511_08153;F511_22405;F511_33240
GO:0015399	primary active transmembrane transporter activity	4	125	0.80733	0.940351	F511_01334;F511_02551;F511_06888;F511_22405
GO:0015405	P-P-bond-hydrolysis-driven transmembrane transporter activity	4	125	0.80733	0.940351	F511_01334;F511_02551;F511_06888;F511_22405
GO:0004722	protein serine/threonine phosphatase activity	1	37	0.811845	0.940351	F511_31540
GO:0015035	protein disulfide oxidoreductase activity	2	69	0.814458	0.940351	F511_01121;F511_03022
GO:0015036	disulfide oxidoreductase activity	2	69	0.814458	0.940351	F511_01121;F511_03022
GO:0008233	peptidase activity	13	363	0.817399	0.940351	F511_00157;F511_00272;F511_00533;F511_01638;F511_02863;F511_04056;F511_11325;F511_11489;F511_12848;F511_15905;F511_18378;F511_27943;F511_29869
GO:0016810	hydrolase activity, acting on carbon-nitrogen (but not peptide) bonds	1	38	0.820167	0.940351	F511_05446
GO:0035251	UDP-glucosyltransferase activity	1	38	0.820167	0.940351	F511_02627
GO:0046527	glucosyltransferase activity	1	38	0.820167	0.940351	F511_02627
GO:0003824	catalytic activity	228	5376	0.821487	0.940351	F511_00157;F511_00235;F511_00272;F511_00290;F511_00470;F511_00533;F511_00586;F511_00636;F511_00693;F511_00721;F511_00811;F511_00852;F511_00926;F511_00999;F511_01093;F511_01120;F511_01121;F511_01194;F511_01233;F511_01333;F511_01334;F511_01565;F511_01576;F511_01638;F511_01804;F511_02264;F511_02451;F511_02511;F511_02551;F511_02624;F511_02627;F511_02630;F511_02863;F511_03007;F511_03022;F511_03066;F51…
GO:0016769	transferase activity, transferring nitrogenous groups	1	39	0.828122	0.944502	F511_30012
GO:0016791	phosphatase activity	2	72	0.832673	0.944502	F511_12508;F511_31540
GO:0015077	monovalent inorganic cation transmembrane transporter activity	4	131	0.835301	0.944502	F511_00966;F511_29248;F511_29386;F511_33240
GO:0042802	identical protein binding	1	40	0.835725	0.944502	F511_15905
GO:0022890	inorganic cation transmembrane transporter activity	5	162	0.847477	0.954752	F511_00966;F511_27497;F511_29248;F511_29386;F511_33240
GO:0042625	ATPase coupled ion transmembrane transporter activity	2	76	0.854449	0.958235	F511_01334;F511_06888
GO:0070011	peptidase activity, acting on L-amino acid peptides	12	352	0.857241	0.958235	F511_00157;F511_00272;F511_00533;F511_01638;F511_04056;F511_11325;F511_11489;F511_12848;F511_15905;F511_18378;F511_27943;F511_29869
GO:0016835	carbon-oxygen lyase activity	1	44	0.862928	0.958235	F511_03670
GO:0016866	intramolecular transferase activity	1	45	0.868995	0.958235	F511_04832
GO:0050660	flavin adenine dinucleotide binding	3	110	0.869147	0.958235	F511_01804;F511_15973;F511_32711
GO:0016779	nucleotidyltransferase activity	4	140	0.870845	0.958235	F511_05948;F511_17825;F511_21674;F511_31480
GO:0042626	ATPase activity, coupled to transmembrane movement of substances	3	111	0.873091	0.958235	F511_01334;F511_06888;F511_22405
GO:0043492	ATPase activity, coupled to movement of substances	3	111	0.873091	0.958235	F511_01334;F511_06888;F511_22405
GO:0051287	NAD binding	1	46	0.874794	0.958235	F511_34291
GO:0004222	metalloendopeptidase activity	1	48	0.885634	0.95918	F511_00157
GO:0016830	carbon-carbon lyase activity	1	48	0.885634	0.95918	F511_10754
GO:0015078	hydrogen ion transmembrane transporter activity	2	83	0.886433	0.95918	F511_00966;F511_29386
GO:0016667	oxidoreductase activity, acting on a sulfur group of donors	2	83	0.886433	0.95918	F511_01121;F511_03022
GO:0008270	zinc ion binding	35	954	0.896857	0.963294	F511_00160;F511_00489;F511_00586;F511_00879;F511_02511;F511_02880;F511_02926;F511_03419;F511_04494;F511_04584;F511_04714;F511_05248;F511_05940;F511_06306;F511_07397;F511_07909;F511_08340;F511_08348;F511_09218;F511_11527;F511_11561;F511_11961;F511_12109;F511_13819;F511_14586;F511_20275;F511_22949;F511_23480;F511_25811;F511_26923;F511_28032;F511_28211;F511_28956;F511_31480;F511_35385
GO:0008238	exopeptidase activity	1	51	0.900165	0.963294	F511_00533
GO:0008324	cation transmembrane transporter activity	5	179	0.901059	0.963294	F511_00966;F511_27497;F511_29248;F511_29386;F511_33240
GO:0016746	transferase activity, transferring acyl groups	5	179	0.901059	0.963294	F511_02511;F511_07148;F511_14007;F511_26294;F511_39456
GO:0016829	lyase activity	4	152	0.907837	0.964284	F511_03670;F511_06207;F511_10754;F511_22163
GO:0005525	GTP binding	5	183	0.910996	0.964284	F511_01194;F511_08923;F511_11078;F511_22569;F511_33988
GO:0032561	guanyl ribonucleotide binding	5	183	0.910996	0.964284	F511_01194;F511_08923;F511_11078;F511_22569;F511_33988
GO:0016820	hydrolase activity, acting on acid anhydrides, catalyzing transmembrane movement of substances	3	123	0.912819	0.964284	F511_01334;F511_06888;F511_22405
GO:0008289	lipid binding	1	55	0.916714	0.965533	F511_13464
GO:0019001	guanyl nucleotide binding	5	187	0.920049	0.966187	F511_01194;F511_08923;F511_11078;F511_22569;F511_33988
GO:0016747	transferase activity, transferring acyl groups other than amino-acyl groups	4	159	0.924787	0.968306	F511_02511;F511_07148;F511_14007;F511_39456
GO:0000287	magnesium ion binding	1	61	0.936548	0.974555	F511_13958
GO:0001071	nucleic acid binding transcription factor activity	14	451	0.938967	0.974555	F511_00788;F511_01905;F511_01968;F511_03142;F511_06075;F511_06677;F511_08562;F511_08990;F511_09316;F511_11058;F511_17632;F511_24204;F511_26607;F511_36895
GO:0003700	transcription factor activity, sequence-specific DNA binding	14	451	0.938967	0.974555	F511_00788;F511_01905;F511_01968;F511_03142;F511_06075;F511_06677;F511_08562;F511_08990;F511_09316;F511_11058;F511_17632;F511_24204;F511_26607;F511_36895
GO:0046872	metal ion binding	57	1547	0.944761	0.975584	F511_00160;F511_00227;F511_00489;F511_00586;F511_00729;F511_00879;F511_01121;F511_01333;F511_02296;F511_02511;F511_02880;F511_02926;F511_03419;F511_03428;F511_04494;F511_04584;F511_04714;F511_05248;F511_05607;F511_05743;F511_05940;F511_06207;F511_06306;F511_06764;F511_06888;F511_07397;F511_07909;F511_08340;F511_08348;F511_08484;F511_08751;F511_09218;F511_11527;F511_11561;F511_11961;F511_12109;F51…
GO:0042578	phosphoric ester hydrolase activity	2	103	0.94544	0.975584	F511_12508;F511_31540
GO:0043169	cation binding	57	1559	0.952079	0.979596	F511_00160;F511_00227;F511_00489;F511_00586;F511_00729;F511_00879;F511_01121;F511_01333;F511_02296;F511_02511;F511_02880;F511_02926;F511_03419;F511_03428;F511_04494;F511_04584;F511_04714;F511_05248;F511_05607;F511_05743;F511_05940;F511_06207;F511_06306;F511_06764;F511_06888;F511_07397;F511_07909;F511_08340;F511_08348;F511_08484;F511_08751;F511_09218;F511_11527;F511_11561;F511_11961;F511_12109;F51…
GO:0003924	GTPase activity	2	110	0.958082	0.982931	F511_01194;F511_22569
GO:0005507	copper ion binding	1	74	0.964824	0.982952	F511_02296
GO:0046914	transition metal ion binding	46	1314	0.966332	0.982952	F511_00160;F511_00489;F511_00586;F511_00879;F511_01121;F511_01333;F511_02296;F511_02511;F511_02880;F511_02926;F511_03419;F511_04494;F511_04584;F511_04714;F511_05248;F511_05607;F511_05940;F511_06306;F511_07397;F511_07909;F511_08340;F511_08348;F511_08484;F511_08751;F511_09218;F511_11527;F511_11561;F511_11961;F511_12109;F511_13819;F511_14586;F511_15973;F511_18695;F511_20275;F511_22949;F511_23480;F51…
GO:0008237	metallopeptidase activity	1	75	0.966385	0.982952	F511_00157
GO:0098772	molecular function regulator	2	129	0.979801	0.993759	F511_03104;F511_03271
GO:0016491	oxidoreductase activity	33	1037	0.985639	0.996264	F511_01120;F511_01121;F511_01333;F511_01804;F511_02511;F511_03022;F511_03581;F511_03592;F511_03670;F511_05029;F511_05201;F511_05607;F511_06743;F511_08484;F511_08751;F511_14163;F511_14844;F511_15973;F511_17457;F511_18695;F511_18713;F511_21061;F511_21746;F511_25054;F511_26586;F511_26646;F511_27070;F511_28039;F511_29280;F511_32188;F511_32711;F511_34291;F511_36909
GO:0052689	carboxylic ester hydrolase activity	1	104	0.991011	0.996264	F511_22314
GO:0043565	sequence-specific DNA binding	7	334	0.992701	0.996264	F511_01905;F511_01968;F511_03650;F511_09316;F511_17632;F511_24204;F511_26607
GO:0030234	enzyme regulator activity	1	111	0.993466	0.996264	F511_03271
GO:0003674	molecular_function	438	9940	1	1	F511_00157;F511_00160;F511_00224;F511_00227;F511_00235;F511_00272;F511_00290;F511_00296;F511_00353;F511_00427;F511_00470;F511_00489;F511_00499;F511_00530;F511_00533;F511_00586;F511_00629;F511_00636;F511_00645;F511_00674;F511_00693;F511_00721;F511_00729;F511_00788;F511_00811;F511_00852;F511_00879;F511_00926;F511_00966;F511_00999;F511_01070;F511_01093;F511_01120;F511_01121;F511_01194;F511_01233;F51…
