# Supplementary material for: DNA methylation-mediated modulation of rapid desiccation tolerance acquisition and dehydration stress memory in the resurrection plant Boea hygrometrica
Source: PLoS Genet. 2021 Apr 30;17(4):e1009549. doi: 10.1371/journal.pgen.1009549 (PMC8115786; doi:10.1371/journal.pgen.1009549)
Supplement: S10 Table. GO enrichment analysis of the putative methylation-regulated dehydration stress memory genes — (XLSX) [file pgen.1009549.s022.xlsx]

## Sheet: GO Biological Process
GO ID	Description	out (55)	All (5074)	pvalue	p.adjust	Genes
GO:0043624	cellular protein complex disassembly	2	8	0.00309825	0.188266	lcl|KV006334.1_mrna_25748;lcl|KV014884.1_mrna_37355
GO:0032984	macromolecular complex disassembly	2	9	0.00395584	0.188266	lcl|KV006334.1_mrna_25748;lcl|KV014884.1_mrna_37355
GO:0043241	protein complex disassembly	2	9	0.00395584	0.188266	lcl|KV006334.1_mrna_25748;lcl|KV014884.1_mrna_37355
GO:0022411	cellular component disassembly	2	10	0.00491052	0.188266	lcl|KV006334.1_mrna_25748;lcl|KV014884.1_mrna_37355
GO:0006562	proline catabolic process	1	1	0.0108396	0.188266	lcl|KV002465.1_mrna_20868
GO:0007019	microtubule depolymerization	1	1	0.0108396	0.188266	lcl|KV014884.1_mrna_37355
GO:0007026	negative regulation of microtubule depolymerization	1	1	0.0108396	0.188266	lcl|KV014884.1_mrna_37355
GO:0010258	NADH dehydrogenase complex (plastoquinone) assembly	1	1	0.0108396	0.188266	lcl|KV013947.1_mrna_35634
GO:0015840	urea transport	1	1	0.0108396	0.188266	lcl|KV007458.1_mrna_27156
GO:0019755	one-carbon compound transport	1	1	0.0108396	0.188266	lcl|KV007458.1_mrna_27156
GO:0031110	regulation of microtubule polymerization or depolymerization	1	1	0.0108396	0.188266	lcl|KV014884.1_mrna_37355
GO:0031111	negative regulation of microtubule polymerization or depolymerization	1	1	0.0108396	0.188266	lcl|KV014884.1_mrna_37355
GO:0031114	regulation of microtubule depolymerization	1	1	0.0108396	0.188266	lcl|KV014884.1_mrna_37355
GO:0043242	negative regulation of protein complex disassembly	1	1	0.0108396	0.188266	lcl|KV014884.1_mrna_37355
GO:0051494	negative regulation of cytoskeleton organization	1	1	0.0108396	0.188266	lcl|KV014884.1_mrna_37355
GO:0070507	regulation of microtubule cytoskeleton organization	1	1	0.0108396	0.188266	lcl|KV014884.1_mrna_37355
GO:0071918	urea transmembrane transport	1	1	0.0108396	0.188266	lcl|KV007458.1_mrna_27156
GO:1901879	regulation of protein depolymerization	1	1	0.0108396	0.188266	lcl|KV014884.1_mrna_37355
GO:1901880	negative regulation of protein depolymerization	1	1	0.0108396	0.188266	lcl|KV014884.1_mrna_37355
GO:1903047	mitotic cell cycle process	2	16	0.0125609	0.207255	lcl|KV011852.1_mrna_33240;lcl|KV014884.1_mrna_37355
GO:0000278	mitotic cell cycle	2	17	0.0141376	0.222162	lcl|KV011852.1_mrna_33240;lcl|KV014884.1_mrna_37355
GO:0033043	regulation of organelle organization	2	21	0.0212354	0.245381	lcl|KV014884.1_mrna_37355;lcl|KV016230.1_mrna_38808
GO:0000917	barrier septum assembly	1	2	0.0215638	0.245381	lcl|KV011852.1_mrna_33240
GO:0010257	NADH dehydrogenase complex assembly	1	2	0.0215638	0.245381	lcl|KV013947.1_mrna_35634
GO:0031647	regulation of protein stability	1	2	0.0215638	0.245381	lcl|KV014884.1_mrna_37355
GO:0032886	regulation of microtubule-based process	1	2	0.0215638	0.245381	lcl|KV014884.1_mrna_37355
GO:0043622	cortical microtubule organization	1	2	0.0215638	0.245381	lcl|KV014884.1_mrna_37355
GO:0050821	protein stabilization	1	2	0.0215638	0.245381	lcl|KV014884.1_mrna_37355
GO:0090529	cell septum assembly	1	2	0.0215638	0.245381	lcl|KV011852.1_mrna_33240
GO:0009065	glutamine family amino acid catabolic process	1	3	0.0321738	0.303353	lcl|KV002465.1_mrna_20868
GO:0016032	viral process	1	3	0.0321738	0.303353	lcl|KV009380.1_mrna_29473
GO:0030865	cortical cytoskeleton organization	1	3	0.0321738	0.303353	lcl|KV014884.1_mrna_37355
GO:0031338	regulation of vesicle fusion	1	3	0.0321738	0.303353	lcl|KV016230.1_mrna_38808
GO:0051261	protein depolymerization	1	3	0.0321738	0.303353	lcl|KV014884.1_mrna_37355
GO:0090630	activation of GTPase activity	1	3	0.0321738	0.303353	lcl|KV016230.1_mrna_38808
GO:0006189	'de novo' IMP biosynthetic process	1	4	0.0426708	0.336702	lcl|KV010144.1_mrna_30464
GO:0031109	microtubule polymerization or depolymerization	1	4	0.0426708	0.336702	lcl|KV014884.1_mrna_37355
GO:0043244	regulation of protein complex disassembly	1	4	0.0426708	0.336702	lcl|KV014884.1_mrna_37355
GO:0044403	symbiosis, encompassing mutualism through parasitism	1	4	0.0426708	0.336702	lcl|KV009380.1_mrna_29473
GO:0044419	interspecies interaction between organisms	1	4	0.0426708	0.336702	lcl|KV009380.1_mrna_29473
GO:0051128	regulation of cellular component organization	2	32	0.0465083	0.336702	lcl|KV014884.1_mrna_37355;lcl|KV016230.1_mrna_38808
GO:0000281	mitotic cytokinesis	1	5	0.053056	0.336702	lcl|KV011852.1_mrna_33240
GO:0006415	translational termination	1	5	0.053056	0.336702	lcl|KV006334.1_mrna_25748
GO:0009626	plant-type hypersensitive response	1	5	0.053056	0.336702	lcl|KQ995377.1_mrna_12038
GO:0010639	negative regulation of organelle organization	1	5	0.053056	0.336702	lcl|KV014884.1_mrna_37355
GO:0032506	cytokinetic process	1	5	0.053056	0.336702	lcl|KV011852.1_mrna_33240
GO:0034050	host programmed cell death induced by symbiont	1	5	0.053056	0.336702	lcl|KQ995377.1_mrna_12038
GO:0044764	multi-organism cellular process	1	5	0.053056	0.336702	lcl|KV009380.1_mrna_29473
GO:0051129	negative regulation of cellular component organization	1	5	0.053056	0.336702	lcl|KV014884.1_mrna_37355
GO:0060627	regulation of vesicle-mediated transport	1	5	0.053056	0.336702	lcl|KV016230.1_mrna_38808
GO:0061640	cytoskeleton-dependent cytokinesis	1	5	0.053056	0.336702	lcl|KV011852.1_mrna_33240
GO:1902410	mitotic cytokinetic process	1	5	0.053056	0.336702	lcl|KV011852.1_mrna_33240
GO:0022402	cell cycle process	2	38	0.0632759	0.366651	lcl|KV011852.1_mrna_33240;lcl|KV014884.1_mrna_37355
GO:0006560	proline metabolic process	1	6	0.0633306	0.366651	lcl|KV002465.1_mrna_20868
GO:0031122	cytoplasmic microtubule organization	1	6	0.0633306	0.366651	lcl|KV014884.1_mrna_37355
GO:0034219	carbohydrate transmembrane transport	1	6	0.0633306	0.366651	lcl|KQ996996.1_mrna_14364
GO:0051493	regulation of cytoskeleton organization	1	6	0.0633306	0.366651	lcl|KV014884.1_mrna_37355
GO:0006188	IMP biosynthetic process	1	7	0.0734958	0.391187	lcl|KV010144.1_mrna_30464
GO:0006906	vesicle fusion	1	7	0.0734958	0.391187	lcl|KV016230.1_mrna_38808
GO:0044801	single-organism membrane fusion	1	7	0.0734958	0.391187	lcl|KV016230.1_mrna_38808
GO:0046040	IMP metabolic process	1	7	0.0734958	0.391187	lcl|KV010144.1_mrna_30464
GO:0090174	organelle membrane fusion	1	7	0.0734958	0.391187	lcl|KV016230.1_mrna_38808
GO:0071822	protein complex subunit organization	3	91	0.0751272	0.393524	lcl|KV006334.1_mrna_25748;lcl|KV013947.1_mrna_35634;lcl|KV014884.1_mrna_37355
GO:0048523	negative regulation of cellular process	2	43	0.0785654	0.405103	lcl|KV008727.1_mrna_28713;lcl|KV014884.1_mrna_37355
GO:0007049	cell cycle	2	44	0.0817513	0.415045	lcl|KV011852.1_mrna_33240;lcl|KV014884.1_mrna_37355
GO:0000910	cytokinesis	1	8	0.0835525	0.417763	lcl|KV011852.1_mrna_33240
GO:0007067	mitotic nuclear division	1	9	0.0935021	0.45376	lcl|KV014884.1_mrna_37355
GO:0048284	organelle fusion	1	9	0.0935021	0.45376	lcl|KV016230.1_mrna_38808
GO:0006952	defense response	2	48	0.09488	0.453774	lcl|KQ995377.1_mrna_12038;lcl|KV009380.1_mrna_29473
GO:0006810	transport	13	821	0.096394	0.454429	lcl|KQ987736.1_mrna_1810;lcl|KQ993922.1_mrna_10506;lcl|KQ996417.1_mrna_13669;lcl|KQ996996.1_mrna_14364;lcl|KQ999390.1_mrna_17072;lcl|KQ999391.1_mrna_17098;lcl|KV001733.1_mrna_20052;lcl|KV003147.1_mrna_21561;lcl|KV006349.1_mrna_26034;lcl|KV007458.1_mrna_27156;lcl|KV010635.1_mrna_31486;lcl|KV012487.1_mrna_33891;lcl|KV016230.1_mrna_38808
GO:0016050	vesicle organization	1	10	0.103346	0.480339	lcl|KV016230.1_mrna_38808
GO:0006855	drug transmembrane transport	1	11	0.113084	0.501641	lcl|KQ987736.1_mrna_1810
GO:0071804	cellular potassium ion transport	1	11	0.113084	0.501641	lcl|KQ993922.1_mrna_10506
GO:0071805	potassium ion transmembrane transport	1	11	0.113084	0.501641	lcl|KQ993922.1_mrna_10506
GO:0006955	immune response	1	12	0.122719	0.501641	lcl|KQ995377.1_mrna_12038
GO:0012501	programmed cell death	1	12	0.122719	0.501641	lcl|KQ995377.1_mrna_12038
GO:0045087	innate immune response	1	12	0.122719	0.501641	lcl|KQ995377.1_mrna_12038
GO:1902679	negative regulation of RNA biosynthetic process	1	12	0.122719	0.501641	lcl|KV008727.1_mrna_28713
GO:1903507	negative regulation of nucleic acid-templated transcription	1	12	0.122719	0.501641	lcl|KV008727.1_mrna_28713
GO:0048519	negative regulation of biological process	2	58	0.130007	0.501641	lcl|KV008727.1_mrna_28713;lcl|KV014884.1_mrna_37355
GO:0065009	regulation of molecular function	2	58	0.130007	0.501641	lcl|KV009380.1_mrna_29455;lcl|KV016230.1_mrna_38808
GO:0008219	cell death	1	13	0.132251	0.501641	lcl|KQ995377.1_mrna_12038
GO:0016265	death	1	13	0.132251	0.501641	lcl|KQ995377.1_mrna_12038
GO:0043087	regulation of GTPase activity	1	13	0.132251	0.501641	lcl|KV016230.1_mrna_38808
GO:0043547	positive regulation of GTPase activity	1	13	0.132251	0.501641	lcl|KV016230.1_mrna_38808
GO:0051253	negative regulation of RNA metabolic process	1	13	0.132251	0.501641	lcl|KV008727.1_mrna_28713
GO:0051345	positive regulation of hydrolase activity	1	13	0.132251	0.501641	lcl|KV016230.1_mrna_38808
GO:0000097	sulfur amino acid biosynthetic process	1	14	0.141681	0.513788	lcl|KQ995736.1_mrna_12869
GO:0002376	immune system process	1	14	0.141681	0.513788	lcl|KQ995377.1_mrna_12038
GO:0061025	membrane fusion	1	14	0.141681	0.513788	lcl|KV016230.1_mrna_38808
GO:1901606	alpha-amino acid catabolic process	1	14	0.141681	0.513788	lcl|KV002465.1_mrna_20868
GO:0006091	generation of precursor metabolites and energy	3	122	0.145237	0.519099	lcl|KQ987720.1_mrna_1779;lcl|KQ999880.1_mrna_18111;lcl|KV005066.1_mrna_24423
GO:0051234	establishment of localization	13	886	0.150542	0.519099	lcl|KQ987736.1_mrna_1810;lcl|KQ993922.1_mrna_10506;lcl|KQ996417.1_mrna_13669;lcl|KQ996996.1_mrna_14364;lcl|KQ999390.1_mrna_17072;lcl|KQ999391.1_mrna_17098;lcl|KV001733.1_mrna_20052;lcl|KV003147.1_mrna_21561;lcl|KV006349.1_mrna_26034;lcl|KV007458.1_mrna_27156;lcl|KV010635.1_mrna_31486;lcl|KV012487.1_mrna_33891;lcl|KV016230.1_mrna_38808
GO:0006278	RNA-dependent DNA replication	1	15	0.151011	0.519099	lcl|KV011790.1_mrna_32799
GO:0006813	potassium ion transport	1	15	0.151011	0.519099	lcl|KQ993922.1_mrna_10506
GO:0045934	negative regulation of nucleobase-containing compound metabolic process	1	15	0.151011	0.519099	lcl|KV008727.1_mrna_28713
GO:0006730	one-carbon metabolic process	2	65	0.156131	0.531166	lcl|KV010031.1_mrna_30149;lcl|KV010210.1_mrna_30847
GO:0043085	positive regulation of catalytic activity	1	16	0.16024	0.53743	lcl|KV016230.1_mrna_38808
GO:0051179	localization	13	904	0.168083	0.53743	lcl|KQ987736.1_mrna_1810;lcl|KQ993922.1_mrna_10506;lcl|KQ996417.1_mrna_13669;lcl|KQ996996.1_mrna_14364;lcl|KQ999390.1_mrna_17072;lcl|KQ999391.1_mrna_17098;lcl|KV001733.1_mrna_20052;lcl|KV003147.1_mrna_21561;lcl|KV006349.1_mrna_26034;lcl|KV007458.1_mrna_27156;lcl|KV010635.1_mrna_31486;lcl|KV012487.1_mrna_33891;lcl|KV016230.1_mrna_38808
GO:0000226	microtubule cytoskeleton organization	1	17	0.169372	0.53743	lcl|KV014884.1_mrna_37355
GO:0009063	cellular amino acid catabolic process	1	17	0.169372	0.53743	lcl|KV002465.1_mrna_20868
GO:0015893	drug transport	1	17	0.169372	0.53743	lcl|KQ987736.1_mrna_1810
GO:0042493	response to drug	1	17	0.169372	0.53743	lcl|KQ987736.1_mrna_1810
GO:0042886	amide transport	1	17	0.169372	0.53743	lcl|KV007458.1_mrna_27156
GO:0005984	disaccharide metabolic process	1	18	0.178406	0.550224	lcl|KV010635.1_mrna_31482
GO:0044093	positive regulation of molecular function	1	18	0.178406	0.550224	lcl|KV016230.1_mrna_38808
GO:0051049	regulation of transport	1	18	0.178406	0.550224	lcl|KV016230.1_mrna_38808
GO:0000096	sulfur amino acid metabolic process	1	19	0.187343	0.56203	lcl|KQ995736.1_mrna_12869
GO:0000280	nuclear division	1	19	0.187343	0.56203	lcl|KV014884.1_mrna_37355
GO:0098542	defense response to other organism	1	19	0.187343	0.56203	lcl|KV009380.1_mrna_29473
GO:0055085	transmembrane transport	4	211	0.194066	0.57293	lcl|KQ987736.1_mrna_1810;lcl|KQ993922.1_mrna_10506;lcl|KQ996996.1_mrna_14364;lcl|KV007458.1_mrna_27156
GO:0010558	negative regulation of macromolecule biosynthetic process	1	20	0.196185	0.57293	lcl|KV008727.1_mrna_28713
GO:0016049	cell growth	1	20	0.196185	0.57293	lcl|KV014884.1_mrna_37355
GO:0009890	negative regulation of biosynthetic process	1	21	0.204933	0.578015	lcl|KV008727.1_mrna_28713
GO:0031327	negative regulation of cellular biosynthetic process	1	21	0.204933	0.578015	lcl|KV008727.1_mrna_28713
GO:0032879	regulation of localization	1	21	0.204933	0.578015	lcl|KV016230.1_mrna_38808
GO:0051336	regulation of hydrolase activity	1	21	0.204933	0.578015	lcl|KV016230.1_mrna_38808
GO:0006633	fatty acid biosynthetic process	1	22	0.213587	0.585903	lcl|KV010000.1_mrna_29962
GO:0044802	single-organism membrane organization	1	22	0.213587	0.585903	lcl|KV016230.1_mrna_38808
GO:0051172	negative regulation of nitrogen compound metabolic process	1	22	0.213587	0.585903	lcl|KV008727.1_mrna_28713
GO:0030001	metal ion transport	2	80	0.214831	0.585903	lcl|KQ993922.1_mrna_10506;lcl|KV007458.1_mrna_27156
GO:0009060	aerobic respiration	1	23	0.222148	0.594563	lcl|KV005066.1_mrna_24423
GO:0009069	serine family amino acid metabolic process	1	23	0.222148	0.594563	lcl|KV010210.1_mrna_30847
GO:0043933	macromolecular complex subunit organization	3	152	0.227026	0.594563	lcl|KV006334.1_mrna_25748;lcl|KV013947.1_mrna_35634;lcl|KV014884.1_mrna_37355
GO:0015074	DNA integration	1	24	0.230618	0.594563	lcl|KV011790.1_mrna_32799
GO:0043207	response to external biotic stimulus	1	24	0.230618	0.594563	lcl|KV009380.1_mrna_29473
GO:0048285	organelle fission	1	24	0.230618	0.594563	lcl|KV014884.1_mrna_37355
GO:0051707	response to other organism	1	24	0.230618	0.594563	lcl|KV009380.1_mrna_29473
GO:0050794	regulation of cellular process	7	463	0.232504	0.594778	lcl|KQ995671.1_mrna_12427;lcl|KQ999390.1_mrna_17072;lcl|KV008727.1_mrna_28713;lcl|KV011788.1_mrna_32714;lcl|KV014884.1_mrna_37355;lcl|KV016230.1_mrna_38808;lcl|KV018098.1_mrna_41121
GO:0009311	oligosaccharide metabolic process	1	25	0.238998	0.600036	lcl|KV010635.1_mrna_31482
GO:0051301	cell division	1	25	0.238998	0.600036	lcl|KV011852.1_mrna_33240
GO:0008643	carbohydrate transport	1	26	0.247287	0.600036	lcl|KQ996996.1_mrna_14364
GO:0009607	response to biotic stimulus	1	26	0.247287	0.600036	lcl|KV009380.1_mrna_29473
GO:0016054	organic acid catabolic process	1	26	0.247287	0.600036	lcl|KV002465.1_mrna_20868
GO:0046395	carboxylic acid catabolic process	1	26	0.247287	0.600036	lcl|KV002465.1_mrna_20868
GO:0072330	monocarboxylic acid biosynthetic process	1	26	0.247287	0.600036	lcl|KV010000.1_mrna_29962
GO:0055114	oxidation-reduction process	5	315	0.254209	0.606555	lcl|KQ986804.1_mrna_545;lcl|KV002465.1_mrna_20868;lcl|KV005066.1_mrna_24423;lcl|KV009357.1_mrna_29127;lcl|KV013947.1_mrna_35634
GO:0044763	single-organism cellular process	20	1594	0.255028	0.606555	lcl|KQ987736.1_mrna_1810;lcl|KQ993922.1_mrna_10506;lcl|KQ995377.1_mrna_12038;lcl|KQ995671.1_mrna_12427;lcl|KQ995736.1_mrna_12869;lcl|KQ996996.1_mrna_14364;lcl|KQ997540.1_mrna_14756;lcl|KQ999390.1_mrna_17072;lcl|KV002465.1_mrna_20868;lcl|KV005066.1_mrna_24423;lcl|KV006334.1_mrna_25748;lcl|KV007458.1_mrna_27156;lcl|KV010000.1_mrna_29962;lcl|KV010031.1_mrna_30149;lcl|KV010144.1_mrna_30464;lcl|KV0102…
GO:0040007	growth	1	27	0.255489	0.606555	lcl|KV014884.1_mrna_37355
GO:1902589	single-organism organelle organization	2	91	0.259115	0.610772	lcl|KV014884.1_mrna_37355;lcl|KV016230.1_mrna_38808
GO:0044272	sulfur compound biosynthetic process	1	28	0.263602	0.616941	lcl|KQ995736.1_mrna_12869
GO:0009064	glutamine family amino acid metabolic process	1	29	0.271628	0.622482	lcl|KV002465.1_mrna_20868
GO:0031324	negative regulation of cellular metabolic process	1	29	0.271628	0.622482	lcl|KV008727.1_mrna_28713
GO:0044092	negative regulation of molecular function	1	29	0.271628	0.622482	lcl|KV009380.1_mrna_29455
GO:0019752	carboxylic acid metabolic process	5	325	0.275183	0.626278	lcl|KQ995736.1_mrna_12869;lcl|KQ997540.1_mrna_14756;lcl|KV002465.1_mrna_20868;lcl|KV010000.1_mrna_29962;lcl|KV010210.1_mrna_30847
GO:0071702	organic substance transport	4	250	0.285979	0.643821	lcl|KQ996996.1_mrna_14364;lcl|KV003147.1_mrna_21561;lcl|KV007458.1_mrna_27156;lcl|KV016230.1_mrna_38808
GO:0061024	membrane organization	1	31	0.287425	0.643821	lcl|KV016230.1_mrna_38808
GO:0044085	cellular component biogenesis	3	173	0.288744	0.643821	lcl|KV010031.1_mrna_30149;lcl|KV011852.1_mrna_33240;lcl|KV013947.1_mrna_35634
GO:0043436	oxoacid metabolic process	5	333	0.29224	0.645131	lcl|KQ995736.1_mrna_12869;lcl|KQ997540.1_mrna_14756;lcl|KV002465.1_mrna_20868;lcl|KV010000.1_mrna_29962;lcl|KV010210.1_mrna_30847
GO:0009893	positive regulation of metabolic process	1	32	0.295196	0.645131	lcl|KV016230.1_mrna_38808
GO:0045333	cellular respiration	1	32	0.295196	0.645131	lcl|KV005066.1_mrna_24423
GO:0006082	organic acid metabolic process	5	336	0.298691	0.645435	lcl|KQ995736.1_mrna_12869;lcl|KQ997540.1_mrna_14756;lcl|KV002465.1_mrna_20868;lcl|KV010000.1_mrna_29962;lcl|KV010210.1_mrna_30847
GO:0009987	cellular process	39	3379	0.299247	0.645435	lcl|KQ987226.1_mrna_924;lcl|KQ987269.1_mrna_1302;lcl|KQ987720.1_mrna_1732;lcl|KQ987720.1_mrna_1779;lcl|KQ987736.1_mrna_1810;lcl|KQ988427.1_mrna_2870;lcl|KQ993830.1_mrna_10173;lcl|KQ993922.1_mrna_10506;lcl|KQ995377.1_mrna_12038;lcl|KQ995669.1_mrna_12406;lcl|KQ995671.1_mrna_12427;lcl|KQ995736.1_mrna_12869;lcl|KQ996996.1_mrna_14364;lcl|KQ997540.1_mrna_14756;lcl|KQ997936.1_mrna_15188;lcl|KQ999284.1_m…
GO:0016053	organic acid biosynthetic process	2	102	0.303587	0.646346	lcl|KQ995736.1_mrna_12869;lcl|KV010000.1_mrna_29962
GO:0046394	carboxylic acid biosynthetic process	2	102	0.303587	0.646346	lcl|KQ995736.1_mrna_12869;lcl|KV010000.1_mrna_29962
GO:0022607	cellular component assembly	2	103	0.307617	0.650729	lcl|KV011852.1_mrna_33240;lcl|KV013947.1_mrna_35634
GO:0050789	regulation of biological process	7	509	0.311884	0.655224	lcl|KQ995671.1_mrna_12427;lcl|KQ999390.1_mrna_17072;lcl|KV008727.1_mrna_28713;lcl|KV011788.1_mrna_32714;lcl|KV014884.1_mrna_37355;lcl|KV016230.1_mrna_38808;lcl|KV018098.1_mrna_41121
GO:0071840	cellular component organization or biogenesis	6	426	0.313749	0.655224	lcl|KV006334.1_mrna_25748;lcl|KV010031.1_mrna_30149;lcl|KV011852.1_mrna_33240;lcl|KV013947.1_mrna_35634;lcl|KV014884.1_mrna_37355;lcl|KV016230.1_mrna_38808
GO:0006520	cellular amino acid metabolic process	3	182	0.315699	0.655224	lcl|KQ995736.1_mrna_12869;lcl|KV002465.1_mrna_20868;lcl|KV010210.1_mrna_30847
GO:0007010	cytoskeleton organization	1	36	0.325458	0.667089	lcl|KV014884.1_mrna_37355
GO:0010605	negative regulation of macromolecule metabolic process	1	36	0.325458	0.667089	lcl|KV008727.1_mrna_28713
GO:0065007	biological regulation	8	606	0.332485	0.677284	lcl|KQ995671.1_mrna_12427;lcl|KQ999390.1_mrna_17072;lcl|KV008727.1_mrna_28713;lcl|KV009380.1_mrna_29455;lcl|KV011788.1_mrna_32714;lcl|KV014884.1_mrna_37355;lcl|KV016230.1_mrna_38808;lcl|KV018098.1_mrna_41121
GO:0009127	purine nucleoside monophosphate biosynthetic process	1	38	0.340108	0.680215	lcl|KV010144.1_mrna_30464
GO:0009168	purine ribonucleoside monophosphate biosynthetic process	1	38	0.340108	0.680215	lcl|KV010144.1_mrna_30464
GO:0050790	regulation of catalytic activity	1	38	0.340108	0.680215	lcl|KV016230.1_mrna_38808
GO:0009152	purine ribonucleotide biosynthetic process	1	39	0.347314	0.690444	lcl|KV010144.1_mrna_30464
GO:1901605	alpha-amino acid metabolic process	2	114	0.351615	0.690948	lcl|KV002465.1_mrna_20868;lcl|KV010210.1_mrna_30847
GO:0009892	negative regulation of metabolic process	1	40	0.354444	0.690948	lcl|KV008727.1_mrna_28713
GO:0006351	transcription, DNA-templated	4	280	0.360767	0.690948	lcl|KQ995671.1_mrna_12427;lcl|KV008727.1_mrna_28713;lcl|KV011788.1_mrna_32714;lcl|KV018098.1_mrna_41121
GO:0006260	DNA replication	1	41	0.361497	0.690948	lcl|KV011790.1_mrna_32799
GO:0043623	cellular protein complex assembly	1	41	0.361497	0.690948	lcl|KV013947.1_mrna_35634
GO:0051704	multi-organism process	1	41	0.361497	0.690948	lcl|KV009380.1_mrna_29473
GO:0097659	nucleic acid-templated transcription	4	281	0.363279	0.690948	lcl|KQ995671.1_mrna_12427;lcl|KV008727.1_mrna_28713;lcl|KV011788.1_mrna_32714;lcl|KV018098.1_mrna_41121
GO:0016043	cellular component organization	5	366	0.364318	0.690948	lcl|KV006334.1_mrna_25748;lcl|KV011852.1_mrna_33240;lcl|KV013947.1_mrna_35634;lcl|KV014884.1_mrna_37355;lcl|KV016230.1_mrna_38808
GO:0032774	RNA biosynthetic process	4	285	0.373327	0.692036	lcl|KQ995671.1_mrna_12427;lcl|KV008727.1_mrna_28713;lcl|KV011788.1_mrna_32714;lcl|KV018098.1_mrna_41121
GO:0009156	ribonucleoside monophosphate biosynthetic process	1	43	0.375377	0.692036	lcl|KV010144.1_mrna_30464
GO:0009260	ribonucleotide biosynthetic process	1	43	0.375377	0.692036	lcl|KV010144.1_mrna_30464
GO:0015980	energy derivation by oxidation of organic compounds	1	43	0.375377	0.692036	lcl|KV005066.1_mrna_24423
GO:0046390	ribose phosphate biosynthetic process	1	43	0.375377	0.692036	lcl|KV010144.1_mrna_30464
GO:0006164	purine nucleotide biosynthetic process	1	44	0.382206	0.700711	lcl|KV010144.1_mrna_30464
GO:0009124	nucleoside monophosphate biosynthetic process	1	46	0.395644	0.721339	lcl|KV010144.1_mrna_30464
GO:0048518	positive regulation of biological process	1	48	0.408794	0.741221	lcl|KV016230.1_mrna_38808
GO:1901565	organonitrogen compound catabolic process	1	49	0.415264	0.748837	lcl|KV002465.1_mrna_20868
GO:0044283	small molecule biosynthetic process	2	131	0.417676	0.749092	lcl|KQ995736.1_mrna_12869;lcl|KV010000.1_mrna_29962
GO:0007264	small GTPase mediated signal transduction	1	50	0.421664	0.752158	lcl|KQ999390.1_mrna_17072
GO:0009605	response to external stimulus	1	51	0.427995	0.753468	lcl|KV009380.1_mrna_29473
GO:0034654	nucleobase-containing compound biosynthetic process	5	395	0.428386	0.753468	lcl|KQ995671.1_mrna_12427;lcl|KV008727.1_mrna_28713;lcl|KV010144.1_mrna_30464;lcl|KV011788.1_mrna_32714;lcl|KV018098.1_mrna_41121
GO:0072522	purine-containing compound biosynthetic process	1	52	0.434259	0.753468	lcl|KV010144.1_mrna_30464
GO:0044699	single-organism process	24	2117	0.436826	0.753468	lcl|KQ986804.1_mrna_545;lcl|KQ987736.1_mrna_1810;lcl|KQ993922.1_mrna_10506;lcl|KQ995377.1_mrna_12038;lcl|KQ995671.1_mrna_12427;lcl|KQ995736.1_mrna_12869;lcl|KQ996996.1_mrna_14364;lcl|KQ997540.1_mrna_14756;lcl|KQ999390.1_mrna_17072;lcl|KV002465.1_mrna_20868;lcl|KV005066.1_mrna_24423;lcl|KV006334.1_mrna_25748;lcl|KV007458.1_mrna_27156;lcl|KV009357.1_mrna_29127;lcl|KV010000.1_mrna_29962;lcl|KV010031…
GO:0015031	protein transport	2	137	0.440231	0.753468	lcl|KV003147.1_mrna_21561;lcl|KV016230.1_mrna_38808
GO:0045184	establishment of protein localization	2	137	0.440231	0.753468	lcl|KV003147.1_mrna_21561;lcl|KV016230.1_mrna_38808
GO:0007017	microtubule-based process	1	53	0.440455	0.753468	lcl|KV014884.1_mrna_37355
GO:0006508	proteolysis	3	224	0.440664	0.753468	lcl|KV003144.1_mrna_21506;lcl|KV011790.1_mrna_32799;lcl|KV018098.1_mrna_41120
GO:0019538	protein metabolic process	13	1127	0.451452	0.76211	lcl|KQ987269.1_mrna_1302;lcl|KQ993830.1_mrna_10173;lcl|KQ995669.1_mrna_12406;lcl|KQ995671.1_mrna_12427;lcl|KQ999880.1_mrna_18111;lcl|KV002481.1_mrna_21016;lcl|KV003144.1_mrna_21506;lcl|KV006334.1_mrna_25748;lcl|KV007509.1_mrna_27487;lcl|KV009380.1_mrna_29455;lcl|KV011790.1_mrna_32799;lcl|KV014884.1_mrna_37361;lcl|KV018098.1_mrna_41120
GO:0006461	protein complex assembly	1	55	0.452647	0.76211	lcl|KV013947.1_mrna_35634
GO:0070271	protein complex biogenesis	1	55	0.452647	0.76211	lcl|KV013947.1_mrna_35634
GO:0042254	ribosome biogenesis	1	56	0.458645	0.764409	lcl|KV010031.1_mrna_30149
GO:0090305	nucleic acid phosphodiester bond hydrolysis	1	56	0.458645	0.764409	lcl|KV011790.1_mrna_32799
GO:0071705	nitrogen compound transport	1	57	0.464579	0.770407	lcl|KV007458.1_mrna_27156
GO:0006790	sulfur compound metabolic process	1	58	0.470449	0.77624	lcl|KQ995736.1_mrna_12869
GO:0009165	nucleotide biosynthetic process	1	59	0.476255	0.781911	lcl|KV010144.1_mrna_30464
GO:0008104	protein localization	2	149	0.483918	0.788896	lcl|KV003147.1_mrna_21561;lcl|KV016230.1_mrna_38808
GO:0006818	hydrogen transport	1	61	0.487681	0.788896	lcl|KV010635.1_mrna_31486
GO:0098662	inorganic cation transmembrane transport	1	61	0.487681	0.788896	lcl|KQ993922.1_mrna_10506
GO:0006812	cation transport	2	153	0.498026	0.801701	lcl|KQ993922.1_mrna_10506;lcl|KV007458.1_mrna_27156
GO:0034645	cellular macromolecule biosynthetic process	7	615	0.506666	0.804953	lcl|KQ995671.1_mrna_12427;lcl|KV006334.1_mrna_25748;lcl|KV008727.1_mrna_28713;lcl|KV011788.1_mrna_32714;lcl|KV011790.1_mrna_32799;lcl|KV014884.1_mrna_37361;lcl|KV018098.1_mrna_41121
GO:0009126	purine nucleoside monophosphate metabolic process	1	65	0.509804	0.804953	lcl|KV010144.1_mrna_30464
GO:0009167	purine ribonucleoside monophosphate metabolic process	1	65	0.509804	0.804953	lcl|KV010144.1_mrna_30464
GO:0098660	inorganic ion transmembrane transport	1	65	0.509804	0.804953	lcl|KQ993922.1_mrna_10506
GO:0098655	cation transmembrane transport	1	66	0.515186	0.809578	lcl|KQ993922.1_mrna_10506
GO:0009059	macromolecule biosynthetic process	7	622	0.51927	0.812128	lcl|KQ995671.1_mrna_12427;lcl|KV006334.1_mrna_25748;lcl|KV008727.1_mrna_28713;lcl|KV011788.1_mrna_32714;lcl|KV011790.1_mrna_32799;lcl|KV014884.1_mrna_37361;lcl|KV018098.1_mrna_41121
GO:0034622	cellular macromolecular complex assembly	1	68	0.525778	0.818428	lcl|KV013947.1_mrna_35634
GO:0006399	tRNA metabolic process	1	69	0.530988	0.818813	lcl|KV010031.1_mrna_30149
GO:0009150	purine ribonucleotide metabolic process	1	69	0.530988	0.818813	lcl|KV010144.1_mrna_30464
GO:0009161	ribonucleoside monophosphate metabolic process	1	70	0.536142	0.822915	lcl|KV010144.1_mrna_30464
GO:0006631	fatty acid metabolic process	1	71	0.54124	0.826895	lcl|KV010000.1_mrna_29962
GO:0009123	nucleoside monophosphate metabolic process	1	73	0.551272	0.826909	lcl|KV010144.1_mrna_30464
GO:0009259	ribonucleotide metabolic process	1	73	0.551272	0.826909	lcl|KV010144.1_mrna_30464
GO:0015672	monovalent inorganic cation transport	1	73	0.551272	0.826909	lcl|KQ993922.1_mrna_10506
GO:0044282	small molecule catabolic process	1	73	0.551272	0.826909	lcl|KV002465.1_mrna_20868
GO:0019438	aromatic compound biosynthetic process	5	454	0.55414	0.827449	lcl|KQ995671.1_mrna_12427;lcl|KV008727.1_mrna_28713;lcl|KV010144.1_mrna_30464;lcl|KV011788.1_mrna_32714;lcl|KV018098.1_mrna_41121
GO:0044765	single-organism transport	5	456	0.5582	0.828305	lcl|KQ987736.1_mrna_1810;lcl|KQ993922.1_mrna_10506;lcl|KQ996996.1_mrna_14364;lcl|KV007458.1_mrna_27156;lcl|KV010635.1_mrna_31486
GO:0008652	cellular amino acid biosynthetic process	1	75	0.561089	0.828305	lcl|KQ995736.1_mrna_12869
GO:0018130	heterocycle biosynthetic process	5	458	0.562243	0.828305	lcl|KQ995671.1_mrna_12427;lcl|KV008727.1_mrna_28713;lcl|KV010144.1_mrna_30464;lcl|KV011788.1_mrna_32714;lcl|KV018098.1_mrna_41121
GO:0006163	purine nucleotide metabolic process	1	78	0.57542	0.836129	lcl|KV010144.1_mrna_30464
GO:0065003	macromolecular complex assembly	1	78	0.57542	0.836129	lcl|KV013947.1_mrna_35634
GO:0006886	intracellular protein transport	1	79	0.580094	0.836129	lcl|KV016230.1_mrna_38808
GO:0022613	ribonucleoprotein complex biogenesis	1	79	0.580094	0.836129	lcl|KV010031.1_mrna_30149
GO:1902578	single-organism localization	5	467	0.580223	0.836129	lcl|KQ987736.1_mrna_1810;lcl|KQ993922.1_mrna_10506;lcl|KQ996996.1_mrna_14364;lcl|KV007458.1_mrna_27156;lcl|KV010635.1_mrna_31486
GO:0033036	macromolecule localization	2	183	0.595914	0.847365	lcl|KV003147.1_mrna_21561;lcl|KV016230.1_mrna_38808
GO:0044249	cellular biosynthetic process	10	951	0.597546	0.847365	lcl|KQ995671.1_mrna_12427;lcl|KQ995736.1_mrna_12869;lcl|KV006334.1_mrna_25748;lcl|KV008727.1_mrna_28713;lcl|KV010000.1_mrna_29962;lcl|KV010144.1_mrna_30464;lcl|KV011788.1_mrna_32714;lcl|KV011790.1_mrna_32799;lcl|KV014884.1_mrna_37361;lcl|KV018098.1_mrna_41121
GO:0016192	vesicle-mediated transport	1	83	0.598291	0.847365	lcl|KV016230.1_mrna_38808
GO:0019693	ribose phosphate metabolic process	1	83	0.598291	0.847365	lcl|KV010144.1_mrna_30464
GO:1901362	organic cyclic compound biosynthetic process	5	480	0.605534	0.853719	lcl|KQ995671.1_mrna_12427;lcl|KV008727.1_mrna_28713;lcl|KV010144.1_mrna_30464;lcl|KV011788.1_mrna_32714;lcl|KV018098.1_mrna_41121
GO:0044271	cellular nitrogen compound biosynthetic process	7	675	0.61076	0.853719	lcl|KQ995671.1_mrna_12427;lcl|KV006334.1_mrna_25748;lcl|KV008727.1_mrna_28713;lcl|KV010144.1_mrna_30464;lcl|KV011788.1_mrna_32714;lcl|KV014884.1_mrna_37361;lcl|KV018098.1_mrna_41121
GO:0008610	lipid biosynthetic process	1	86	0.611428	0.853719	lcl|KV010000.1_mrna_29962
GO:1901576	organic substance biosynthetic process	10	963	0.614815	0.853719	lcl|KQ995671.1_mrna_12427;lcl|KQ995736.1_mrna_12869;lcl|KV006334.1_mrna_25748;lcl|KV008727.1_mrna_28713;lcl|KV010000.1_mrna_29962;lcl|KV010144.1_mrna_30464;lcl|KV011788.1_mrna_32714;lcl|KV011790.1_mrna_32799;lcl|KV014884.1_mrna_37361;lcl|KV018098.1_mrna_41121
GO:0033554	cellular response to stress	1	87	0.615712	0.853719	lcl|KQ995377.1_mrna_12038
GO:1901293	nucleoside phosphate biosynthetic process	1	88	0.619951	0.855999	lcl|KV010144.1_mrna_30464
GO:0072521	purine-containing compound metabolic process	1	91	0.632392	0.869539	lcl|KV010144.1_mrna_30464
GO:0003006	developmental process involved in reproduction	1	92	0.636449	0.871487	lcl|KQ987736.1_mrna_1810
GO:0034613	cellular protein localization	1	94	0.644433	0.872003	lcl|KV016230.1_mrna_38808
GO:0010467	gene expression	8	794	0.646729	0.872003	lcl|KQ988193.1_mrna_2351;lcl|KQ995671.1_mrna_12427;lcl|KV006334.1_mrna_25748;lcl|KV008727.1_mrna_28713;lcl|KV011788.1_mrna_32714;lcl|KV014884.1_mrna_37361;lcl|KV016225.1_mrna_38722;lcl|KV018098.1_mrna_41121
GO:0070727	cellular macromolecule localization	1	95	0.64836	0.872003	lcl|KV016230.1_mrna_38808
GO:0051716	cellular response to stimulus	3	304	0.649063	0.872003	lcl|KQ995377.1_mrna_12038;lcl|KQ995671.1_mrna_12427;lcl|KQ999390.1_mrna_17072
GO:0016070	RNA metabolic process	5	504	0.650038	0.872003	lcl|KQ995671.1_mrna_12427;lcl|KV008727.1_mrna_28713;lcl|KV010031.1_mrna_30149;lcl|KV011788.1_mrna_32714;lcl|KV018098.1_mrna_41121
GO:0006996	organelle organization	2	203	0.653071	0.872525	lcl|KV014884.1_mrna_37355;lcl|KV016230.1_mrna_38808
GO:0034220	ion transmembrane transport	1	98	0.659887	0.878075	lcl|KQ993922.1_mrna_10506
GO:0009058	biosynthetic process	10	1006	0.673812	0.881819	lcl|KQ995671.1_mrna_12427;lcl|KQ995736.1_mrna_12869;lcl|KV006334.1_mrna_25748;lcl|KV008727.1_mrna_28713;lcl|KV010000.1_mrna_29962;lcl|KV010144.1_mrna_30464;lcl|KV011788.1_mrna_32714;lcl|KV011790.1_mrna_32799;lcl|KV014884.1_mrna_37361;lcl|KV018098.1_mrna_41121
GO:0034660	ncRNA metabolic process	1	102	0.674681	0.881819	lcl|KV010031.1_mrna_30149
GO:1901564	organonitrogen compound metabolic process	6	623	0.683703	0.881819	lcl|KQ995736.1_mrna_12869;lcl|KV002465.1_mrna_20868;lcl|KV006334.1_mrna_25748;lcl|KV010144.1_mrna_30464;lcl|KV010210.1_mrna_30847;lcl|KV014884.1_mrna_37361
GO:0007165	signal transduction	2	215	0.684254	0.881819	lcl|KQ995671.1_mrna_12427;lcl|KQ999390.1_mrna_17072
GO:0019222	regulation of metabolic process	2	215	0.684254	0.881819	lcl|KV008727.1_mrna_28713;lcl|KV016230.1_mrna_38808
GO:0044700	single organism signaling	2	215	0.684254	0.881819	lcl|KQ995671.1_mrna_12427;lcl|KQ999390.1_mrna_17072
GO:0044262	cellular carbohydrate metabolic process	1	105	0.68536	0.881819	lcl|KV010635.1_mrna_31482
GO:1901137	carbohydrate derivative biosynthetic process	1	105	0.68536	0.881819	lcl|KV010144.1_mrna_30464
GO:0006811	ion transport	2	216	0.68675	0.881819	lcl|KQ993922.1_mrna_10506;lcl|KV007458.1_mrna_27156
GO:1901566	organonitrogen compound biosynthetic process	4	427	0.691889	0.884975	lcl|KQ995736.1_mrna_12869;lcl|KV006334.1_mrna_25748;lcl|KV010144.1_mrna_30464;lcl|KV014884.1_mrna_37361
GO:0050896	response to stimulus	6	632	0.697587	0.885367	lcl|KQ987736.1_mrna_1810;lcl|KQ993830.1_mrna_10173;lcl|KQ995377.1_mrna_12038;lcl|KQ995671.1_mrna_12427;lcl|KQ999390.1_mrna_17072;lcl|KV009380.1_mrna_29473
GO:0007154	cell communication	2	225	0.708502	0.885367	lcl|KQ995671.1_mrna_12427;lcl|KQ999390.1_mrna_17072
GO:0022414	reproductive process	1	112	0.708957	0.885367	lcl|KQ987736.1_mrna_1810
GO:0000003	reproduction	1	113	0.712183	0.885367	lcl|KQ987736.1_mrna_1810
GO:0035556	intracellular signal transduction	1	114	0.715374	0.885367	lcl|KQ999390.1_mrna_17072
GO:0032787	monocarboxylic acid metabolic process	1	115	0.71853	0.885367	lcl|KV010000.1_mrna_29962
GO:0006412	translation	2	231	0.722312	0.885367	lcl|KV006334.1_mrna_25748;lcl|KV014884.1_mrna_37361
GO:0044237	cellular metabolic process	27	2645	0.722328	0.885367	lcl|KQ987226.1_mrna_924;lcl|KQ987269.1_mrna_1302;lcl|KQ987720.1_mrna_1779;lcl|KQ988427.1_mrna_2870;lcl|KQ993830.1_mrna_10173;lcl|KQ995669.1_mrna_12406;lcl|KQ995671.1_mrna_12427;lcl|KQ995736.1_mrna_12869;lcl|KQ997540.1_mrna_14756;lcl|KQ997936.1_mrna_15188;lcl|KQ999284.1_mrna_16599;lcl|KQ999880.1_mrna_18111;lcl|KV002465.1_mrna_20868;lcl|KV002481.1_mrna_21016;lcl|KV005066.1_mrna_24423;lcl|KV006334.1…
GO:0043043	peptide biosynthetic process	2	233	0.726794	0.885367	lcl|KV006334.1_mrna_25748;lcl|KV014884.1_mrna_37361
GO:1903506	regulation of nucleic acid-templated transcription	1	118	0.727794	0.885367	lcl|KV008727.1_mrna_28713
GO:2001141	regulation of RNA biosynthetic process	1	118	0.727794	0.885367	lcl|KV008727.1_mrna_28713
GO:0009117	nucleotide metabolic process	1	119	0.730815	0.885367	lcl|KV010144.1_mrna_30464
GO:0044281	small molecule metabolic process	7	756	0.73182	0.885367	lcl|KQ995736.1_mrna_12869;lcl|KQ997540.1_mrna_14756;lcl|KV002465.1_mrna_20868;lcl|KV010000.1_mrna_29962;lcl|KV010031.1_mrna_30149;lcl|KV010144.1_mrna_30464;lcl|KV010210.1_mrna_30847
GO:0043170	macromolecule metabolic process	19	1914	0.732711	0.885367	lcl|KQ987269.1_mrna_1302;lcl|KQ988193.1_mrna_2351;lcl|KQ993830.1_mrna_10173;lcl|KQ995669.1_mrna_12406;lcl|KQ995671.1_mrna_12427;lcl|KQ999880.1_mrna_18111;lcl|KV002481.1_mrna_21016;lcl|KV003144.1_mrna_21506;lcl|KV006334.1_mrna_25748;lcl|KV007509.1_mrna_27487;lcl|KV008727.1_mrna_28713;lcl|KV009380.1_mrna_29455;lcl|KV010031.1_mrna_30149;lcl|KV011788.1_mrna_32714;lcl|KV011790.1_mrna_32799;lcl|KV01488…
GO:0023052	signaling	2	238	0.73774	0.885367	lcl|KQ995671.1_mrna_12427;lcl|KQ999390.1_mrna_17072
GO:0044267	cellular protein metabolic process	9	961	0.739731	0.885367	lcl|KQ987269.1_mrna_1302;lcl|KQ993830.1_mrna_10173;lcl|KQ995669.1_mrna_12406;lcl|KQ995671.1_mrna_12427;lcl|KQ999880.1_mrna_18111;lcl|KV002481.1_mrna_21016;lcl|KV006334.1_mrna_25748;lcl|KV007509.1_mrna_27487;lcl|KV014884.1_mrna_37361
GO:0051252	regulation of RNA metabolic process	1	124	0.745432	0.885367	lcl|KV008727.1_mrna_28713
GO:0090304	nucleic acid metabolic process	6	669	0.750543	0.885367	lcl|KQ995671.1_mrna_12427;lcl|KV008727.1_mrna_28713;lcl|KV010031.1_mrna_30149;lcl|KV011788.1_mrna_32714;lcl|KV011790.1_mrna_32799;lcl|KV018098.1_mrna_41121
GO:0090407	organophosphate biosynthetic process	1	126	0.751059	0.885367	lcl|KV010144.1_mrna_30464
GO:0043604	amide biosynthetic process	2	245	0.752449	0.885367	lcl|KV006334.1_mrna_25748;lcl|KV014884.1_mrna_37361
GO:0019219	regulation of nucleobase-containing compound metabolic process	1	127	0.753826	0.885367	lcl|KV008727.1_mrna_28713
GO:0046700	heterocycle catabolic process	1	127	0.753826	0.885367	lcl|KV002465.1_mrna_20868
GO:0065008	regulation of biological quality	1	128	0.756563	0.885367	lcl|KV014884.1_mrna_37355
GO:0046907	intracellular transport	1	129	0.75927	0.885367	lcl|KV016230.1_mrna_38808
GO:1901361	organic cyclic compound catabolic process	1	129	0.75927	0.885367	lcl|KV002465.1_mrna_20868
GO:0044711	single-organism biosynthetic process	3	366	0.769531	0.894173	lcl|KQ995736.1_mrna_12869;lcl|KV010000.1_mrna_29962;lcl|KV010144.1_mrna_30464
GO:0006464	cellular protein modification process	5	586	0.77775	0.897404	lcl|KQ995669.1_mrna_12406;lcl|KQ995671.1_mrna_12427;lcl|KQ999880.1_mrna_18111;lcl|KV002481.1_mrna_21016;lcl|KV007509.1_mrna_27487
GO:0036211	protein modification process	5	586	0.77775	0.897404	lcl|KQ995669.1_mrna_12406;lcl|KQ995671.1_mrna_12427;lcl|KQ999880.1_mrna_18111;lcl|KV002481.1_mrna_21016;lcl|KV007509.1_mrna_27487
GO:0006518	peptide metabolic process	2	264	0.788918	0.907118	lcl|KV006334.1_mrna_25748;lcl|KV014884.1_mrna_37361
GO:0051649	establishment of localization in cell	1	143	0.794204	0.908905	lcl|KV016230.1_mrna_38808
GO:0006950	response to stress	2	268	0.795981	0.908905	lcl|KQ995377.1_mrna_12038;lcl|KV009380.1_mrna_29473
GO:0010556	regulation of macromolecule biosynthetic process	1	148	0.805433	0.916527	lcl|KV008727.1_mrna_28713
GO:0031326	regulation of cellular biosynthetic process	1	150	0.809754	0.917534	lcl|KV008727.1_mrna_28713
GO:0009889	regulation of biosynthetic process	1	151	0.811879	0.917534	lcl|KV008727.1_mrna_28713
GO:0044710	single-organism metabolic process	12	1338	0.821416	0.922831	lcl|KQ986804.1_mrna_545;lcl|KQ995736.1_mrna_12869;lcl|KQ997540.1_mrna_14756;lcl|KV002465.1_mrna_20868;lcl|KV005066.1_mrna_24423;lcl|KV009357.1_mrna_29127;lcl|KV010000.1_mrna_29962;lcl|KV010031.1_mrna_30149;lcl|KV010144.1_mrna_30464;lcl|KV010210.1_mrna_30847;lcl|KV010635.1_mrna_31482;lcl|KV013947.1_mrna_35634
GO:0051171	regulation of nitrogen compound metabolic process	1	156	0.822159	0.922831	lcl|KV008727.1_mrna_28713
GO:0051641	cellular localization	1	160	0.829984	0.92641	lcl|KV016230.1_mrna_38808
GO:0043603	cellular amide metabolic process	2	291	0.832749	0.92641	lcl|KV006334.1_mrna_25748;lcl|KV014884.1_mrna_37361
GO:0006259	DNA metabolic process	1	162	0.833769	0.92641	lcl|KV011790.1_mrna_32799
GO:0043412	macromolecule modification	5	643	0.843917	0.934538	lcl|KQ995669.1_mrna_12406;lcl|KQ995671.1_mrna_12427;lcl|KQ999880.1_mrna_18111;lcl|KV002481.1_mrna_21016;lcl|KV007509.1_mrna_27487
GO:0006807	nitrogen compound metabolic process	12	1371	0.848074	0.934783	lcl|KQ995671.1_mrna_12427;lcl|KQ995736.1_mrna_12869;lcl|KV002465.1_mrna_20868;lcl|KV006334.1_mrna_25748;lcl|KV008727.1_mrna_28713;lcl|KV010031.1_mrna_30149;lcl|KV010144.1_mrna_30464;lcl|KV010210.1_mrna_30847;lcl|KV011788.1_mrna_32714;lcl|KV011790.1_mrna_32799;lcl|KV014884.1_mrna_37361;lcl|KV018098.1_mrna_41121
GO:1901135	carbohydrate derivative metabolic process	1	171	0.849802	0.934783	lcl|KV010144.1_mrna_30464
GO:0080090	regulation of primary metabolic process	1	173	0.853154	0.935351	lcl|KV008727.1_mrna_28713
GO:0044260	cellular macromolecule metabolic process	14	1588	0.862093	0.936411	lcl|KQ987269.1_mrna_1302;lcl|KQ993830.1_mrna_10173;lcl|KQ995669.1_mrna_12406;lcl|KQ995671.1_mrna_12427;lcl|KQ999880.1_mrna_18111;lcl|KV002481.1_mrna_21016;lcl|KV006334.1_mrna_25748;lcl|KV007509.1_mrna_27487;lcl|KV008727.1_mrna_28713;lcl|KV010031.1_mrna_30149;lcl|KV011788.1_mrna_32714;lcl|KV011790.1_mrna_32799;lcl|KV014884.1_mrna_37361;lcl|KV018098.1_mrna_41121
GO:0031323	regulation of cellular metabolic process	1	179	0.862773	0.936411	lcl|KV008727.1_mrna_28713
GO:0060255	regulation of macromolecule metabolic process	1	180	0.864315	0.936411	lcl|KV008727.1_mrna_28713
GO:0044238	primary metabolic process	25	2636	0.865471	0.936411	lcl|KQ987269.1_mrna_1302;lcl|KQ987720.1_mrna_1766;lcl|KQ988427.1_mrna_2870;lcl|KQ993830.1_mrna_10173;lcl|KQ995669.1_mrna_12406;lcl|KQ995671.1_mrna_12427;lcl|KQ995736.1_mrna_12869;lcl|KQ999880.1_mrna_18111;lcl|KV002465.1_mrna_20868;lcl|KV002481.1_mrna_21016;lcl|KV003144.1_mrna_21506;lcl|KV006334.1_mrna_25748;lcl|KV007509.1_mrna_27487;lcl|KV008727.1_mrna_28713;lcl|KV009380.1_mrna_29455;lcl|KV010000…
GO:0006468	protein phosphorylation	1	184	0.870314	0.938574	lcl|KQ995671.1_mrna_12427
GO:0044255	cellular lipid metabolic process	1	194	0.884196	0.950438	lcl|KV010000.1_mrna_29962
GO:0046483	heterocycle metabolic process	8	1019	0.888579	0.952049	lcl|KQ995671.1_mrna_12427;lcl|KV002465.1_mrna_20868;lcl|KV008727.1_mrna_28713;lcl|KV010031.1_mrna_30149;lcl|KV010144.1_mrna_30464;lcl|KV011788.1_mrna_32714;lcl|KV011790.1_mrna_32799;lcl|KV018098.1_mrna_41121
GO:0044723	single-organism carbohydrate metabolic process	1	204	0.896616	0.952193	lcl|KV010635.1_mrna_31482
GO:0032502	developmental process	1	207	0.90008	0.952193	lcl|KQ987736.1_mrna_1810
GO:0006139	nucleobase-containing compound metabolic process	7	932	0.901406	0.952193	lcl|KQ995671.1_mrna_12427;lcl|KV008727.1_mrna_28713;lcl|KV010031.1_mrna_30149;lcl|KV010144.1_mrna_30464;lcl|KV011788.1_mrna_32714;lcl|KV011790.1_mrna_32799;lcl|KV018098.1_mrna_41121
GO:0008152	metabolic process	38	3841	0.901842	0.952193	lcl|KQ986804.1_mrna_545;lcl|KQ987226.1_mrna_924;lcl|KQ987269.1_mrna_1302;lcl|KQ987720.1_mrna_1766;lcl|KQ987720.1_mrna_1779;lcl|KQ988193.1_mrna_2351;lcl|KQ988427.1_mrna_2870;lcl|KQ993830.1_mrna_10173;lcl|KQ995669.1_mrna_12406;lcl|KQ995671.1_mrna_12427;lcl|KQ995736.1_mrna_12869;lcl|KQ997540.1_mrna_14756;lcl|KQ997936.1_mrna_15188;lcl|KQ999284.1_mrna_16599;lcl|KQ999880.1_mrna_18111;lcl|KV002465.1_mrn…
GO:0006725	cellular aromatic compound metabolic process	8	1042	0.903141	0.952193	lcl|KQ987226.1_mrna_924;lcl|KQ995671.1_mrna_12427;lcl|KV008727.1_mrna_28713;lcl|KV010031.1_mrna_30149;lcl|KV010144.1_mrna_30464;lcl|KV011788.1_mrna_32714;lcl|KV011790.1_mrna_32799;lcl|KV018098.1_mrna_41121
GO:0042221	response to chemical	1	215	0.90877	0.955077	lcl|KQ987736.1_mrna_1810
GO:0044712	single-organism catabolic process	1	222	0.915762	0.957269	lcl|KV002465.1_mrna_20868
GO:1901360	organic cyclic compound metabolic process	8	1066	0.916657	0.957269	lcl|KQ995671.1_mrna_12427;lcl|KV002465.1_mrna_20868;lcl|KV008727.1_mrna_28713;lcl|KV010031.1_mrna_30149;lcl|KV010144.1_mrna_30464;lcl|KV011788.1_mrna_32714;lcl|KV011790.1_mrna_32799;lcl|KV018098.1_mrna_41121
GO:0071704	organic substance metabolic process	26	2837	0.923763	0.961646	lcl|KQ987269.1_mrna_1302;lcl|KQ988193.1_mrna_2351;lcl|KQ993830.1_mrna_10173;lcl|KQ995669.1_mrna_12406;lcl|KQ995671.1_mrna_12427;lcl|KQ995736.1_mrna_12869;lcl|KQ997540.1_mrna_14756;lcl|KQ999880.1_mrna_18111;lcl|KV002465.1_mrna_20868;lcl|KV002481.1_mrna_21016;lcl|KV003144.1_mrna_21506;lcl|KV006334.1_mrna_25748;lcl|KV007509.1_mrna_27487;lcl|KV008727.1_mrna_28713;lcl|KV009380.1_mrna_29455;lcl|KV01000…
GO:0006753	nucleoside phosphate metabolic process	1	237	0.92902	0.964077	lcl|KV010144.1_mrna_30464
GO:0006629	lipid metabolic process	1	241	0.932195	0.964339	lcl|KV010000.1_mrna_29962
GO:0034641	cellular nitrogen compound metabolic process	9	1228	0.941559	0.967979	lcl|KQ995671.1_mrna_12427;lcl|KV006334.1_mrna_25748;lcl|KV008727.1_mrna_28713;lcl|KV010031.1_mrna_30149;lcl|KV010144.1_mrna_30464;lcl|KV011788.1_mrna_32714;lcl|KV011790.1_mrna_32799;lcl|KV014884.1_mrna_37361;lcl|KV018098.1_mrna_41121
GO:0055086	nucleobase-containing small molecule metabolic process	1	254	0.94158	0.967979	lcl|KV010144.1_mrna_30464
GO:0006796	phosphate-containing compound metabolic process	4	684	0.950501	0.97273	lcl|KQ988427.1_mrna_2870;lcl|KQ995671.1_mrna_12427;lcl|KQ995736.1_mrna_12869;lcl|KV010144.1_mrna_30464
GO:0006793	phosphorus metabolic process	4	688	0.952096	0.97273	lcl|KQ988427.1_mrna_2870;lcl|KQ995671.1_mrna_12427;lcl|KQ995736.1_mrna_12869;lcl|KV010144.1_mrna_30464
GO:0044248	cellular catabolic process	1	291	0.961853	0.979666	lcl|KV002465.1_mrna_20868
GO:0016310	phosphorylation	1	299	0.965227	0.980077	lcl|KQ995671.1_mrna_12427
GO:0019637	organophosphate metabolic process	1	318	0.972109	0.982926	lcl|KV010144.1_mrna_30464
GO:0005975	carbohydrate metabolic process	1	324	0.97399	0.982926	lcl|KV010635.1_mrna_31482
GO:1901575	organic substance catabolic process	1	355	0.981893	0.98788	lcl|KV002465.1_mrna_20868
GO:0009056	catabolic process	1	379	0.986343	0.989341	lcl|KV002465.1_mrna_20868
GO:0008150	biological_process	55	5074	1	1	lcl|KQ986804.1_mrna_545;lcl|KQ987226.1_mrna_924;lcl|KQ987269.1_mrna_1302;lcl|KQ987720.1_mrna_1732;lcl|KQ987720.1_mrna_1766;lcl|KQ987720.1_mrna_1779;lcl|KQ987736.1_mrna_1810;lcl|KQ988193.1_mrna_2351;lcl|KQ988427.1_mrna_2870;lcl|KQ993830.1_mrna_10173;lcl|KQ993922.1_mrna_10506;lcl|KQ995377.1_mrna_12038;lcl|KQ995669.1_mrna_12406;lcl|KQ995671.1_mrna_12427;lcl|KQ995736.1_mrna_12869;lcl|KQ996417.1_mrna_…

## Sheet: GO Cellular Component
GO ID	Description	out (36)	All (3822)	pvalue	p.adjust	Genes
GO:0005876	spindle microtubule	1	3	0.0279994	0.552814	lcl|KV014884.1_mrna_37355
GO:0009521	photosystem	2	31	0.0338061	0.552814	lcl|KQ997936.1_mrna_15188;lcl|KQ999880.1_mrna_18111
GO:0009524	phragmoplast	1	4	0.037162	0.552814	lcl|KV014884.1_mrna_37355
GO:0005938	cell cortex	1	5	0.0462406	0.552814	lcl|KV014884.1_mrna_37355
GO:0099568	cytoplasmic region	1	5	0.0462406	0.552814	lcl|KV014884.1_mrna_37355
GO:0009579	thylakoid	3	88	0.0487777	0.552814	lcl|KQ997936.1_mrna_15188;lcl|KQ999880.1_mrna_18111;lcl|KV013947.1_mrna_35634
GO:0034357	photosynthetic membrane	2	50	0.0797357	0.559654	lcl|KQ997936.1_mrna_15188;lcl|KQ999880.1_mrna_18111
GO:0031224	intrinsic component of membrane	15	1139	0.0862879	0.559654	lcl|KQ987736.1_mrna_1810;lcl|KQ988202.1_mrna_2426;lcl|KQ992521.1_mrna_8611;lcl|KQ993922.1_mrna_10506;lcl|KQ995377.1_mrna_12038;lcl|KQ996417.1_mrna_13669;lcl|KQ996996.1_mrna_14364;lcl|KQ999880.1_mrna_18111;lcl|KV000901.1_mrna_19153;lcl|KV001733.1_mrna_20052;lcl|KV005689.1_mrna_25100;lcl|KV006883.1_mrna_26476;lcl|KV007458.1_mrna_27156;lcl|KV010635.1_mrna_31486;lcl|KV012487.1_mrna_33891
GO:0044425	membrane part	16	1267	0.103944	0.559654	lcl|KQ987736.1_mrna_1810;lcl|KQ988202.1_mrna_2426;lcl|KQ992521.1_mrna_8611;lcl|KQ993922.1_mrna_10506;lcl|KQ995377.1_mrna_12038;lcl|KQ996417.1_mrna_13669;lcl|KQ996996.1_mrna_14364;lcl|KQ997936.1_mrna_15188;lcl|KQ999880.1_mrna_18111;lcl|KV000901.1_mrna_19153;lcl|KV001733.1_mrna_20052;lcl|KV005689.1_mrna_25100;lcl|KV006883.1_mrna_26476;lcl|KV007458.1_mrna_27156;lcl|KV010635.1_mrna_31486;lcl|KV012487…
GO:0044436	thylakoid part	2	59	0.105735	0.559654	lcl|KQ997936.1_mrna_15188;lcl|KQ999880.1_mrna_18111
GO:0005819	spindle	1	13	0.115934	0.559654	lcl|KV014884.1_mrna_37355
GO:0009534	chloroplast thylakoid	2	63	0.117948	0.559654	lcl|KQ999880.1_mrna_18111;lcl|KV013947.1_mrna_35634
GO:0031976	plastid thylakoid	2	64	0.121057	0.559654	lcl|KQ999880.1_mrna_18111;lcl|KV013947.1_mrna_35634
GO:0005773	vacuole	2	65	0.124186	0.559654	lcl|KQ987736.1_mrna_1810;lcl|KV003144.1_mrna_21506
GO:0009523	photosystem II	1	16	0.140771	0.559654	lcl|KQ997936.1_mrna_15188
GO:0016021	integral component of membrane	11	841	0.1488	0.559654	lcl|KQ987736.1_mrna_1810;lcl|KQ988202.1_mrna_2426;lcl|KQ993922.1_mrna_10506;lcl|KQ995377.1_mrna_12038;lcl|KQ996417.1_mrna_13669;lcl|KQ996996.1_mrna_14364;lcl|KV000901.1_mrna_19153;lcl|KV001733.1_mrna_20052;lcl|KV006883.1_mrna_26476;lcl|KV007458.1_mrna_27156;lcl|KV010635.1_mrna_31486
GO:0016020	membrane	20	1757	0.160741	0.559654	lcl|KQ987736.1_mrna_1810;lcl|KQ988202.1_mrna_2426;lcl|KQ989004.1_mrna_3699;lcl|KQ992521.1_mrna_8611;lcl|KQ993922.1_mrna_10506;lcl|KQ995377.1_mrna_12038;lcl|KQ996417.1_mrna_13669;lcl|KQ996996.1_mrna_14364;lcl|KQ997936.1_mrna_15188;lcl|KQ999391.1_mrna_17098;lcl|KQ999880.1_mrna_18111;lcl|KV000901.1_mrna_19153;lcl|KV001733.1_mrna_20052;lcl|KV005689.1_mrna_25100;lcl|KV006349.1_mrna_26034;lcl|KV006883.…
GO:0009536	plastid	6	403	0.172616	0.559654	lcl|KQ987720.1_mrna_1779;lcl|KQ988193.1_mrna_2345;lcl|KQ999880.1_mrna_18111;lcl|KV009357.1_mrna_29127;lcl|KV013947.1_mrna_35634;lcl|KV016225.1_mrna_38722
GO:0005874	microtubule	1	20	0.172834	0.559654	lcl|KV014884.1_mrna_37355
GO:0099512	supramolecular fiber	1	20	0.172834	0.559654	lcl|KV014884.1_mrna_37355
GO:0099513	polymeric cytoskeletal fiber	1	20	0.172834	0.559654	lcl|KV014884.1_mrna_37355
GO:0044435	plastid part	3	157	0.182379	0.563717	lcl|KQ999880.1_mrna_18111;lcl|KV009357.1_mrna_29127;lcl|KV013947.1_mrna_35634
GO:0031984	organelle subcompartment	2	86	0.193652	0.572536	lcl|KQ999880.1_mrna_18111;lcl|KV013947.1_mrna_35634
GO:0005887	integral component of plasma membrane	1	27	0.226167	0.640808	lcl|KV007458.1_mrna_27156
GO:0031226	intrinsic component of plasma membrane	1	32	0.2622	0.657172	lcl|KV007458.1_mrna_27156
GO:0005774	vacuolar membrane	1	38	0.303289	0.657172	lcl|KQ987736.1_mrna_1810
GO:0042579	microbody	1	38	0.303289	0.657172	lcl|KV009357.1_mrna_29127
GO:0044437	vacuolar part	1	38	0.303289	0.657172	lcl|KQ987736.1_mrna_1810
GO:0005911	cell-cell junction	1	42	0.329437	0.657172	lcl|KV014884.1_mrna_37355
GO:0009506	plasmodesma	1	42	0.329437	0.657172	lcl|KV014884.1_mrna_37355
GO:0055044	symplast	1	42	0.329437	0.657172	lcl|KV014884.1_mrna_37355
GO:0030054	cell junction	1	43	0.335823	0.657172	lcl|KV014884.1_mrna_37355
GO:0044430	cytoskeletal part	1	43	0.335823	0.657172	lcl|KV014884.1_mrna_37355
GO:0044459	plasma membrane part	1	44	0.34215	0.657172	lcl|KV007458.1_mrna_27156
GO:0098796	membrane protein complex	2	129	0.344439	0.657172	lcl|KQ997936.1_mrna_15188;lcl|KQ999880.1_mrna_18111
GO:0044434	chloroplast part	2	130	0.347915	0.657172	lcl|KQ999880.1_mrna_18111;lcl|KV013947.1_mrna_35634
GO:0009507	chloroplast	3	240	0.395947	0.727687	lcl|KQ988193.1_mrna_2345;lcl|KQ999880.1_mrna_18111;lcl|KV013947.1_mrna_35634
GO:0015630	microtubule cytoskeleton	1	55	0.407994	0.730095	lcl|KV014884.1_mrna_37355
GO:0009532	plastid stroma	1	60	0.435761	0.759789	lcl|KV009357.1_mrna_29127
GO:0044444	cytoplasmic part	11	1115	0.490185	0.794533	lcl|KQ987720.1_mrna_1779;lcl|KQ987736.1_mrna_1810;lcl|KQ988193.1_mrna_2345;lcl|KQ999852.1_mrna_17901;lcl|KQ999880.1_mrna_18111;lcl|KV003144.1_mrna_21506;lcl|KV009357.1_mrna_29127;lcl|KV013947.1_mrna_35634;lcl|KV014884.1_mrna_37355;lcl|KV014884.1_mrna_37361;lcl|KV016225.1_mrna_38722
GO:0005576	extracellular region	1	72	0.497336	0.794533	lcl|KV009357.1_mrna_29127
GO:0005856	cytoskeleton	1	72	0.497336	0.794533	lcl|KV014884.1_mrna_37355
GO:0005886	plasma membrane	2	177	0.502425	0.794533	lcl|KV007458.1_mrna_27156;lcl|KV014884.1_mrna_37355
GO:0098805	whole membrane	1	77	0.521017	0.805208	lcl|KQ987736.1_mrna_1810
GO:0005737	cytoplasm	12	1309	0.608405	0.919368	lcl|KQ987720.1_mrna_1779;lcl|KQ987736.1_mrna_1810;lcl|KQ988193.1_mrna_2345;lcl|KQ999852.1_mrna_17901;lcl|KQ999880.1_mrna_18111;lcl|KV003144.1_mrna_21506;lcl|KV006334.1_mrna_25748;lcl|KV009357.1_mrna_29127;lcl|KV013947.1_mrna_35634;lcl|KV014884.1_mrna_37355;lcl|KV014884.1_mrna_37361;lcl|KV016225.1_mrna_38722
GO:0005840	ribosome	1	112	0.658947	0.974031	lcl|KV014884.1_mrna_37361
GO:0071944	cell periphery	2	241	0.673227	0.974031	lcl|KV007458.1_mrna_27156;lcl|KV014884.1_mrna_37355
GO:0098588	bounding membrane of organelle	1	143	0.748228	0.995304	lcl|KQ987736.1_mrna_1810
GO:0030529	intracellular ribonucleoprotein complex	2	281	0.754653	0.995304	lcl|KV014884.1_mrna_37361;lcl|KV016225.1_mrna_38722
GO:1990904	ribonucleoprotein complex	2	281	0.754653	0.995304	lcl|KV014884.1_mrna_37361;lcl|KV016225.1_mrna_38722
GO:0043228	non-membrane-bounded organelle	2	290	0.770471	0.995304	lcl|KV014884.1_mrna_37355;lcl|KV014884.1_mrna_37361
GO:0043232	intracellular non-membrane-bounded organelle	2	290	0.770471	0.995304	lcl|KV014884.1_mrna_37355;lcl|KV014884.1_mrna_37361
GO:0044446	intracellular organelle part	5	675	0.788031	0.995304	lcl|KQ987736.1_mrna_1810;lcl|KQ999880.1_mrna_18111;lcl|KV009357.1_mrna_29127;lcl|KV013947.1_mrna_35634;lcl|KV014884.1_mrna_37355
GO:0005829	cytosol	1	165	0.797333	0.995304	lcl|KV003144.1_mrna_21506
GO:0044422	organelle part	5	693	0.808196	0.995304	lcl|KQ987736.1_mrna_1810;lcl|KQ999880.1_mrna_18111;lcl|KV009357.1_mrna_29127;lcl|KV013947.1_mrna_35634;lcl|KV014884.1_mrna_37355
GO:0012505	endomembrane system	1	217	0.879277	0.995304	lcl|KV016230.1_mrna_38808
GO:0043234	protein complex	2	389	0.894561	0.995304	lcl|KQ997936.1_mrna_15188;lcl|KQ999880.1_mrna_18111
GO:0032991	macromolecular complex	4	689	0.911076	0.995304	lcl|KQ997936.1_mrna_15188;lcl|KQ999880.1_mrna_18111;lcl|KV014884.1_mrna_37361;lcl|KV016225.1_mrna_38722
GO:0031090	organelle membrane	1	265	0.925666	0.995304	lcl|KQ987736.1_mrna_1810
GO:0043229	intracellular organelle	12	1674	0.926719	0.995304	lcl|KQ987720.1_mrna_1779;lcl|KQ987736.1_mrna_1810;lcl|KQ988193.1_mrna_2345;lcl|KQ999852.1_mrna_17901;lcl|KQ999880.1_mrna_18111;lcl|KV003144.1_mrna_21506;lcl|KV009357.1_mrna_29127;lcl|KV010210.1_mrna_30847;lcl|KV013947.1_mrna_35634;lcl|KV014884.1_mrna_37355;lcl|KV014884.1_mrna_37361;lcl|KV016225.1_mrna_38722
GO:0043231	intracellular membrane-bounded organelle	10	1455	0.92926	0.995304	lcl|KQ987720.1_mrna_1779;lcl|KQ987736.1_mrna_1810;lcl|KQ988193.1_mrna_2345;lcl|KQ999852.1_mrna_17901;lcl|KQ999880.1_mrna_18111;lcl|KV003144.1_mrna_21506;lcl|KV009357.1_mrna_29127;lcl|KV010210.1_mrna_30847;lcl|KV013947.1_mrna_35634;lcl|KV016225.1_mrna_38722
GO:0043226	organelle	12	1683	0.930584	0.995304	lcl|KQ987720.1_mrna_1779;lcl|KQ987736.1_mrna_1810;lcl|KQ988193.1_mrna_2345;lcl|KQ999852.1_mrna_17901;lcl|KQ999880.1_mrna_18111;lcl|KV003144.1_mrna_21506;lcl|KV009357.1_mrna_29127;lcl|KV010210.1_mrna_30847;lcl|KV013947.1_mrna_35634;lcl|KV014884.1_mrna_37355;lcl|KV014884.1_mrna_37361;lcl|KV016225.1_mrna_38722
GO:0043227	membrane-bounded organelle	10	1488	0.942403	0.995304	lcl|KQ987720.1_mrna_1779;lcl|KQ987736.1_mrna_1810;lcl|KQ988193.1_mrna_2345;lcl|KQ999852.1_mrna_17901;lcl|KQ999880.1_mrna_18111;lcl|KV003144.1_mrna_21506;lcl|KV009357.1_mrna_29127;lcl|KV010210.1_mrna_30847;lcl|KV013947.1_mrna_35634;lcl|KV016225.1_mrna_38722
GO:0044464	cell part	21	2703	0.962612	0.995304	lcl|KQ987720.1_mrna_1779;lcl|KQ987736.1_mrna_1810;lcl|KQ988193.1_mrna_2345;lcl|KQ988193.1_mrna_2351;lcl|KQ995671.1_mrna_12427;lcl|KQ997936.1_mrna_15188;lcl|KQ999390.1_mrna_17072;lcl|KQ999852.1_mrna_17901;lcl|KQ999880.1_mrna_18111;lcl|KV003144.1_mrna_21506;lcl|KV003147.1_mrna_21561;lcl|KV006334.1_mrna_25748;lcl|KV007458.1_mrna_27156;lcl|KV009357.1_mrna_29127;lcl|KV010210.1_mrna_30847;lcl|KV011852.…
GO:0005622	intracellular	17	2318	0.964904	0.995304	lcl|KQ987720.1_mrna_1779;lcl|KQ987736.1_mrna_1810;lcl|KQ988193.1_mrna_2345;lcl|KQ988193.1_mrna_2351;lcl|KQ997936.1_mrna_15188;lcl|KQ999390.1_mrna_17072;lcl|KQ999852.1_mrna_17901;lcl|KQ999880.1_mrna_18111;lcl|KV003144.1_mrna_21506;lcl|KV006334.1_mrna_25748;lcl|KV009357.1_mrna_29127;lcl|KV010210.1_mrna_30847;lcl|KV013947.1_mrna_35634;lcl|KV014884.1_mrna_37355;lcl|KV014884.1_mrna_37361;lcl|KV016225.…
GO:0005623	cell	21	2715	0.966031	0.995304	lcl|KQ987720.1_mrna_1779;lcl|KQ987736.1_mrna_1810;lcl|KQ988193.1_mrna_2345;lcl|KQ988193.1_mrna_2351;lcl|KQ995671.1_mrna_12427;lcl|KQ997936.1_mrna_15188;lcl|KQ999390.1_mrna_17072;lcl|KQ999852.1_mrna_17901;lcl|KQ999880.1_mrna_18111;lcl|KV003144.1_mrna_21506;lcl|KV003147.1_mrna_21561;lcl|KV006334.1_mrna_25748;lcl|KV007458.1_mrna_27156;lcl|KV009357.1_mrna_29127;lcl|KV010210.1_mrna_30847;lcl|KV011852.…
GO:0044424	intracellular part	15	2220	0.984643	0.99934	lcl|KQ987720.1_mrna_1779;lcl|KQ987736.1_mrna_1810;lcl|KQ988193.1_mrna_2345;lcl|KQ988193.1_mrna_2351;lcl|KQ997936.1_mrna_15188;lcl|KQ999852.1_mrna_17901;lcl|KQ999880.1_mrna_18111;lcl|KV003144.1_mrna_21506;lcl|KV006334.1_mrna_25748;lcl|KV009357.1_mrna_29127;lcl|KV010210.1_mrna_30847;lcl|KV013947.1_mrna_35634;lcl|KV014884.1_mrna_37355;lcl|KV014884.1_mrna_37361;lcl|KV016225.1_mrna_38722
GO:0005575	cellular_component	36	3822	1	1	lcl|KQ987720.1_mrna_1779;lcl|KQ987736.1_mrna_1810;lcl|KQ988193.1_mrna_2345;lcl|KQ988193.1_mrna_2351;lcl|KQ988202.1_mrna_2426;lcl|KQ989004.1_mrna_3699;lcl|KQ992521.1_mrna_8611;lcl|KQ993922.1_mrna_10506;lcl|KQ995377.1_mrna_12038;lcl|KQ995671.1_mrna_12427;lcl|KQ996417.1_mrna_13669;lcl|KQ996996.1_mrna_14364;lcl|KQ997936.1_mrna_15188;lcl|KQ999390.1_mrna_17072;lcl|KQ999391.1_mrna_17098;lcl|KQ999852.1_m…

## Sheet: GO Molecular Function
GO ID	Description	out (63)	All (5936)	pvalue	p.adjust	Genes
GO:0010181	FMN binding	2	11	0.00573299	0.256233	lcl|KQ986804.1_mrna_545;lcl|KV009357.1_mrna_29127
GO:0016877	ligase activity, forming carbon-sulfur bonds	2	14	0.00929324	0.256233	lcl|KQ987226.1_mrna_924;lcl|KV000866.1_mrna_18891
GO:0004642	phosphoribosylformylglycinamidine synthase activity	1	1	0.0106132	0.256233	lcl|KV010144.1_mrna_30464
GO:0004657	proline dehydrogenase activity	1	1	0.0106132	0.256233	lcl|KV002465.1_mrna_20868
GO:0015204	urea transmembrane transporter activity	1	1	0.0106132	0.256233	lcl|KV007458.1_mrna_27156
GO:0042887	amide transmembrane transporter activity	1	1	0.0106132	0.256233	lcl|KV007458.1_mrna_27156
GO:0051010	microtubule plus-end binding	1	1	0.0106132	0.256233	lcl|KV014884.1_mrna_37355
GO:0003714	transcription corepressor activity	1	2	0.0211155	0.297377	lcl|KV008727.1_mrna_28713
GO:0003973	(S)-2-hydroxy-acid oxidase activity	1	2	0.0211155	0.297377	lcl|KV009357.1_mrna_29127
GO:0004075	biotin carboxylase activity	1	2	0.0211155	0.297377	lcl|KV010000.1_mrna_29962
GO:0015645	fatty acid ligase activity	1	2	0.0211155	0.297377	lcl|KV000866.1_mrna_18891
GO:0016149	translation release factor activity, codon specific	1	2	0.0211155	0.297377	lcl|KV006334.1_mrna_25748
GO:0003989	acetyl-CoA carboxylase activity	1	3	0.0315081	0.32096	lcl|KV010000.1_mrna_29962
GO:0016421	CoA carboxylase activity	1	3	0.0315081	0.32096	lcl|KV010000.1_mrna_29962
GO:0016813	hydrolase activity, acting on carbon-nitrogen (but not peptide) bonds, in linear amidines	1	3	0.0315081	0.32096	lcl|KV014967.1_mrna_37761
GO:0016885	ligase activity, forming carbon-carbon bonds	1	3	0.0315081	0.32096	lcl|KV010000.1_mrna_29962
GO:0004871	signal transducer activity	4	114	0.0322859	0.32096	lcl|KQ995671.1_mrna_12427;lcl|KV002481.1_mrna_21016;lcl|KV005689.1_mrna_25100;lcl|KV017184.1_mrna_39962
GO:0016874	ligase activity	4	121	0.0389279	0.365489	lcl|KQ987226.1_mrna_924;lcl|KV000866.1_mrna_18891;lcl|KV010000.1_mrna_29962;lcl|KV010144.1_mrna_30464
GO:0017137	Rab GTPase binding	1	4	0.0417922	0.37173	lcl|KV016230.1_mrna_38808
GO:0003747	translation release factor activity	1	5	0.0519687	0.399214	lcl|KV006334.1_mrna_25748
GO:0005249	voltage-gated potassium channel activity	1	5	0.0519687	0.399214	lcl|KQ993922.1_mrna_10506
GO:0022843	voltage-gated cation channel activity	1	5	0.0519687	0.399214	lcl|KQ993922.1_mrna_10506
GO:0008079	translation termination factor activity	1	6	0.0620388	0.426799	lcl|KV006334.1_mrna_25748
GO:0005096	GTPase activator activity	1	7	0.0720037	0.426799	lcl|KV016230.1_mrna_38808
GO:0016742	hydroxymethyl-, formyl- and related transferase activity	1	7	0.0720037	0.426799	lcl|KV010210.1_mrna_30847
GO:0016899	oxidoreductase activity, acting on the CH-OH group of donors, oxygen as acceptor	1	7	0.0720037	0.426799	lcl|KV009357.1_mrna_29127
GO:0003712	transcription cofactor activity	1	8	0.0818643	0.426799	lcl|KV008727.1_mrna_28713
GO:0016405	CoA-ligase activity	1	8	0.0818643	0.426799	lcl|KQ987226.1_mrna_924
GO:0016832	aldehyde-lyase activity	1	8	0.0818643	0.426799	lcl|KQ997540.1_mrna_14756
GO:0016884	carbon-nitrogen ligase activity, with glutamine as amido-N-donor	1	8	0.0818643	0.426799	lcl|KV010144.1_mrna_30464
GO:0016879	ligase activity, forming carbon-nitrogen bonds	2	50	0.0982144	0.426799	lcl|KV010000.1_mrna_29962;lcl|KV010144.1_mrna_30464
GO:0005267	potassium channel activity	1	10	0.101277	0.426799	lcl|KQ993922.1_mrna_10506
GO:0008047	enzyme activator activity	1	10	0.101277	0.426799	lcl|KV016230.1_mrna_38808
GO:0017016	Ras GTPase binding	1	10	0.101277	0.426799	lcl|KV016230.1_mrna_38808
GO:0031267	small GTPase binding	1	10	0.101277	0.426799	lcl|KV016230.1_mrna_38808
GO:0000989	transcription factor activity, transcription factor binding	1	11	0.110832	0.426799	lcl|KV008727.1_mrna_28713
GO:0005261	cation channel activity	1	11	0.110832	0.426799	lcl|KQ993922.1_mrna_10506
GO:0015238	drug transmembrane transporter activity	1	11	0.110832	0.426799	lcl|KQ987736.1_mrna_1810
GO:0051020	GTPase binding	1	11	0.110832	0.426799	lcl|KV016230.1_mrna_38808
GO:0090484	drug transporter activity	1	11	0.110832	0.426799	lcl|KQ987736.1_mrna_1810
GO:0048037	cofactor binding	5	243	0.11434	0.426799	lcl|KQ986804.1_mrna_545;lcl|KQ997540.1_mrna_14756;lcl|KV009357.1_mrna_29127;lcl|KV010210.1_mrna_30847;lcl|KV013947.1_mrna_35634
GO:0005244	voltage-gated ion channel activity	1	12	0.120286	0.426799	lcl|KQ993922.1_mrna_10506
GO:0022832	voltage-gated channel activity	1	12	0.120286	0.426799	lcl|KQ993922.1_mrna_10506
GO:0030695	GTPase regulator activity	1	12	0.120286	0.426799	lcl|KV016230.1_mrna_38808
GO:0060589	nucleoside-triphosphatase regulator activity	1	12	0.120286	0.426799	lcl|KV016230.1_mrna_38808
GO:0015291	secondary active transmembrane transporter activity	2	57	0.122179	0.426799	lcl|KQ987736.1_mrna_1810;lcl|KV007458.1_mrna_27156
GO:0004177	aminopeptidase activity	1	13	0.129642	0.426799	lcl|KV003144.1_mrna_21506
GO:0004673	protein histidine kinase activity	1	13	0.129642	0.426799	lcl|KQ995671.1_mrna_12427
GO:0015293	symporter activity	1	13	0.129642	0.426799	lcl|KV007458.1_mrna_27156
GO:0016775	phosphotransferase activity, nitrogenous group as acceptor	1	13	0.129642	0.426799	lcl|KQ995671.1_mrna_12427
GO:0005215	transporter activity	7	406	0.136871	0.426799	lcl|KQ987736.1_mrna_1810;lcl|KQ993922.1_mrna_10506;lcl|KQ996417.1_mrna_13669;lcl|KQ996996.1_mrna_14364;lcl|KQ999391.1_mrna_17098;lcl|KV007458.1_mrna_27156;lcl|KV010635.1_mrna_31486
GO:0032553	ribonucleotide binding	14	972	0.138777	0.426799	lcl|KQ986804.1_mrna_545;lcl|KQ987226.1_mrna_924;lcl|KQ988427.1_mrna_2870;lcl|KQ993830.1_mrna_10173;lcl|KQ995669.1_mrna_12406;lcl|KQ995671.1_mrna_12427;lcl|KQ999390.1_mrna_17072;lcl|KQ999391.1_mrna_17088;lcl|KV002481.1_mrna_21016;lcl|KV007509.1_mrna_27487;lcl|KV009357.1_mrna_29127;lcl|KV010000.1_mrna_29962;lcl|KV010635.1_mrna_31474;lcl|KV011852.1_mrna_33240
GO:0000988	transcription factor activity, protein binding	1	14	0.138899	0.426799	lcl|KV008727.1_mrna_28713
GO:0015079	potassium ion transmembrane transporter activity	1	14	0.138899	0.426799	lcl|KQ993922.1_mrna_10506
GO:0022836	gated channel activity	1	14	0.138899	0.426799	lcl|KQ993922.1_mrna_10506
GO:0008171	O-methyltransferase activity	1	15	0.14806	0.426996	lcl|KV012822.1_mrna_34450
GO:0016645	oxidoreductase activity, acting on the CH-NH group of donors	1	15	0.14806	0.426996	lcl|KV002465.1_mrna_20868
GO:0051119	sugar transmembrane transporter activity	1	15	0.14806	0.426996	lcl|KQ996996.1_mrna_14364
GO:0097367	carbohydrate derivative binding	14	984	0.14907	0.426996	lcl|KQ986804.1_mrna_545;lcl|KQ987226.1_mrna_924;lcl|KQ988427.1_mrna_2870;lcl|KQ993830.1_mrna_10173;lcl|KQ995669.1_mrna_12406;lcl|KQ995671.1_mrna_12427;lcl|KQ999390.1_mrna_17072;lcl|KQ999391.1_mrna_17088;lcl|KV002481.1_mrna_21016;lcl|KV007509.1_mrna_27487;lcl|KV009357.1_mrna_29127;lcl|KV010000.1_mrna_29962;lcl|KV010635.1_mrna_31474;lcl|KV011852.1_mrna_33240
GO:0003964	RNA-directed DNA polymerase activity	1	16	0.157125	0.442568	lcl|KV011790.1_mrna_32799
GO:0016741	transferase activity, transferring one-carbon groups	3	134	0.169463	0.469497	lcl|KV010031.1_mrna_30149;lcl|KV010210.1_mrna_30847;lcl|KV012822.1_mrna_34450
GO:0015144	carbohydrate transmembrane transporter activity	1	19	0.183753	0.492925	lcl|KQ996996.1_mrna_14364
GO:1901476	carbohydrate transporter activity	1	19	0.183753	0.492925	lcl|KQ996996.1_mrna_14364
GO:0070011	peptidase activity, acting on L-amino acid peptides	4	218	0.199967	0.522713	lcl|KV003144.1_mrna_21506;lcl|KV009380.1_mrna_29455;lcl|KV011790.1_mrna_32799;lcl|KV018098.1_mrna_41120
GO:0015297	antiporter activity	1	21	0.201044	0.522713	lcl|KQ987736.1_mrna_1810
GO:0004175	endopeptidase activity	3	150	0.212593	0.524758	lcl|KV009380.1_mrna_29455;lcl|KV011790.1_mrna_32799;lcl|KV018098.1_mrna_41120
GO:0022804	active transmembrane transporter activity	3	153	0.220946	0.524758	lcl|KQ987736.1_mrna_1810;lcl|KV007458.1_mrna_27156;lcl|KV010635.1_mrna_31486
GO:0005525	GTP binding	2	84	0.223877	0.524758	lcl|KQ999390.1_mrna_17072;lcl|KV011852.1_mrna_33240
GO:0016773	phosphotransferase activity, alcohol group as acceptor	7	468	0.225752	0.524758	lcl|KQ995669.1_mrna_12406;lcl|KQ995671.1_mrna_12427;lcl|KQ997936.1_mrna_15209;lcl|KQ999284.1_mrna_16599;lcl|KV002481.1_mrna_21016;lcl|KV007509.1_mrna_27487;lcl|KV014357.1_mrna_36246
GO:0016655	oxidoreductase activity, acting on NAD(P)H, quinone or similar compound as acceptor	1	24	0.226306	0.524758	lcl|KV013947.1_mrna_35634
GO:0022857	transmembrane transporter activity	5	311	0.233265	0.524758	lcl|KQ987736.1_mrna_1810;lcl|KQ993922.1_mrna_10506;lcl|KQ996996.1_mrna_14364;lcl|KV007458.1_mrna_27156;lcl|KV010635.1_mrna_31486
GO:0030170	pyridoxal phosphate binding	1	25	0.23455	0.524758	lcl|KQ997540.1_mrna_14756
GO:0004190	aspartic-type endopeptidase activity	1	26	0.242709	0.524758	lcl|KV011790.1_mrna_32799
GO:0008017	microtubule binding	1	26	0.242709	0.524758	lcl|KV014884.1_mrna_37355
GO:0070001	aspartic-type peptidase activity	1	26	0.242709	0.524758	lcl|KV011790.1_mrna_32799
GO:0000166	nucleotide binding	16	1255	0.244448	0.524758	lcl|KQ986804.1_mrna_545;lcl|KQ987226.1_mrna_924;lcl|KQ988427.1_mrna_2870;lcl|KQ993830.1_mrna_10173;lcl|KQ995669.1_mrna_12406;lcl|KQ995671.1_mrna_12427;lcl|KQ999390.1_mrna_17072;lcl|KQ999391.1_mrna_17088;lcl|KV002481.1_mrna_21016;lcl|KV007509.1_mrna_27487;lcl|KV009357.1_mrna_29127;lcl|KV010000.1_mrna_29962;lcl|KV010635.1_mrna_31474;lcl|KV011852.1_mrna_33240;lcl|KV014357.1_mrna_36246;lcl|KV015087.1…
GO:1901265	nucleoside phosphate binding	16	1255	0.244448	0.524758	lcl|KQ986804.1_mrna_545;lcl|KQ987226.1_mrna_924;lcl|KQ988427.1_mrna_2870;lcl|KQ993830.1_mrna_10173;lcl|KQ995669.1_mrna_12406;lcl|KQ995671.1_mrna_12427;lcl|KQ999390.1_mrna_17072;lcl|KQ999391.1_mrna_17088;lcl|KV002481.1_mrna_21016;lcl|KV007509.1_mrna_27487;lcl|KV009357.1_mrna_29127;lcl|KV010000.1_mrna_29962;lcl|KV010635.1_mrna_31474;lcl|KV011852.1_mrna_33240;lcl|KV014357.1_mrna_36246;lcl|KV015087.1…
GO:1901363	heterocyclic compound binding	24	1980	0.249673	0.524758	lcl|KQ986804.1_mrna_545;lcl|KQ987226.1_mrna_924;lcl|KQ987720.1_mrna_1732;lcl|KQ988427.1_mrna_2870;lcl|KQ993830.1_mrna_10173;lcl|KQ995669.1_mrna_12406;lcl|KQ995671.1_mrna_12427;lcl|KQ997540.1_mrna_14756;lcl|KQ999390.1_mrna_17072;lcl|KQ999391.1_mrna_17088;lcl|KQ999880.1_mrna_18111;lcl|KV002481.1_mrna_21016;lcl|KV006334.1_mrna_25748;lcl|KV007509.1_mrna_27487;lcl|KV009357.1_mrna_29127;lcl|KV009380.1_…
GO:0015631	tubulin binding	1	27	0.250781	0.524758	lcl|KV014884.1_mrna_37355
GO:0016859	cis-trans isomerase activity	1	27	0.250781	0.524758	lcl|KQ987269.1_mrna_1302
GO:0097159	organic cyclic compound binding	24	1982	0.251511	0.524758	lcl|KQ986804.1_mrna_545;lcl|KQ987226.1_mrna_924;lcl|KQ987720.1_mrna_1732;lcl|KQ988427.1_mrna_2870;lcl|KQ993830.1_mrna_10173;lcl|KQ995669.1_mrna_12406;lcl|KQ995671.1_mrna_12427;lcl|KQ997540.1_mrna_14756;lcl|KQ999390.1_mrna_17072;lcl|KQ999391.1_mrna_17088;lcl|KQ999880.1_mrna_18111;lcl|KV002481.1_mrna_21016;lcl|KV006334.1_mrna_25748;lcl|KV007509.1_mrna_27487;lcl|KV009357.1_mrna_29127;lcl|KV009380.1_…
GO:0005216	ion channel activity	1	29	0.266673	0.549607	lcl|KQ993922.1_mrna_10506
GO:0016301	kinase activity	8	580	0.270567	0.549929	lcl|KQ988427.1_mrna_2870;lcl|KQ995669.1_mrna_12406;lcl|KQ995671.1_mrna_12427;lcl|KQ995736.1_mrna_12869;lcl|KQ997936.1_mrna_15209;lcl|KV002481.1_mrna_21016;lcl|KV007509.1_mrna_27487;lcl|KV014357.1_mrna_36246
GO:0004672	protein kinase activity	6	415	0.276433	0.549929	lcl|KQ995669.1_mrna_12406;lcl|KQ995671.1_mrna_12427;lcl|KQ997936.1_mrna_15209;lcl|KV002481.1_mrna_21016;lcl|KV007509.1_mrna_27487;lcl|KV014357.1_mrna_36246
GO:0016772	transferase activity, transferring phosphorus-containing groups	10	759	0.280971	0.549929	lcl|KQ988427.1_mrna_2870;lcl|KQ995669.1_mrna_12406;lcl|KQ995671.1_mrna_12427;lcl|KQ995736.1_mrna_12869;lcl|KQ997936.1_mrna_15209;lcl|KQ999284.1_mrna_16599;lcl|KV002481.1_mrna_21016;lcl|KV007509.1_mrna_27487;lcl|KV011790.1_mrna_32799;lcl|KV014357.1_mrna_36246
GO:0008233	peptidase activity	4	254	0.283032	0.549929	lcl|KV003144.1_mrna_21506;lcl|KV009380.1_mrna_29455;lcl|KV011790.1_mrna_32799;lcl|KV018098.1_mrna_41120
GO:0036094	small molecule binding	16	1302	0.296339	0.549929	lcl|KQ986804.1_mrna_545;lcl|KQ987226.1_mrna_924;lcl|KQ988427.1_mrna_2870;lcl|KQ993830.1_mrna_10173;lcl|KQ995669.1_mrna_12406;lcl|KQ995671.1_mrna_12427;lcl|KQ999390.1_mrna_17072;lcl|KQ999391.1_mrna_17088;lcl|KV002481.1_mrna_21016;lcl|KV007509.1_mrna_27487;lcl|KV009357.1_mrna_29127;lcl|KV010000.1_mrna_29962;lcl|KV010635.1_mrna_31474;lcl|KV011852.1_mrna_33240;lcl|KV014357.1_mrna_36246;lcl|KV015087.1…
GO:0004252	serine-type endopeptidase activity	1	33	0.297469	0.549929	lcl|KV018098.1_mrna_41120
GO:0016831	carboxy-lyase activity	1	33	0.297469	0.549929	lcl|KQ997540.1_mrna_14756
GO:0022838	substrate-specific channel activity	1	33	0.297469	0.549929	lcl|KQ993922.1_mrna_10506
GO:0034061	DNA polymerase activity	1	34	0.304967	0.549929	lcl|KV011790.1_mrna_32799
GO:0015267	channel activity	1	35	0.312386	0.549929	lcl|KQ993922.1_mrna_10506
GO:0016651	oxidoreductase activity, acting on NAD(P)H	1	35	0.312386	0.549929	lcl|KV013947.1_mrna_35634
GO:0019899	enzyme binding	1	35	0.312386	0.549929	lcl|KV016230.1_mrna_38808
GO:0022803	passive transmembrane transporter activity	1	35	0.312386	0.549929	lcl|KQ993922.1_mrna_10506
GO:0032403	protein complex binding	1	35	0.312386	0.549929	lcl|KV014884.1_mrna_37355
GO:0032555	purine ribonucleotide binding	12	965	0.321921	0.558196	lcl|KQ987226.1_mrna_924;lcl|KQ988427.1_mrna_2870;lcl|KQ993830.1_mrna_10173;lcl|KQ995669.1_mrna_12406;lcl|KQ995671.1_mrna_12427;lcl|KQ999390.1_mrna_17072;lcl|KQ999391.1_mrna_17088;lcl|KV002481.1_mrna_21016;lcl|KV007509.1_mrna_27487;lcl|KV010000.1_mrna_29962;lcl|KV010635.1_mrna_31474;lcl|KV011852.1_mrna_33240
GO:0017076	purine nucleotide binding	12	967	0.324596	0.558196	lcl|KQ987226.1_mrna_924;lcl|KQ988427.1_mrna_2870;lcl|KQ993830.1_mrna_10173;lcl|KQ995669.1_mrna_12406;lcl|KQ995671.1_mrna_12427;lcl|KQ999390.1_mrna_17072;lcl|KQ999391.1_mrna_17088;lcl|KV002481.1_mrna_21016;lcl|KV007509.1_mrna_27487;lcl|KV010000.1_mrna_29962;lcl|KV010635.1_mrna_31474;lcl|KV011852.1_mrna_33240
GO:0004519	endonuclease activity	1	37	0.326991	0.558196	lcl|KV011790.1_mrna_32799
GO:0035251	UDP-glucosyltransferase activity	1	41	0.355291	0.596016	lcl|KV010635.1_mrna_31482
GO:0005515	protein binding	5	370	0.356199	0.596016	lcl|KQ993830.1_mrna_10173;lcl|KV003147.1_mrna_21561;lcl|KV009380.1_mrna_29455;lcl|KV014884.1_mrna_37355;lcl|KV016230.1_mrna_38808
GO:0008238	exopeptidase activity	1	42	0.362181	0.600084	lcl|KV003144.1_mrna_21506
GO:0032559	adenyl ribonucleotide binding	10	825	0.377433	0.613297	lcl|KQ987226.1_mrna_924;lcl|KQ988427.1_mrna_2870;lcl|KQ993830.1_mrna_10173;lcl|KQ995669.1_mrna_12406;lcl|KQ995671.1_mrna_12427;lcl|KQ999391.1_mrna_17088;lcl|KV002481.1_mrna_21016;lcl|KV007509.1_mrna_27487;lcl|KV010000.1_mrna_29962;lcl|KV010635.1_mrna_31474
GO:0030554	adenyl nucleotide binding	10	826	0.378938	0.613297	lcl|KQ987226.1_mrna_924;lcl|KQ988427.1_mrna_2870;lcl|KQ993830.1_mrna_10173;lcl|KQ995669.1_mrna_12406;lcl|KQ995671.1_mrna_12427;lcl|KQ999391.1_mrna_17088;lcl|KV002481.1_mrna_21016;lcl|KV007509.1_mrna_27487;lcl|KV010000.1_mrna_29962;lcl|KV010635.1_mrna_31474
GO:0016810	hydrolase activity, acting on carbon-nitrogen (but not peptide) bonds	1	46	0.389023	0.613297	lcl|KV014967.1_mrna_37761
GO:0050662	coenzyme binding	2	127	0.391972	0.613297	lcl|KQ986804.1_mrna_545;lcl|KV009357.1_mrna_29127
GO:0008236	serine-type peptidase activity	1	47	0.395559	0.613297	lcl|KV018098.1_mrna_41120
GO:0017171	serine hydrolase activity	1	47	0.395559	0.613297	lcl|KV018098.1_mrna_41120
GO:0046873	metal ion transmembrane transporter activity	1	47	0.395559	0.613297	lcl|KQ993922.1_mrna_10506
GO:0051540	metal cluster binding	1	48	0.402025	0.617656	lcl|KV005066.1_mrna_24423
GO:0016740	transferase activity	17	1493	0.415375	0.630961	lcl|KQ988427.1_mrna_2870;lcl|KQ995669.1_mrna_12406;lcl|KQ995671.1_mrna_12427;lcl|KQ995736.1_mrna_12869;lcl|KQ996416.1_mrna_13615;lcl|KQ997936.1_mrna_15209;lcl|KQ999284.1_mrna_16599;lcl|KQ999325.1_mrna_16897;lcl|KQ999839.1_mrna_17758;lcl|KV002481.1_mrna_21016;lcl|KV007509.1_mrna_27487;lcl|KV010031.1_mrna_30149;lcl|KV010210.1_mrna_30847;lcl|KV010635.1_mrna_31482;lcl|KV011790.1_mrna_32799;lcl|KV0128…
GO:0022891	substrate-specific transmembrane transporter activity	3	221	0.418152	0.630961	lcl|KQ993922.1_mrna_10506;lcl|KQ996996.1_mrna_14364;lcl|KV007458.1_mrna_27156
GO:0030234	enzyme regulator activity	1	52	0.427216	0.633329	lcl|KV016230.1_mrna_38808
GO:0046906	tetrapyrrole binding	1	52	0.427216	0.633329	lcl|KQ999880.1_mrna_18111
GO:0044877	macromolecular complex binding	1	53	0.433349	0.636834	lcl|KV014884.1_mrna_37355
GO:0046527	glucosyltransferase activity	1	54	0.439417	0.640185	lcl|KV010635.1_mrna_31482
GO:0016830	carbon-carbon lyase activity	1	55	0.445421	0.643386	lcl|KQ997540.1_mrna_14756
GO:0032561	guanyl ribonucleotide binding	2	143	0.451064	0.643947	lcl|KQ999390.1_mrna_17072;lcl|KV011852.1_mrna_33240
GO:0019001	guanyl nucleotide binding	2	144	0.454655	0.643947	lcl|KQ999390.1_mrna_17072;lcl|KV011852.1_mrna_33240
GO:0008092	cytoskeletal protein binding	1	57	0.45724	0.643947	lcl|KV014884.1_mrna_37355
GO:0098772	molecular function regulator	1	60	0.474506	0.662739	lcl|KV016230.1_mrna_38808
GO:0043168	anion binding	7	615	0.482623	0.668551	lcl|KQ986804.1_mrna_545;lcl|KQ997540.1_mrna_14756;lcl|KQ999390.1_mrna_17072;lcl|KV009357.1_mrna_29127;lcl|KV010000.1_mrna_29962;lcl|KV010635.1_mrna_31474;lcl|KV011852.1_mrna_33240
GO:0008194	UDP-glycosyltransferase activity	1	66	0.507431	0.697202	lcl|KV010635.1_mrna_31482
GO:0016628	oxidoreductase activity, acting on the CH-CH group of donors, NAD or NADP as acceptor	1	68	0.517948	0.705913	lcl|KQ993830.1_mrna_10173
GO:0015077	monovalent inorganic cation transmembrane transporter activity	1	69	0.523123	0.707263	lcl|KQ993922.1_mrna_10506
GO:0022892	substrate-specific transporter activity	3	266	0.541518	0.726321	lcl|KQ993922.1_mrna_10506;lcl|KQ996996.1_mrna_14364;lcl|KV007458.1_mrna_27156
GO:0008135	translation factor activity, RNA binding	1	77	0.562605	0.748663	lcl|KV006334.1_mrna_25748
GO:0004518	nuclease activity	1	80	0.576566	0.756645	lcl|KV011790.1_mrna_32799
GO:0004674	protein serine/threonine kinase activity	2	181	0.577558	0.756645	lcl|KQ997936.1_mrna_15209;lcl|KV002481.1_mrna_21016
GO:0015399	primary active transmembrane transporter activity	1	95	0.640053	0.820979	lcl|KV010635.1_mrna_31486
GO:0015405	P-P-bond-hydrolysis-driven transmembrane transporter activity	1	95	0.640053	0.820979	lcl|KV010635.1_mrna_31486
GO:0022890	inorganic cation transmembrane transporter activity	1	96	0.643936	0.820979	lcl|KQ993922.1_mrna_10506
GO:0005198	structural molecule activity	2	205	0.646096	0.820979	lcl|KV014884.1_mrna_37361;lcl|KV016225.1_mrna_38722
GO:0016627	oxidoreductase activity, acting on the CH-CH group of donors	1	100	0.659057	0.831199	lcl|KQ993830.1_mrna_10173
GO:0003735	structural constituent of ribosome	1	102	0.666379	0.834208	lcl|KV014884.1_mrna_37361
GO:0008168	methyltransferase activity	1	104	0.673546	0.83698	lcl|KV012822.1_mrna_34450
GO:0016614	oxidoreductase activity, acting on CH-OH group of donors	1	106	0.680562	0.839525	lcl|KV009357.1_mrna_29127
GO:0016491	oxidoreductase activity	7	762	0.715681	0.87645	lcl|KQ986804.1_mrna_545;lcl|KQ993830.1_mrna_10173;lcl|KQ999391.1_mrna_17098;lcl|KV002465.1_mrna_20868;lcl|KV009357.1_mrna_29127;lcl|KV013947.1_mrna_35634;lcl|KV014852.1_mrna_36971
GO:0003824	catalytic activity	41	4019	0.723577	0.879745	lcl|KQ986804.1_mrna_545;lcl|KQ987226.1_mrna_924;lcl|KQ987269.1_mrna_1302;lcl|KQ987720.1_mrna_1766;lcl|KQ988427.1_mrna_2870;lcl|KQ993830.1_mrna_10173;lcl|KQ995669.1_mrna_12406;lcl|KQ995671.1_mrna_12427;lcl|KQ995736.1_mrna_12869;lcl|KQ996416.1_mrna_13615;lcl|KQ997540.1_mrna_14756;lcl|KQ997936.1_mrna_15209;lcl|KQ999284.1_mrna_16599;lcl|KQ999325.1_mrna_16897;lcl|KQ999391.1_mrna_17088;lcl|KQ999391.1_m…
GO:0016779	nucleotidyltransferase activity	1	123	0.734503	0.884693	lcl|KV011790.1_mrna_32799
GO:0003723	RNA binding	2	245	0.740773	0.884693	lcl|KV006334.1_mrna_25748;lcl|KV016225.1_mrna_38722
GO:0008324	cation transmembrane transporter activity	1	127	0.745829	0.884693	lcl|KQ993922.1_mrna_10506
GO:0016853	isomerase activity	1	128	0.748586	0.884693	lcl|KQ987269.1_mrna_1302
GO:0016758	transferase activity, transferring hexosyl groups	1	137	0.772107	0.906153	lcl|KV010635.1_mrna_31482
GO:0016829	lyase activity	1	144	0.788891	0.906402	lcl|KQ997540.1_mrna_14756
GO:0005506	iron ion binding	1	147	0.795707	0.906402	lcl|KV014852.1_mrna_36971
GO:0016747	transferase activity, transferring acyl groups other than amino-acyl groups	1	149	0.800129	0.906402	lcl|KQ999839.1_mrna_17758
GO:0035639	purine ribonucleoside triphosphate binding	4	515	0.808627	0.906402	lcl|KQ999390.1_mrna_17072;lcl|KV010000.1_mrna_29962;lcl|KV010635.1_mrna_31474;lcl|KV011852.1_mrna_33240
GO:0001883	purine nucleoside binding	4	516	0.809862	0.906402	lcl|KQ999390.1_mrna_17072;lcl|KV010000.1_mrna_29962;lcl|KV010635.1_mrna_31474;lcl|KV011852.1_mrna_33240
GO:0032549	ribonucleoside binding	4	516	0.809862	0.906402	lcl|KQ999390.1_mrna_17072;lcl|KV010000.1_mrna_29962;lcl|KV010635.1_mrna_31474;lcl|KV011852.1_mrna_33240
GO:0032550	purine ribonucleoside binding	4	516	0.809862	0.906402	lcl|KQ999390.1_mrna_17072;lcl|KV010000.1_mrna_29962;lcl|KV010635.1_mrna_31474;lcl|KV011852.1_mrna_33240
GO:0001882	nucleoside binding	4	525	0.820694	0.912482	lcl|KQ999390.1_mrna_17072;lcl|KV010000.1_mrna_29962;lcl|KV010635.1_mrna_31474;lcl|KV011852.1_mrna_33240
GO:0016746	transferase activity, transferring acyl groups	1	166	0.83411	0.921337	lcl|KQ999839.1_mrna_17758
GO:0005488	binding	34	3523	0.842132	0.924158	lcl|KQ986804.1_mrna_545;lcl|KQ987226.1_mrna_924;lcl|KQ987720.1_mrna_1732;lcl|KQ988427.1_mrna_2870;lcl|KQ993830.1_mrna_10173;lcl|KQ995669.1_mrna_12406;lcl|KQ995671.1_mrna_12427;lcl|KQ997540.1_mrna_14756;lcl|KQ997936.1_mrna_15188;lcl|KQ999390.1_mrna_17072;lcl|KQ999391.1_mrna_17088;lcl|KQ999880.1_mrna_18111;lcl|KV002481.1_mrna_21016;lcl|KV003147.1_mrna_21561;lcl|KV005066.1_mrna_24423;lcl|KV006334.1_…
GO:0003676	nucleic acid binding	6	781	0.853811	0.930929	lcl|KQ987720.1_mrna_1732;lcl|KV006334.1_mrna_25748;lcl|KV009380.1_mrna_29473;lcl|KV010031.1_mrna_30149;lcl|KV011790.1_mrna_32799;lcl|KV016225.1_mrna_38722
GO:0015075	ion transmembrane transporter activity	1	182	0.860866	0.932605	lcl|KQ993922.1_mrna_10506
GO:0016757	transferase activity, transferring glycosyl groups	1	197	0.882069	0.949489	lcl|KV010635.1_mrna_31482
GO:0008270	zinc ion binding	1	207	0.894403	0.956672	lcl|KV011790.1_mrna_32799
GO:0016462	pyrophosphatase activity	2	369	0.910383	0.960597	lcl|KQ999391.1_mrna_17088;lcl|KV010635.1_mrna_31486
GO:0016818	hydrolase activity, acting on acid anhydrides, in phosphorus-containing anhydrides	2	371	0.91199	0.960597	lcl|KQ999391.1_mrna_17088;lcl|KV010635.1_mrna_31486
GO:0016817	hydrolase activity, acting on acid anhydrides	2	375	0.915125	0.960597	lcl|KQ999391.1_mrna_17088;lcl|KV010635.1_mrna_31486
GO:0005524	ATP binding	2	433	0.950402	0.990867	lcl|KV010000.1_mrna_29962;lcl|KV010635.1_mrna_31474
GO:0016788	hydrolase activity, acting on ester bonds	1	285	0.955688	0.990867	lcl|KV011790.1_mrna_32799
GO:0043167	ion binding	12	1707	0.972093	0.996424	lcl|KQ986804.1_mrna_545;lcl|KQ997540.1_mrna_14756;lcl|KQ997936.1_mrna_15188;lcl|KQ999390.1_mrna_17072;lcl|KQ999880.1_mrna_18111;lcl|KV009357.1_mrna_29127;lcl|KV010000.1_mrna_29962;lcl|KV010635.1_mrna_31474;lcl|KV010635.1_mrna_31486;lcl|KV011790.1_mrna_32799;lcl|KV011852.1_mrna_33240;lcl|KV014852.1_mrna_36971
GO:0016787	hydrolase activity	8	1315	0.98109	0.996424	lcl|KQ987720.1_mrna_1766;lcl|KQ999391.1_mrna_17088;lcl|KV003144.1_mrna_21506;lcl|KV009380.1_mrna_29455;lcl|KV010635.1_mrna_31486;lcl|KV011790.1_mrna_32799;lcl|KV014967.1_mrna_37761;lcl|KV018098.1_mrna_41120
GO:0043169	cation binding	6	1106	0.985195	0.996424	lcl|KQ997936.1_mrna_15188;lcl|KQ999880.1_mrna_18111;lcl|KV010000.1_mrna_29962;lcl|KV010635.1_mrna_31486;lcl|KV011790.1_mrna_32799;lcl|KV014852.1_mrna_36971
GO:0046914	transition metal ion binding	2	597	0.990144	0.996424	lcl|KV011790.1_mrna_32799;lcl|KV014852.1_mrna_36971
GO:0046872	metal ion binding	5	1032	0.990528	0.996424	lcl|KQ997936.1_mrna_15188;lcl|KV010000.1_mrna_29962;lcl|KV010635.1_mrna_31486;lcl|KV011790.1_mrna_32799;lcl|KV014852.1_mrna_36971
GO:0003674	molecular_function	63	5936	1	1	lcl|KQ986804.1_mrna_545;lcl|KQ987226.1_mrna_924;lcl|KQ987269.1_mrna_1302;lcl|KQ987720.1_mrna_1732;lcl|KQ987720.1_mrna_1766;lcl|KQ987736.1_mrna_1810;lcl|KQ988427.1_mrna_2870;lcl|KQ993830.1_mrna_10173;lcl|KQ993922.1_mrna_10506;lcl|KQ995669.1_mrna_12406;lcl|KQ995671.1_mrna_12427;lcl|KQ995736.1_mrna_12869;lcl|KQ996416.1_mrna_13615;lcl|KQ996417.1_mrna_13669;lcl|KQ996996.1_mrna_14364;lcl|KQ997540.1_mrn…
