# Supplementary material for: DNA methylation-mediated modulation of rapid desiccation tolerance acquisition and dehydration stress memory in the resurrection plant Boea hygrometrica
Source: PLoS Genet. 2021 Apr 30;17(4):e1009549. doi: 10.1371/journal.pgen.1009549 (PMC8115786; doi:10.1371/journal.pgen.1009549)
Supplement: S1 Dataset. Data used to make all the figures and statistical analyses — (XLSX) [file pgen.1009549.s024.xlsx]

## Sheet: Figure 1B
sample	biological replicate	fresh weight (g)	turgid weight (g)	dry weight (g)	RWC (%)	average RWC (%)	SD	ANOVA, Tukey_0.01
F	1	0.33291	0.34284	0.05024	0.966063	0.949056	0.0232305	c
	2	0.32119	0.34021	0.05296	0.933786
	3	0.17581	0.18689	0.02589	0.93118
	4	0.29211	0.30893	0.04703	0.935777
	5	0.24424	0.25558	0.07031	0.938792
	6	0.22387	0.22603	0.03424	0.988738
FD	1	0.07227	0.18472	0.05239	0.15023	0.141907	0.0192808	a
	2	0.01741	0.05247	0.01105	0.153549
	3	0.026	0.06093	0.02019	0.142612
	4	0.04021	0.14466	0.02818	0.10328
	5	0.02902	0.07978	0.01998	0.151171
	6	0.04178	0.11702	0.02844	0.150598
FDR	1	0.1552	0.17728	0.04623	0.831515	0.89715	0.0447072	bc
	2	0.18765	0.19982	0.06656	0.908675
	3	0.15186	0.16066	0.05406	0.917448
	4	0.07853	0.08257	0.02405	0.930964
SD	1	0.10096	0.38992	0.0855	0.0507851	0.0482615	0.0142257	a
	2	0.15889	0.71615	0.13932	0.0339268
	3	0.11224	0.39601	0.09137	0.0685071
	4	0.13992	0.6062	0.10983	0.0606201
	5	0.12648	0.52062	0.11235	0.0346094
	6	0.16228	0.68952	0.13967	0.0411203
A	1	0.32225	0.32811	0.03502	0.980006	0.965891	0.0213051	c
	2	0.21635	0.22381	0.02504	0.962469
	3	0.32501	0.33138	0.03586	0.978445
	4	0.3142	0.32139	0.0334	0.975034
	5	0.34591	0.35379	0.03708	0.975119
	6	0.36364	0.39004	0.04143	0.924271
AD	1	0.10284	0.61186	0.07357	0.0543759	0.0460322	0.0198473	a
	2	0.08999	0.64435	0.07819	0.0208422
	3	0.10553	0.82524	0.083403	0.0298273
	4	0.07572	0.47841	0.05399	0.0511993
	5	0.05757	0.30998	0.03648	0.0771115
	6	0.08075	0.55311	0.05961	0.0428369
ADR	1	0.31401	0.38857	0.04607	0.782307	0.825702	0.0408106	b
	2	0.72947	0.88834	0.09568	0.799574
	3	0.55242	0.6314	0.07583	0.85784
	4	0.50402	0.57332	0.06715	0.863089
F4	1	0.85364	0.88102	0.12087	0.963981	0.940818	0.0225909	c
	2	0.65228	0.71587	0.08002	0.899992
	3	0.83562	0.88445	0.10123	0.937655
	4	0.81628	0.86407	0.0996	0.937486
	5	0.68412	0.71665	0.08283	0.948676
	6	0.5972	0.62075	0.0716	0.957116
F4D	1	0.08201	0.29215	0.06604	0.0706293	0.0773497	0.0241654	a
	2	0.09962	0.42432	0.07885	0.060121
	3	0.07777	0.26618	0.05676	0.100325
	4	0.06359	0.26898	0.05003	0.0619319
	5	0.05907	0.19192	0.04189	0.11451
	6	0.08527	0.36139	0.06871	0.0565806
F4DR	1	0.24871	0.28367	0.05793	0.845132	0.889853	0.0568065	bc
	2	0.33102	0.34258	0.05178	0.960248
	3	0.14134	0.16635	0.03077	0.815533
	4	0.16511	0.1829	0.02936	0.884134
	5	0.21626	0.22542	0.04299	0.949789
	6	0.23115	0.2563	0.03896	0.884283
A4	1	0.34751	0.34878	0.04205	0.99586	0.966935	0.0239852	c
	2	0.45278	0.46103	0.051	0.97988
	3	0.53016	0.55603	0.0591	0.94794
	4	0.3288	0.34103	0.04403	0.958822
	5	0.34548	0.35003	0.03824	0.985407
	6	0.37712	0.40061	0.0463	0.933702
A4D	1	0.04393	0.2719	0.02877	0.0623535	0.0588717	0.0203438	a
	2	0.0356	0.24161	0.02755	0.0376063
	3	0.04868	0.38986	0.03774	0.031069
	4	0.05363	0.27845	0.03695	0.0690683
	5	0.07753	0.35711	0.05667	0.0694315
	6	0.04629	0.2059	0.03171	0.0837017
A4DR	1	0.30351	0.46452	0.05329	0.608467	0.79036	0.138058	b
	2	0.17516	0.2267	0.03309	0.733795
	3	0.41913	0.59072	0.06442	0.673969
	4	0.10136	0.11511	0.01378	0.864305
	5	0.23248	0.25087	0.03637	0.914266
	6	0.50312	0.52742	0.06583	0.947356
F18	1	0.73146	0.7819	0.1574	0.919231	0.868971	0.0358581	bc
	2	0.55742	0.64064	0.11002	0.843165
	3	0.74916	0.8329	0.1473	0.877859
	4	0.53818	0.63541	0.10397	0.817044
	5	0.78812	0.86645	0.15253	0.890282
	6	0.79543	0.89602	0.14396	0.866247
F18D	1	0.21124	0.72921	0.16687	0.0789024	0.104922	0.0431719	a
	2	0.22808	0.60534	0.18921	0.0934083
	3	0.18139	0.51112	0.16436	0.0491118
	4	0.1616	0.4283	0.11985	0.135354
	5	0.1918	0.52968	0.12178	0.17166
	6	0.18923	0.60119	0.1429	0.101093
F18DR	1	0.41789	0.44006	0.10779	0.933277	0.963865	0.0173624	c
	2	0.50636	0.5143	0.14872	0.978281
	3	0.53122	0.54931	0.12467	0.957399
	4	0.44312	0.45249	0.12928	0.97101
	5	0.5089	0.52352	0.12921	0.962923
	6	0.45484	0.46149	0.12394	0.980299
A18	1	1.05778	1.17131	0.18522	0.884869	0.885333	0.0248446	bc
	2	1.0236	1.12016	0.17512	0.897824
	3	1.12392	1.19812	0.22163	0.924014
	4	0.86122	0.95689	0.14932	0.881533
	5	0.82024	0.93978	0.14683	0.849246
	6	0.90435	1.01205	0.15382	0.874509
A18D	1	0.10049	0.48112	0.08153	0.0474486	0.113805	0.0497018	a
	2	0.16217	0.39113	0.13853	0.0935867
	3	0.15615	0.37829	0.13038	0.103949
	4	0.17417	0.34122	0.1563	0.0966364
	5	0.15116	0.47892	0.09243	0.151957
	6	0.11563	0.23147	0.08859	0.18925
A18DR	1	0.47867	0.51056	0.10115	0.922107	0.944878	0.029663	c
	2	0.56955	0.61441	0.10598	0.911768
	3	0.41961	0.44798	0.07492	0.923953
	4	0.63078	0.646	0.11682	0.971239
	5	0.75882	0.78671	0.14812	0.956326
	6	0.65328	0.66218	0.11019	0.983877

## Sheet: Figure 1C
sample	biological replicate	Fv/Fm	average Fv/Fm	SD	ANOVA, Tukey_0.01
F	1	0.8645	0.866417	0.00595275	d
	2	0.871167
	3	0.858833
	4	0.871167
FD	1	0.204667	0.222483	0.0176486	b
	2	0.233167
	3	0.2106
	4	0.2415
FDR	1	0.139	0.143292	0.0863919	ab
	2	0.023
	3	0.197167
	4	0.214
SD	1	0	0	0	a
	2	0
	3	0
	4	0
	5	0
	6	0
A	1	0.816167	0.839542	0.0194771	d
	2	0.849667
	3	0.832
	4	0.860333
AD	1	0.0646667	0.128125	0.0644862	ab
	2	0.082
	3	0.170333
	4	0.1955
ADR	1	0.8455	0.797833	0.050494	d
	2	0.832
	3	0.777667
	4	0.736167
F4	1	0.8545	0.838167	0.0138343	d
	2	0.854833
	3	0.824167
	4	0.827667
	5	0.828
	6	0.839833
F4D	1	0.0453333	0.113917	0.0605051	ab
	2	0.185333
	3	0.134
	4	0.0891667
	5	0.0536667
	6	0.176
F4DR	1	0	0.0435	0.0336785	a
	2	0.0393333
	3	0.0446667
	4	0.0375
	5	0.104
	6	0.0355
A4	1	0.824333	0.828139	0.0227072	d
	2	0.827833
	3	0.846833
	4	0.847333
	5	0.786
	6	0.8365
A4D	1	0.031	0.1031	0.0819402	ab
	2	0.169
	3	0.1625
	4	0.0203333
	5	0.0366
	6	0.199167
A4DR	1	0.804	0.769167	0.0289396	d
	2	0.728
	3	0.776
	4	0.783333
	5	0.740333
	6	0.783333
F18	1	0.8105	0.788917	0.0320789	d
	2	0.759
	3	0.7435
	4	0.811333
	5	0.823667
	6	0.7855
F18D	1	0	0.0314167	0.0350377	a
	2	0
	3	0
	4	0.067
	5	0.051
	6	0.0705
F18DR	1	0.023	0.0185667	0.00598795	a
	2	0.015
	3	0.019
	4	0.0105
	5	0.0253333
A18	1	0.807333	0.794083	0.0351721	d
	2	0.832167
	3	0.741667
	4	0.791667
	5	0.765833
	6	0.825833
A18D	1	0	0.0124167	0.0304145	a
	2	0
	3	0.0745
	4	0
	5	0
	6	0
A18DR	1	0.589	0.398111	0.19464	c
	2	0.369
	3	0.558333
	4	0.536333
	5	0.141
	6	0.195

## Sheet: Figure 1D
sample	biological replicate	R1 (μS)	R2 (μS)	R1/R2*100%	average R1/R2*100%	SD	Tukey_0.01
F	1	22.7	83.1	0.273165	0.2193	0.0381463	ab
	2	25.8	146.1	0.176591
	3	19	109.5	0.173516
	4	26.1	113.8	0.22935
	5	21.7	91.7	0.236641
	6	21	92.7	0.226537
FD	1	75.8	136.8	0.554094	0.590151	0.065478	de
	2	69.2	139.4	0.496413
	3	85.8	146.6	0.585266
	4	98.8	156.3	0.632118
	5	89.3	152.6	0.58519
	6	66.1	96.1	0.687825
FDR	1	26.2	30.3	0.864686	0.908627	0.107019	g
	2	112.2	113.1	0.992042
	3	29.4	37.8	0.777778
	4	17.8	17.8	1
SD	1	159.8	344	0.464535	0.397371	0.0774865	bcd
	2	116.4	234	0.497436
	3	160	383	0.417755
	4	136.6	474	0.288186
	5	139.3	382	0.36466
	6	106.2	302	0.351656
A	1	66.3	254	0.261024	0.268901	0.0817513	ab
	2	27	172	0.156977
	3	59.4	218	0.272477
	4	90.1	288	0.312847
	5	99.6	252	0.395238
	6	27.5	128	0.214844
AD	1	51.4	100	0.514	0.552366	0.0459354	de
	2	123.8	232	0.533621
	3	106.6	189	0.564021
	4	150.4	235	0.64
	5	75.5	143	0.527972
	6	114.4	214	0.534579
ADR	1	25.6	123.7	0.206952	0.252583	0.0465729	ab
	2	63.9	246	0.259756
	3	47.9	209	0.229187
	4	58.8	187	0.314439
F4	1	64.8	295	0.219661	0.196587	0.0261503	a
	2	41.1	212	0.193868
	3	105.6	448	0.235714
	4	44.9	270	0.166296
	5	44.6	243	0.183539
	6	57.2	317	0.180442
F4D	1	88.1	208	0.423558	0.591023	0.150511	de
	2	147	180.4	0.814856
	3	72.3	120.4	0.600498
	4	114.8	178.9	0.641699
	5	92.7	221	0.419457
	6	230	356	0.646067
F4DR	1	32.8	56.6	0.579505	0.571828	0.0854202	de
	2	43	73.4	0.585831
	3	23.9	46.8	0.510684
	4	41.7	59.4	0.70202
	5	38.1	84.5	0.450888
	6	23.6	39.2	0.602041
A4	1	258	418	0.617225	0.487988	0.0922162	cde
	2	110.6	230	0.48087
	3	67.5	186	0.362903
	4	67.2	165	0.407273
	5	131.7	252	0.522619
	6	145	270	0.537037
A4D	1	69.8	100.6	0.693837	0.684557	0.0802073	ef
	2	109.7	173.4	0.632641
	3	176.1	248	0.710081
	4	142.1	257	0.552918
	5	133.4	172.8	0.771991
	6	67.8	90.9	0.745875
A4DR	1	78.1	232	0.336638	0.318247	0.0947951	abc
	2	55.4	153.8	0.360208
	3	64.3	296	0.21723
	4	10.8	50.1	0.215569
	5	61.3	195.8	0.313075
	6	158.7	340	0.466765
F18	1	142.7	493	0.289452	0.221953	0.0631948	ab
	2	100.3	481	0.208524
	3	59.8	558	0.107168
	4	89.5	364	0.245879
	5	84.8	385	0.22026
	6	108.6	417	0.260432
F18D	1	176.6	306	0.577124	0.557245	0.0561959	de
	2	236	467	0.505353
	3	234	404	0.579208
	4	183.5	349	0.525788
	5	211	417	0.505995
	6	208	320	0.65
F18DR	1	200	246	0.813008	0.813422	0.0390164	fg
	2	133	178	0.747191
	3	240	290	0.827586
	4	150	189	0.793651
	5	154	182	0.846154
	6	232	272	0.852941
A18	1	68.5	372	0.18414	0.164806	0.0351294	a
	2	50.5	248	0.203629
	3	44.7	319	0.140125
	4	34	293	0.116041
	5	61.4	312	0.196795
	6	39.1	264	0.148106
A18D	1	106.1	207	0.51256	0.413544	0.0785348	bcd
	2	139.6	294	0.47483
	3	136.6	445	0.306966
	4	100.3	243	0.412757
	5	159.5	367	0.434605
	6	120.2	354	0.339548
A18DR	1	100.9	162	0.62284	0.657674	0.137804	ef
	2	141.6	298	0.475168
	3	205	234	0.876068
	4	103.3	182	0.567582
	5	168.3	246	0.684146
	6	181.5	252	0.720238

## Sheet: Figure 2A
comparison	number of DEGs
	up-regulated	down-regulated
SD/F	2864	4348
A/SD	4283	2824
A/F	74	23
A4/F4	6	8
A18/F18	893	554
A4/F	143	77
A18/F	1241	996
F4/F	29	16
F18/F	1898	2448
F18/F4	1250	1856
A4/A	49	98
A18/A	1136	1151
A18/A4	564	677
FD/F	3137	8084
AD/F	3627	3960
F4D/F	3968	4249
A4D/F	4059	4379
F18D/F	3492	4054
A18D/F	3609	3676
AD/A	3586	3908
F4D/F4	3565	3759
A4D/A4	3211	3812
F18D/F18	2617	2466
A18D/A18	1925	1503
AD/SD	3352	2152
SD/FD	6029	4341
AD/FD	3057	2481
A4D/F4D	32	55
A18D/F18D	148	87
F4D/FD	985	3522
A4D/AD	793	932
F18D/FD	2587	2207
A18D/AD	412	277
A18D/A4D	36	38
F18D/F4D	475	524

## Sheet: Figure 2B
	F			A			F4			A4			F18			A18
	FPKM_1	FPKM_2	FPKM_3	FPKM_1	FPKM_2	FPKM_3	FPKM_1	FPKM_2	FPKM_3	FPKM_1	FPKM_2	FPKM_3	FPKM_1	FPKM_2	FPKM_3	FPKM_1	FPKM_2	FPKM_3
F-box/LRR-repeat protein	0.34	0.15	0.37	0.74	1.61	2.9	1.27	3.26	0.58	0.8	1.32	1.13	0.33	0.51	0.16	0.01	0.58	0.77
HSP20	30.62	66.4	36.44	154.61	174.33	108.62	181.52	118.29	40.08	343.46	618.94	62.58	18.19	17.03	15.8	17.98	60.63	533.82
beta-amylase	168.01	97.4	154.24	58.71	43.61	64.72	57.79	56.6	283.87	27.78	8.02	45.34	190.46	173	231.89	49.06	108.8	201.9

## Sheet: Figure 2C
list 1 (SD/F)	list 2 (AD/A-sp)	list 3 (A4D/A4-sp)	list 4 (A18D/A18-sp)	List 1 specific	List 2 specific	List 3 specific	List 4 specific	List 1|List 2	List 1|List 3	List 1|List 4	List 2|List 3	List 2|List 4	List 3|List 4	List 1|List 2|List 3	List 1|List 2|List 4	List 1|List 3|List 4	List 2|List 3|List 4	List 1|List 2|List 3|List 4
lcl|KQ999837.1_mrna_17711	lcl|KV000909.1_mrna_19205	lcl|KQ995303.1_mrna_11571	lcl|KV014359.1_mrna_36279	BGI_novel_G002023	lcl|KV014454.1_mrna_36728	BGI_novel_G002165	lcl|KV014359.1_mrna_36279	lcl|KQ999837.1_mrna_17711	BGI_novel_G001187	BGI_novel_G001103	lcl|KQ988422.1_mrna_2827	lcl|KV007458.1_mrna_27076	lcl|KQ993856.1_mrna_10358	lcl|KV003899.1_mrna_22449	lcl|KQ989031.1_mrna_3816	BGI_novel_G001086	lcl|KV016696.1_mrna_39428	lcl|KQ999413.1_mrna_17197
lcl|KQ988415.1_mrna_2759	lcl|KQ999837.1_mrna_17711	lcl|KQ988422.1_mrna_2827	lcl|KQ995303.1_mrna_11571	BGI_novel_G000360	lcl|KV010052.1_mrna_30220	BGI_novel_G000993	BGI_novel_G001178	lcl|KQ988415.1_mrna_2759	lcl|KQ991968.1_mrna_7682	BGI_novel_G002106	BGI_novel_G001810	lcl|KV014877.1_mrna_37140	lcl|KQ987720.1_mrna_1749	lcl|KV017185.1_mrna_39979	BGI_novel_G000529	lcl|KV008727.1_mrna_28734	lcl|KV014878.1_mrna_37159	lcl|KQ995303.1_mrna_11571
lcl|KQ989521.1_mrna_4362	lcl|KV007509.1_mrna_27449	BGI_novel_G001086	BGI_novel_G001178	BGI_novel_G000421	lcl|KV017433.1_mrna_40292	lcl|KQ987269.1_mrna_1137	lcl|KQ995304.1_mrna_11670	lcl|KQ989521.1_mrna_4362	lcl|KQ992325.1_mrna_7986	lcl|KQ999284.1_mrna_16577	lcl|KQ992321.1_mrna_7951	lcl|KV019588.1_mrna_42825	lcl|KQ995303.1_mrna_11545	lcl|KQ992527.1_mrna_8650	lcl|KQ999852.1_mrna_17949	lcl|KV007434.1_mrna_27019	lcl|KV016685.1_mrna_39329	lcl|KQ988459.1_mrna_3115
lcl|KV010230.1_mrna_30905	lcl|KQ988422.1_mrna_2827	BGI_novel_G001187	lcl|KQ995304.1_mrna_11672	BGI_novel_G000551	lcl|KV020189.1_mrna_44084	BGI_novel_G001070	BGI_novel_G000638	lcl|KV010230.1_mrna_30905	lcl|KQ995379.1_mrna_12046	lcl|KV003207.1_mrna_22003	lcl|KV016696.1_mrna_39404	lcl|KQ992369.1_mrna_8224	lcl|KV014881.1_mrna_37246	lcl|KQ991122.1_mrna_6546	BGI_novel_G001073	lcl|KQ989685.1_mrna_4827	lcl|KV010000.1_mrna_29978	lcl|KV005017.1_mrna_23975
lcl|KQ994543.1_mrna_10920	lcl|KQ999852.1_mrna_17878	lcl|KV003125.1_mrna_21389	lcl|KQ995304.1_mrna_11671	BGI_novel_G001940	lcl|KV018098.1_mrna_41070	lcl|KV006336.1_mrna_25835	lcl|KV015116.1_mrna_37997	lcl|KQ994543.1_mrna_10920	lcl|KQ995368.1_mrna_12013	lcl|KV007465.1_mrna_27310	lcl|KQ995246.1_mrna_11228	lcl|KV011158.1_mrna_32074	BGI_novel_G000846	lcl|KQ996074.1_mrna_13353	lcl|KV006349.1_mrna_26034		lcl|KV010072.1_mrna_30262	lcl|KQ993790.1_mrna_9826
lcl|KV000740.1_mrna_18827	BGI_novel_G001809	lcl|KQ995246.1_mrna_11228	lcl|KQ995304.1_mrna_11670	BGI_novel_G001343	lcl|KQ992353.1_mrna_8167	lcl|KV013162.1_mrna_34842	BGI_novel_G001137	lcl|KV000740.1_mrna_18827	lcl|KV001755.1_mrna_20148	lcl|KV006345.1_mrna_25998	lcl|KQ987737.1_mrna_1857	lcl|KV009364.1_mrna_29281	lcl|KQ995304.1_mrna_11671	lcl|KQ987855.1_mrna_2148	lcl|KV019881.1_mrna_43288		lcl|KV009357.1_mrna_29121	lcl|KV013947.1_mrna_35657
lcl|KV010142.1_mrna_30451	lcl|KV016225.1_mrna_38741	BGI_novel_G001539	BGI_novel_G000638	BGI_novel_G002364	lcl|KV011845.1_mrna_33201	lcl|KV020059.1_mrna_43347	BGI_novel_G002314	lcl|KV010142.1_mrna_30451	lcl|KV016225.1_mrna_38612	BGI_novel_G000460	lcl|KQ998973.1_mrna_16161	lcl|KV020118.1_mrna_43666	lcl|KQ994471.1_mrna_10627	lcl|KV017460.1_mrna_40411	lcl|KQ988415.1_mrna_2746		lcl|KQ996399.1_mrna_13523	lcl|KV008273.1_mrna_28358
lcl|KQ989031.1_mrna_3816	lcl|KV018153.1_mrna_41292	BGI_novel_G002165	lcl|KV015116.1_mrna_37997	BGI_novel_G000109	lcl|KQ988189.1_mrna_2278	BGI_novel_G002188	BGI_novel_G000639	lcl|KV000909.1_mrna_19205	lcl|KQ988979.1_mrna_3541	BGI_novel_G000928	lcl|KV014877.1_mrna_37137	lcl|KV010000.1_mrna_29943	lcl|KQ990618.1_mrna_5989	lcl|KQ997936.1_mrna_15148	lcl|KV014978.1_mrna_37789		lcl|KQ999284.1_mrna_16572	lcl|KV004092.1_mrna_23096
lcl|KV000909.1_mrna_19205	lcl|KQ999857.1_mrna_17997	BGI_novel_G000677	BGI_novel_G001137	BGI_novel_G001458	lcl|KV005084.1_mrna_24480	lcl|KQ986857.1_mrna_740	BGI_novel_G001991	lcl|KQ988415.1_mrna_2769	lcl|KQ996078.1_mrna_13366	BGI_novel_G001510	lcl|KV007458.1_mrna_27161	lcl|KV014877.1_mrna_37094	lcl|KQ995304.1_mrna_11672	lcl|KV016294.1_mrna_39040	lcl|KV005015.1_mrna_23934		lcl|KQ995661.1_mrna_12321	lcl|KQ986840.1_mrna_717
lcl|KQ988415.1_mrna_2769	lcl|KQ999839.1_mrna_17824	BGI_novel_G000993	BGI_novel_G001086	BGI_novel_G000338	lcl|KV011838.1_mrna_33053	BGI_novel_G002193	lcl|KV010646.1_mrna_31574	lcl|KQ992488.1_mrna_8538	lcl|KQ992334.1_mrna_8055	lcl|KQ996494.1_mrna_14017	lcl|KQ995790.1_mrna_13034	lcl|KV003178.1_mrna_21870	lcl|KV011252.1_mrna_32415	BGI_novel_G000097	lcl|KV066389.1_mrna_45820			lcl|KQ995684.1_mrna_12561
lcl|KQ992488.1_mrna_8538	lcl|KV007791.1_mrna_27978	lcl|KQ987269.1_mrna_1137	lcl|KV010000.1_mrna_29943	lcl|KQ996078.1_mrna_13365	lcl|KV008375.1_mrna_28602	lcl|KV012513.1_mrna_34052	BGI_novel_G002115	lcl|KV001773.1_mrna_20197	BGI_novel_G000612	BGI_novel_G000929	lcl|KV000901.1_mrna_19182	lcl|KV000866.1_mrna_18898	lcl|KV003899.1_mrna_22445	lcl|KV018450.1_mrna_41623	lcl|KQ991907.1_mrna_7594			lcl|KQ993851.1_mrna_10302
lcl|KV001773.1_mrna_20197	lcl|KV020108.1_mrna_43579	lcl|KV014879.1_mrna_37188	lcl|KV019881.1_mrna_43288	BGI_novel_G001102	lcl|KV018564.1_mrna_42034	lcl|KV008397.1_mrna_28621	BGI_novel_G001806	lcl|KV007458.1_mrna_27146	BGI_novel_G000399	lcl|KV010646.1_mrna_31585	lcl|KQ994489.1_mrna_10715	lcl|KV010679.1_mrna_31731	lcl|KV007503.1_mrna_27403	BGI_novel_G000983	lcl|KQ990066.1_mrna_4990			lcl|KQ995303.1_mrna_11534
lcl|KV007458.1_mrna_27146	lcl|KQ990195.1_mrna_5293	lcl|KQ990519.1_mrna_5527	BGI_novel_G002314	BGI_novel_G000053	lcl|KV002060.1_mrna_20670	lcl|KQ991570.1_mrna_7046	lcl|KQ987224.1_mrna_889	lcl|KQ990195.1_mrna_5293	lcl|KQ991156.1_mrna_6603	BGI_novel_G000200	BGI_novel_G001539	lcl|KV014115.1_mrna_36152	lcl|KV010626.1_mrna_31294	lcl|KV005681.1_mrna_25062	lcl|KV020193.1_mrna_44089			lcl|KV007458.1_mrna_27059
BGI_novel_G002023	BGI_novel_G001541	BGI_novel_G001070	BGI_novel_G000929	BGI_novel_G000716	lcl|KV010000.1_mrna_29979	BGI_novel_G001482	lcl|KV005645.1_mrna_24910	lcl|KQ997000.1_mrna_14377	lcl|KV072952.1_mrna_45907	BGI_novel_G001585	BGI_novel_G000180	BGI_novel_G000550	lcl|KV018098.1_mrna_41115	lcl|KQ988422.1_mrna_2833	lcl|KQ995304.1_mrna_11678
lcl|KQ990195.1_mrna_5293	lcl|KQ993790.1_mrna_9831	lcl|KQ997007.1_mrna_14427	lcl|KV016696.1_mrna_39428	BGI_novel_G000429	lcl|KV016699.1_mrna_39458	lcl|KV004542.1_mrna_23253	BGI_novel_G002172	lcl|KV021450.1_mrna_44649	lcl|KV020711.1_mrna_44434	BGI_novel_G001226	BGI_novel_G001082	lcl|KV003152.1_mrna_21708	lcl|KQ995675.1_mrna_12472	lcl|KV010007.1_mrna_30073	lcl|KQ998208.1_mrna_15690
lcl|KQ997000.1_mrna_14377	lcl|KQ999081.1_mrna_16447	lcl|KQ996074.1_mrna_13353	lcl|KV011785.1_mrna_32650	BGI_novel_G000883	lcl|KV005015.1_mrna_23936	BGI_novel_G001163	BGI_novel_G001881	lcl|KV007509.1_mrna_27449	lcl|KQ999307.1_mrna_16775	BGI_novel_G000129	lcl|KQ994478.1_mrna_10677	lcl|KV008275.1_mrna_28377	lcl|KV020108.1_mrna_43577	lcl|KV012814.1_mrna_34389	lcl|KV018098.1_mrna_41062
lcl|KV021450.1_mrna_44649	lcl|KQ989117.1_mrna_4047	lcl|KV017460.1_mrna_40411	BGI_novel_G000639	lcl|KQ990520.1_mrna_5626	lcl|KV000922.1_mrna_19302	lcl|KV014876.1_mrna_37006	lcl|KV013947.1_mrna_35654	lcl|KQ999857.1_mrna_17997	lcl|KQ990236.1_mrna_5327	BGI_novel_G001069	lcl|KV003125.1_mrna_21398	BGI_novel_G002215	lcl|KV010635.1_mrna_31517	lcl|KQ989519.1_mrna_4280	lcl|KV000871.1_mrna_18909
BGI_novel_G001103	lcl|KQ987257.1_mrna_1079	lcl|KV005691.1_mrna_25117	BGI_novel_G001991	BGI_novel_G000433	lcl|KV003144.1_mrna_21454	BGI_novel_G002344	lcl|KQ991552.1_mrna_6890	lcl|KV018153.1_mrna_41292	lcl|KQ993804.1_mrna_9979	lcl|KV002470.1_mrna_20890	lcl|KV005691.1_mrna_25117	lcl|KV005656.1_mrna_24966	lcl|KQ987736.1_mrna_1820	BGI_novel_G001999	BGI_novel_G001215
lcl|KV003899.1_mrna_22449	lcl|KQ986343.1_mrna_117	BGI_novel_G001736	lcl|KQ990130.1_mrna_5221	lcl|KQ999307.1_mrna_16810	lcl|KQ993852.1_mrna_10338	lcl|KV010160.1_mrna_30621	lcl|KQ990519.1_mrna_5534	lcl|KQ992484.1_mrna_8534	BGI_novel_G000192	lcl|KV007453.1_mrna_27043	lcl|KV013373.1_mrna_35051	lcl|KV016231.1_mrna_38817	lcl|KQ997936.1_mrna_15212	lcl|KV005646.1_mrna_24921	lcl|KV016225.1_mrna_38752
lcl|KV007509.1_mrna_27449	lcl|KQ988511.1_mrna_3319	lcl|KV006336.1_mrna_25835	BGI_novel_G001103	BGI_novel_G000351	lcl|KV019588.1_mrna_42824	BGI_novel_G001450	BGI_novel_G002350	lcl|KV022017.1_mrna_44748	BGI_novel_G001736	BGI_novel_G000323	lcl|KQ991591.1_mrna_7213	lcl|KV013373.1_mrna_35041	lcl|KQ999864.1_mrna_18036	lcl|KQ996029.1_mrna_13128	lcl|KV007458.1_mrna_27064
lcl|KQ999857.1_mrna_17997	lcl|KQ994543.1_mrna_10920	lcl|KV013162.1_mrna_34842	lcl|KV016231.1_mrna_38817	BGI_novel_G001452	lcl|KQ989523.1_mrna_4383	BGI_novel_G001859	BGI_novel_G001540	lcl|KV010000.1_mrna_29923	BGI_novel_G001737	BGI_novel_G001038	lcl|KV011838.1_mrna_33170	lcl|KV014877.1_mrna_37108		lcl|KQ988202.1_mrna_2484	lcl|KQ988191.1_mrna_2313
lcl|KV018153.1_mrna_41292	lcl|KV024105.1_mrna_44922	BGI_novel_G001737	lcl|KV010646.1_mrna_31574	lcl|KV014393.1_mrna_36511	lcl|KQ993503.1_mrna_9737	lcl|KV009173.1_mrna_29063	lcl|KV004819.1_mrna_23616	lcl|KQ987257.1_mrna_1079	lcl|KQ986333.1_mrna_33	BGI_novel_G001942	lcl|KV003125.1_mrna_21389	lcl|KQ998500.1_mrna_15893		lcl|KQ995684.1_mrna_12562	lcl|KV005707.1_mrna_25181
lcl|KQ992484.1_mrna_8534	lcl|KV010000.1_mrna_29923	lcl|KV009357.1_mrna_29121	lcl|KQ999284.1_mrna_16577	lcl|KV000901.1_mrna_19167	lcl|KQ986826.1_mrna_685	BGI_novel_G000671	BGI_novel_G002038	lcl|KV002526.1_mrna_21171	BGI_novel_G000677	lcl|KV010646.1_mrna_31621	lcl|KQ997007.1_mrna_14427	lcl|KV015048.1_mrna_37899		lcl|KQ997529.1_mrna_14708	lcl|KV011162.1_mrna_32118
lcl|KV022017.1_mrna_44748	lcl|KV006337.1_mrna_25899	lcl|KV020059.1_mrna_43347	lcl|KQ995304.1_mrna_11678	BGI_novel_G000949	lcl|KQ987736.1_mrna_1817	lcl|KQ988979.1_mrna_3573	lcl|KQ987736.1_mrna_1828	lcl|KQ990516.1_mrna_5445	lcl|KV007756.1_mrna_27788	lcl|KV007465.1_mrna_27288	BGI_novel_G001582	lcl|KV017445.1_mrna_40311		lcl|KQ999003.1_mrna_16293	lcl|KV011785.1_mrna_32650
lcl|KV010000.1_mrna_29923	lcl|KQ995303.1_mrna_11571	BGI_novel_G002188	BGI_novel_G000550	lcl|KQ992370.1_mrna_8245	lcl|KV007458.1_mrna_27097	BGI_novel_G000125	BGI_novel_G000626	lcl|KV007791.1_mrna_27978	lcl|KQ993852.1_mrna_10321	lcl|KQ996036.1_mrna_13261	lcl|KV000896.1_mrna_19084	lcl|KV019599.1_mrna_42941		BGI_novel_G001809	lcl|KV018179.1_mrna_41323
lcl|KQ987257.1_mrna_1079	lcl|KV006337.1_mrna_25898	lcl|KV010000.1_mrna_29978	lcl|KV016685.1_mrna_39329	BGI_novel_G001689	lcl|KV018098.1_mrna_41034	lcl|KV019580.1_mrna_42745	BGI_novel_G002286	lcl|KV005017.1_mrna_24108	BGI_novel_G000401	lcl|KQ999307.1_mrna_16774	lcl|KQ986756.1_mrna_361	lcl|KQ992981.1_mrna_9077		lcl|KV014395.1_mrna_36527	lcl|KQ999368.1_mrna_17016
lcl|KV002526.1_mrna_21171	lcl|KV011790.1_mrna_32789	BGI_novel_G000399	BGI_novel_G002115	BGI_novel_G000532	lcl|KV008815.1_mrna_28931	lcl|KV000740.1_mrna_18826	BGI_novel_G001328	lcl|KV011845.1_mrna_33191	lcl|KV007815.1_mrna_28021	lcl|KQ992022.1_mrna_7743	lcl|KV008751.1_mrna_28750	lcl|KQ999417.1_mrna_17228		lcl|KV001286.1_mrna_19570	lcl|KV010001.1_mrna_30019
lcl|KQ990516.1_mrna_5445	lcl|KV005015.1_mrna_23934	lcl|KQ986857.1_mrna_740	BGI_novel_G001806	BGI_novel_G000789	lcl|KV006334.1_mrna_25760	lcl|KQ995364.1_mrna_11995	lcl|KQ995303.1_mrna_11612	lcl|KQ999852.1_mrna_17878	lcl|KV010626.1_mrna_31295	lcl|KQ996399.1_mrna_13490	lcl|KQ995297.1_mrna_11445	lcl|KV010000.1_mrna_29960		lcl|KQ992334.1_mrna_8047	BGI_novel_G000414
lcl|KV007791.1_mrna_27978	lcl|KV007458.1_mrna_27146	BGI_novel_G001582	lcl|KQ993790.1_mrna_9826	BGI_novel_G000905	lcl|KQ991552.1_mrna_6893	lcl|KV019588.1_mrna_42844	lcl|KV017542.1_mrna_40773	lcl|KV005132.1_mrna_24617	BGI_novel_G002301	lcl|KV010185.1_mrna_30741	lcl|KV008320.1_mrna_28526	lcl|KQ988193.1_mrna_2352		lcl|KV006333.1_mrna_25680	lcl|KV003905.1_mrna_22512
lcl|KV005017.1_mrna_24108	lcl|KQ990517.1_mrna_5460	lcl|KQ993856.1_mrna_10358	lcl|KQ987224.1_mrna_889	BGI_novel_G000310	lcl|KV003152.1_mrna_21690	BGI_novel_G001866	lcl|KV016295.1_mrna_39083	lcl|KV013373.1_mrna_35049	BGI_novel_G001588	lcl|KV012500.1_mrna_33967	lcl|KV016696.1_mrna_39421	BGI_novel_G001119		lcl|KV010626.1_mrna_31287	lcl|KQ992374.1_mrna_8264
lcl|KV011845.1_mrna_33191	lcl|KQ989031.1_mrna_3816	BGI_novel_G002193	lcl|KV005645.1_mrna_24910	BGI_novel_G002399	lcl|KQ991591.1_mrna_7217	lcl|KV011136.1_mrna_32008	lcl|KV014900.1_mrna_37487	lcl|KV011790.1_mrna_32789	lcl|KQ991931.1_mrna_7625	lcl|KQ986810.1_mrna_602	lcl|KV019041.1_mrna_42263	lcl|KQ995246.1_mrna_11234		lcl|KV007509.1_mrna_27464	lcl|KV011198.1_mrna_32271
lcl|KQ999852.1_mrna_17878	lcl|KV000891.1_mrna_19050	lcl|KV012513.1_mrna_34052	lcl|KV020118.1_mrna_43666	BGI_novel_G000945	lcl|KV007773.1_mrna_27899	lcl|KV003899.1_mrna_22488	lcl|KV011785.1_mrna_32699	lcl|KV017496.1_mrna_40626	lcl|KV003125.1_mrna_21397	lcl|KV007458.1_mrna_27123	lcl|KV014879.1_mrna_37185	lcl|KV020469.1_mrna_44338		lcl|KV003144.1_mrna_21440	lcl|KQ993005.1_mrna_9237
lcl|KV005132.1_mrna_24617	lcl|KQ990608.1_mrna_5970	lcl|KV008397.1_mrna_28621	BGI_novel_G002172	BGI_novel_G001891	lcl|KV017433.1_mrna_40295	lcl|KQ988202.1_mrna_2509	lcl|KV006337.1_mrna_25880	lcl|KV016222.1_mrna_38572	lcl|KQ987269.1_mrna_1248	lcl|KV001297.1_mrna_19635	lcl|KQ990519.1_mrna_5527	lcl|KV014359.1_mrna_36292		lcl|KQ987269.1_mrna_1282	lcl|KV014880.1_mrna_37193
lcl|KV013373.1_mrna_35049	lcl|KV014454.1_mrna_36728	lcl|KQ988979.1_mrna_3541	BGI_novel_G001215	BGI_novel_G000854	lcl|KQ989117.1_mrna_4048	lcl|KV017465.1_mrna_40465	lcl|KQ992535.1_mrna_8689	lcl|KQ992484.1_mrna_8535	BGI_novel_G001813		lcl|KV006337.1_mrna_25955	lcl|KQ992555.1_mrna_8755		lcl|KV007597.1_mrna_27577	lcl|KV009946.1_mrna_29871
lcl|KV011790.1_mrna_32789	lcl|KV009364.1_mrna_29252	lcl|KV001755.1_mrna_20148	BGI_novel_G001881	BGI_novel_G001207	lcl|KV065882.1_mrna_45814	BGI_novel_G001043	BGI_novel_G001130	lcl|KV009412.1_mrna_29584	lcl|KV007597.1_mrna_27575		lcl|KQ990517.1_mrna_5504	lcl|KV012487.1_mrna_33876		lcl|KQ995255.1_mrna_11265	lcl|KV005017.1_mrna_23974
lcl|KV017496.1_mrna_40626	lcl|KQ988996.1_mrna_3653	lcl|KQ991570.1_mrna_7046	lcl|KV010646.1_mrna_31585	lcl|KV006349.1_mrna_26040	lcl|KV010635.1_mrna_31465	lcl|KQ996030.1_mrna_13202	lcl|KV002543.1_mrna_21205	lcl|KV012576.1_mrna_34226	lcl|KV010623.1_mrna_31230		lcl|KV003210.1_mrna_22019	lcl|KQ987251.1_mrna_1045		lcl|KQ999306.1_mrna_16753	lcl|KV006909.1_mrna_26634
BGI_novel_G000529	lcl|KV001980.1_mrna_20532	BGI_novel_G001482	lcl|KQ994471.1_mrna_10627	BGI_novel_G001099	lcl|KQ988415.1_mrna_2771	lcl|KV016225.1_mrna_38674	lcl|KV126496.1_mrna_46581	lcl|KV001717.1_mrna_19984	lcl|KV009537.1_mrna_29759		lcl|KV014879.1_mrna_37188	lcl|KV000856.1_mrna_18862		lcl|KV003181.1_mrna_21891	BGI_novel_G000544
lcl|KV016222.1_mrna_38572	BGI_novel_G001810	lcl|KQ994489.1_mrna_10715	lcl|KV013947.1_mrna_35654	BGI_novel_G001066	lcl|KV010052.1_mrna_30216	lcl|KQ989560.1_mrna_4583	BGI_novel_G001817	lcl|KQ990519.1_mrna_5564	lcl|KV009364.1_mrna_29238		lcl|KQ996399.1_mrna_13487	lcl|KV003899.1_mrna_22439		lcl|KV009364.1_mrna_29249	lcl|KQ999314.1_mrna_16867
lcl|KQ992484.1_mrna_8535	lcl|KV010635.1_mrna_31376	lcl|KV004542.1_mrna_23253	lcl|KV000866.1_mrna_18898	lcl|KQ995695.1_mrna_12650	lcl|KV008885.1_mrna_28992	lcl|KQ994471.1_mrna_10631	lcl|KQ988979.1_mrna_3562	lcl|KV017595.1_mrna_40841	lcl|KQ988707.1_mrna_3481		lcl|KQ988053.1_mrna_2263	lcl|KV007791.1_mrna_27971		lcl|KQ999032.1_mrna_16365	BGI_novel_G001750
lcl|KV009412.1_mrna_29584	lcl|KQ990516.1_mrna_5445	lcl|KQ994478.1_mrna_10677	BGI_novel_G002215	BGI_novel_G000171	lcl|KV020195.1_mrna_44094	lcl|KQ990516.1_mrna_5438	lcl|KQ987720.1_mrna_1745	BGI_novel_G001408	lcl|KQ995661.1_mrna_12326		lcl|KQ992178.1_mrna_7847	lcl|KQ999821.1_mrna_17686		lcl|KV002472.1_mrna_20915	BGI_novel_G000543
lcl|KV012576.1_mrna_34226	lcl|KQ991163.1_mrna_6625	BGI_novel_G001163	BGI_novel_G001510	lcl|KV019690.1_mrna_43211	lcl|KV013947.1_mrna_35610	lcl|KQ989521.1_mrna_4354	lcl|KV016232.1_mrna_38833	lcl|KQ988996.1_mrna_3647	lcl|KQ989519.1_mrna_4325		BGI_novel_G001913	lcl|KV013932.1_mrna_35496		BGI_novel_G001950	lcl|KQ995246.1_mrna_11240
BGI_novel_G001086	lcl|KV010052.1_mrna_30220	lcl|KV007597.1_mrna_27577	lcl|KQ991552.1_mrna_6890	BGI_novel_G000369	lcl|KV005005.1_mrna_23798	lcl|KQ991596.1_mrna_7266	lcl|KV006334.1_mrna_25736	BGI_novel_G002296	lcl|KV017481.1_mrna_40565		lcl|KV009357.1_mrna_29113	lcl|KQ987736.1_mrna_1840		lcl|KQ988191.1_mrna_2312	lcl|KQ999852.1_mrna_17948
lcl|KV001717.1_mrna_19984	lcl|KV017433.1_mrna_40292	lcl|KV014876.1_mrna_37006	lcl|KV006349.1_mrna_26034	BGI_novel_G000272	lcl|KQ995302.1_mrna_11481	BGI_novel_G002061	lcl|KV016696.1_mrna_39411	lcl|KQ990595.1_mrna_5921	lcl|KQ999821.1_mrna_17689		lcl|KV022233.1_mrna_44769	lcl|KQ988415.1_mrna_2736		lcl|KV020111.1_mrna_43615	lcl|KV003914.1_mrna_22641
lcl|KQ990519.1_mrna_5564	lcl|KQ989521.1_mrna_4362	BGI_novel_G002344	lcl|KQ990519.1_mrna_5534	BGI_novel_G000282	lcl|KV010132.1_mrna_30403	lcl|KV003899.1_mrna_22438	BGI_novel_G000232	BGI_novel_G001158	lcl|KQ990517.1_mrna_5490		lcl|KQ991058.1_mrna_6375	lcl|KV011158.1_mrna_32067		lcl|KQ987269.1_mrna_1200	lcl|KV006883.1_mrna_26461
lcl|KV017595.1_mrna_40841	lcl|KV019602.1_mrna_42964	lcl|KQ987720.1_mrna_1749	BGI_novel_G002350	BGI_novel_G001693	lcl|KQ999821.1_mrna_17666	BGI_novel_G000058	lcl|KQ995303.1_mrna_11565	lcl|KQ993817.1_mrna_10092	lcl|KQ995307.1_mrna_11685		lcl|KV053939.1_mrna_45621	lcl|KQ990130.1_mrna_5221		lcl|KV007458.1_mrna_27078	lcl|KV048841.1_mrna_45536
BGI_novel_G001408	lcl|KV021450.1_mrna_44649	lcl|KV016696.1_mrna_39421	lcl|KQ999852.1_mrna_17948	BGI_novel_G000352	lcl|KV326239.1_mrna_47739	lcl|KQ991566.1_mrna_6993	BGI_novel_G000322	lcl|KQ997563.1_mrna_14869	lcl|KV010113.1_mrna_30325		lcl|KV021878.1_mrna_44725	lcl|KV011797.1_mrna_32885		lcl|KQ988202.1_mrna_2461	lcl|KQ986804.1_mrna_545
lcl|KQ988996.1_mrna_3647	lcl|KQ990519.1_mrna_5529	lcl|KV010160.1_mrna_30621	BGI_novel_G001540	BGI_novel_G001566	lcl|KQ988422.1_mrna_2834	lcl|KV013947.1_mrna_35622	BGI_novel_G002159	lcl|KQ991163.1_mrna_6625	lcl|KV004990.1_mrna_23684		lcl|KV006334.1_mrna_25713	lcl|KQ999852.1_mrna_17907		lcl|KQ995297.1_mrna_11430	lcl|KQ999448.1_mrna_17361
BGI_novel_G002296	lcl|KQ997000.1_mrna_14377	lcl|KQ996078.1_mrna_13366	lcl|KV010626.1_mrna_31294	BGI_novel_G001459	lcl|KV007458.1_mrna_27195	BGI_novel_G002395	lcl|KQ992409.1_mrna_8387	lcl|KQ990519.1_mrna_5529	lcl|KV010167.1_mrna_30658		lcl|KQ995309.1_mrna_11705	lcl|KV005015.1_mrna_23925		lcl|KQ991570.1_mrna_7102	lcl|KV016225.1_mrna_38606
lcl|KQ990595.1_mrna_5921	lcl|KV006883.1_mrna_26473	BGI_novel_G001450	lcl|KV004819.1_mrna_23616	BGI_novel_G000851	lcl|KV010154.1_mrna_30538	lcl|KV012500.1_mrna_33988	lcl|KV011783.1_mrna_32635	BGI_novel_G000947	lcl|KV003152.1_mrna_21716		lcl|KV001989.1_mrna_20569	lcl|KQ990577.1_mrna_5874		lcl|KQ995297.1_mrna_11456	lcl|KV014929.1_mrna_37680
BGI_novel_G001158	lcl|KQ992321.1_mrna_7951	lcl|KV014879.1_mrna_37185	BGI_novel_G002038	lcl|KV000906.1_mrna_19198	BGI_novel_G002138	lcl|KQ993789.1_mrna_9785	lcl|KQ995281.1_mrna_11369	lcl|KV016695.1_mrna_39363	lcl|KQ986336.1_mrna_72		lcl|KQ987269.1_mrna_1138	lcl|KV020489.1_mrna_44349		lcl|KQ998120.1_mrna_15467	lcl|KV006331.1_mrna_25615
lcl|KQ993817.1_mrna_10092	lcl|KQ988996.1_mrna_3647	lcl|KQ995379.1_mrna_12046	lcl|KQ988193.1_mrna_2352	lcl|KV017453.1_mrna_40367	lcl|KQ998955.1_mrna_16043	BGI_novel_G000583	BGI_novel_G000560	lcl|KV024105.1_mrna_44922	lcl|KQ997520.1_mrna_14663		lcl|KQ999305.1_mrna_16718	lcl|KQ992521.1_mrna_8609		lcl|KQ999306.1_mrna_16751	lcl|KV020067.1_mrna_43352
BGI_novel_G000360	lcl|KV009364.1_mrna_29187	BGI_novel_G001859	lcl|KQ999852.1_mrna_17949	BGI_novel_G002336	lcl|KQ991566.1_mrna_6990	lcl|KV000971.1_mrna_19381	lcl|KV002448.1_mrna_20795	lcl|KV016225.1_mrna_38741	lcl|KV007465.1_mrna_27272		lcl|KQ992178.1_mrna_7852	lcl|KQ988202.1_mrna_2566		lcl|KQ995661.1_mrna_12350	lcl|KQ997936.1_mrna_15209
BGI_novel_G000421	BGI_novel_G002027	lcl|KV009173.1_mrna_29063	lcl|KV018098.1_mrna_41115	lcl|KV012487.1_mrna_33851	lcl|KQ990066.1_mrna_5019	lcl|KV011790.1_mrna_32774	lcl|KV018147.1_mrna_41280	lcl|KV011790.1_mrna_32788	lcl|KV006899.1_mrna_26592		lcl|KV017601.1_mrna_40857	lcl|KV019621.1_mrna_43049		lcl|KQ998982.1_mrna_16207	lcl|KV016695.1_mrna_39366
BGI_novel_G000551	lcl|KQ993802.1_mrna_9926	BGI_novel_G000671	lcl|KQ987736.1_mrna_1828	BGI_novel_G001176	lcl|KQ996988.1_mrna_14348	lcl|KV012505.1_mrna_34010	BGI_novel_G002053	lcl|KV013700.1_mrna_35470	lcl|KQ987283.1_mrna_1357		lcl|KV020129.1_mrna_43743	lcl|KV006883.1_mrna_26456		lcl|KV014882.1_mrna_37292	lcl|KQ992521.1_mrna_8610
lcl|KQ997563.1_mrna_14869	lcl|KQ990595.1_mrna_5921	lcl|KQ988979.1_mrna_3573	BGI_novel_G000626	BGI_novel_G000627	BGI_novel_G002032	lcl|KV019564.1_mrna_42695	BGI_novel_G000607	lcl|KV011204.1_mrna_32293	lcl|KQ992353.1_mrna_8160		lcl|KV010644.1_mrna_31550	lcl|KV011879.1_mrna_33452		lcl|KQ991122.1_mrna_6537	lcl|KV019586.1_mrna_42778
lcl|KQ991163.1_mrna_6625	lcl|KV020189.1_mrna_44084	BGI_novel_G000125	lcl|KV006909.1_mrna_26634	lcl|KQ989518.1_mrna_4236	lcl|KV001965.1_mrna_20453	BGI_novel_G001352	lcl|KQ999465.1_mrna_17416	BGI_novel_G000946	lcl|KQ989577.1_mrna_4652		lcl|KV017166.1_mrna_39841	lcl|KV008237.1_mrna_28278		lcl|KV011879.1_mrna_33458	lcl|KQ995255.1_mrna_11268
lcl|KQ990519.1_mrna_5529	lcl|KQ988427.1_mrna_2870	lcl|KV019580.1_mrna_42745	BGI_novel_G002286	lcl|KV003936.1_mrna_22754	lcl|KV003144.1_mrna_21505	lcl|KV003152.1_mrna_21647	lcl|KV020137.1_mrna_43831	lcl|KQ998208.1_mrna_15689	lcl|KQ995330.1_mrna_11809		lcl|KQ991351.1_mrna_6817	lcl|KV000899.1_mrna_19125		lcl|KV015008.1_mrna_37844	lcl|KQ993043.1_mrna_9392
BGI_novel_G000947	lcl|KV007458.1_mrna_27172	lcl|KQ992334.1_mrna_8055	BGI_novel_G000460	BGI_novel_G002028	lcl|KQ995671.1_mrna_12430	lcl|KV005035.1_mrna_24264	lcl|KV003152.1_mrna_21662	lcl|KQ987269.1_mrna_1213	lcl|KQ998209.1_mrna_15732		lcl|KV012839.1_mrna_34534	lcl|KV005921.1_mrna_25561		lcl|KQ990063.1_mrna_4925	lcl|KV007443.1_mrna_27022
BGI_novel_G001940	lcl|KV000740.1_mrna_18827	lcl|KV000740.1_mrna_18826	BGI_novel_G001328	lcl|KQ999307.1_mrna_16785	lcl|KQ993010.1_mrna_9284	lcl|KQ998099.1_mrna_15244	lcl|KQ995661.1_mrna_12378	lcl|KQ995303.1_mrna_11547	lcl|KV014110.1_mrna_36113		BGI_novel_G000888	lcl|KV006333.1_mrna_25700		lcl|KQ989554.1_mrna_4565	lcl|KV002044.1_mrna_20651
lcl|KV016695.1_mrna_39363	lcl|KQ999412.1_mrna_17185	lcl|KV005017.1_mrna_23975	lcl|KQ995303.1_mrna_11612	BGI_novel_G000502	lcl|KV001291.1_mrna_19597	lcl|KV009364.1_mrna_29307	lcl|KV012840.1_mrna_34604	lcl|KQ997591.1_mrna_14936	lcl|KQ990520.1_mrna_5627		lcl|KQ999839.1_mrna_17802	lcl|KV013947.1_mrna_35609		lcl|KQ997000.1_mrna_14369	lcl|KQ996029.1_mrna_13140
lcl|KV024105.1_mrna_44922	lcl|KV020382.1_mrna_44266	lcl|KQ995364.1_mrna_11995	lcl|KV017542.1_mrna_40773	BGI_novel_G001938	lcl|KV014365.1_mrna_36344	lcl|KQ999284.1_mrna_16593	BGI_novel_G001409	lcl|KQ991022.1_mrna_6141	lcl|KQ993790.1_mrna_9878		lcl|KV005218.1_mrna_24695	lcl|KV014478.1_mrna_36781		BGI_novel_G001186	lcl|KV003193.1_mrna_21966
lcl|KV016225.1_mrna_38741	lcl|KQ987275.1_mrna_1327	lcl|KV019588.1_mrna_42844	lcl|KV016295.1_mrna_39083	lcl|KV012039.1_mrna_33740	lcl|KQ996399.1_mrna_13501	lcl|KQ988217.1_mrna_2628	lcl|KV010146.1_mrna_30485	lcl|KQ987275.1_mrna_1327	lcl|KV018193.1_mrna_41332		lcl|KQ995303.1_mrna_11533	lcl|KV014897.1_mrna_37466		lcl|KQ987245.1_mrna_991	lcl|KV003125.1_mrna_21384
lcl|KV011790.1_mrna_32788	lcl|KV010142.1_mrna_30451	BGI_novel_G001810	lcl|KV017487.1_mrna_40599	BGI_novel_G002283	lcl|KQ992664.1_mrna_8942	lcl|KQ991613.1_mrna_7338	BGI_novel_G000287	lcl|KQ990066.1_mrna_5097	lcl|KV011158.1_mrna_32069		lcl|KQ987245.1_mrna_967	lcl|KV010626.1_mrna_31301		lcl|KV001308.1_mrna_19675	lcl|KV013332.1_mrna_34900
lcl|KV017185.1_mrna_39979	lcl|KQ995246.1_mrna_11262	lcl|KV072952.1_mrna_45907	lcl|KV019586.1_mrna_42778	BGI_novel_G000215	lcl|KV020147.1_mrna_43879	lcl|KV000881.1_mrna_19002	lcl|KV003912.1_mrna_22545	lcl|KQ989129.1_mrna_4060	lcl|KV007463.1_mrna_27260		lcl|KQ993041.1_mrna_9376	lcl|KV017149.1_mrna_39814		lcl|KV012487.1_mrna_33888	lcl|KV007462.1_mrna_27229
lcl|KV013700.1_mrna_35470	lcl|KQ990066.1_mrna_5097	BGI_novel_G001866	lcl|KV014900.1_mrna_37487	lcl|KV008753.1_mrna_28775	lcl|KV017181.1_mrna_39927	BGI_novel_G002256	lcl|KV019592.1_mrna_42872	lcl|KV011876.1_mrna_33389	lcl|KV010635.1_mrna_31511		lcl|KQ989523.1_mrna_4429	lcl|KV013429.1_mrna_35223		lcl|KV004569.1_mrna_23347	lcl|KQ986752.1_mrna_331
lcl|KV011204.1_mrna_32293	lcl|KV000488.1_mrna_18613	lcl|KV011136.1_mrna_32008	lcl|KQ988459.1_mrna_3115	BGI_novel_G000570	lcl|KQ992983.1_mrna_9095	lcl|KV013947.1_mrna_35611	lcl|KQ990520.1_mrna_5622	lcl|KQ998113.1_mrna_15354	lcl|KQ997529.1_mrna_14712		lcl|KQ992321.1_mrna_7912	BGI_novel_G002151		lcl|KV000448.1_mrna_18511	lcl|KQ987269.1_mrna_1211
BGI_novel_G000946	lcl|KV006349.1_mrna_26034	lcl|KQ997529.1_mrna_14708	lcl|KV011785.1_mrna_32699	lcl|KV015620.1_mrna_38298	lcl|KQ990520.1_mrna_5635	lcl|KQ996414.1_mrna_13584	lcl|KV009364.1_mrna_29220	lcl|KV019044.1_mrna_42298	lcl|KQ999859.1_mrna_18011		lcl|KV019049.1_mrna_42375	lcl|KQ990066.1_mrna_5012		lcl|KQ993062.1_mrna_9472	lcl|KQ989061.1_mrna_3888
BGI_novel_G001343	lcl|KQ998120.1_mrna_15465	lcl|KQ986756.1_mrna_361	lcl|KQ996494.1_mrna_14017	BGI_novel_G000422	lcl|KQ992477.1_mrna_8525	lcl|KV006484.1_mrna_26310	lcl|KQ999839.1_mrna_17742	lcl|KQ993790.1_mrna_9831	lcl|KV006333.1_mrna_25677		lcl|KV016696.1_mrna_39420	lcl|KV009364.1_mrna_29256		lcl|KV011136.1_mrna_32048	lcl|KQ987736.1_mrna_1810
lcl|KQ998208.1_mrna_15689	lcl|KV011895.1_mrna_33544	lcl|KV013373.1_mrna_35051	lcl|KQ988415.1_mrna_2746	lcl|KQ987720.1_mrna_1781	lcl|KV016230.1_mrna_38805	BGI_novel_G002025	BGI_novel_G001746	lcl|KQ998203.1_mrna_15679	BGI_novel_G001653		lcl|KV001060.1_mrna_19453	lcl|KQ998106.1_mrna_15311		lcl|KV019660.1_mrna_43173	lcl|KV007465.1_mrna_27326
BGI_novel_G002364	lcl|KV018098.1_mrna_41070	lcl|KQ992325.1_mrna_7986	lcl|KV014878.1_mrna_37159	BGI_novel_G001827	lcl|KQ992022.1_mrna_7732	BGI_novel_G000118	lcl|KV003152.1_mrna_21701	lcl|KV006337.1_mrna_25860	lcl|KV007458.1_mrna_27194		lcl|KQ992022.1_mrna_7750	lcl|KQ994472.1_mrna_10649		lcl|KV005005.1_mrna_23762	lcl|KV016696.1_mrna_39390
lcl|KQ987269.1_mrna_1213	lcl|KV002540.1_mrna_21185	lcl|KV003125.1_mrna_21398	lcl|KV003152.1_mrna_21708	lcl|KV006331.1_mrna_25626	BGI_novel_G001887	lcl|KQ992048.1_mrna_7814	lcl|KV001722.1_mrna_20012	lcl|KV020382.1_mrna_44266	lcl|KQ990066.1_mrna_4963		lcl|KQ992526.1_mrna_8635	lcl|KV019146.1_mrna_42608		lcl|KQ988415.1_mrna_2801	lcl|KQ987283.1_mrna_1354
BGI_novel_G001187	lcl|KV022017.1_mrna_44748	lcl|KV003899.1_mrna_22488	lcl|KV006337.1_mrna_25880	lcl|KV003151.1_mrna_21616	lcl|KV015601.1_mrna_38234	BGI_novel_G001366	lcl|KV006883.1_mrna_26450	lcl|KV009364.1_mrna_29187	lcl|KV013947.1_mrna_35631		lcl|KQ998113.1_mrna_15379	lcl|KQ991163.1_mrna_6642		lcl|KQ992022.1_mrna_7747	BGI_novel_G001319
lcl|KQ995303.1_mrna_11547	lcl|KQ990519.1_mrna_5564	lcl|KV006337.1_mrna_25955	lcl|KQ992535.1_mrna_8689	BGI_novel_G000191	lcl|KV000914.1_mrna_19236	BGI_novel_G001970	lcl|KQ988447.1_mrna_3028	BGI_novel_G000941	lcl|KV017185.1_mrna_39986		lcl|KV018443.1_mrna_41539	lcl|KQ989521.1_mrna_4363		lcl|KQ993893.1_mrna_10468	lcl|KV014052.1_mrna_35998
lcl|KQ997591.1_mrna_14936	lcl|KQ992353.1_mrna_8167	lcl|KQ988202.1_mrna_2509	lcl|KV018098.1_mrna_41062	BGI_novel_G001716	BGI_novel_G001330	lcl|KQ993811.1_mrna_10025	BGI_novel_G000729	BGI_novel_G001104	lcl|KV001342.1_mrna_19788		lcl|KV009412.1_mrna_29587	lcl|KV014852.1_mrna_36957		lcl|KQ991163.1_mrna_6675	lcl|KQ993789.1_mrna_9797
lcl|KQ991022.1_mrna_6141	lcl|KV007458.1_mrna_27157	lcl|KV017185.1_mrna_39979	BGI_novel_G001130	lcl|KV013553.1_mrna_35409	lcl|KQ992022.1_mrna_7789	BGI_novel_G002268	lcl|KV012550.1_mrna_34169	lcl|KV000899.1_mrna_19124	lcl|KV005810.1_mrna_25422		lcl|KQ995273.1_mrna_11342	BGI_novel_G001120		lcl|KQ987746.1_mrna_1907	lcl|KV010132.1_mrna_30363
lcl|KQ987275.1_mrna_1327	lcl|KV011845.1_mrna_33201	lcl|KV007458.1_mrna_27161	lcl|KV002543.1_mrna_21205	lcl|KV000687.1_mrna_18783	lcl|KV000896.1_mrna_19078	lcl|KQ988217.1_mrna_2619	lcl|KQ987720.1_mrna_1724	BGI_novel_G001720	lcl|KV006883.1_mrna_26466		lcl|KV016685.1_mrna_39302	lcl|KV014958.1_mrna_37752		lcl|KQ996975.1_mrna_14311	lcl|KV007791.1_mrna_27974
BGI_novel_G000109	lcl|KV019044.1_mrna_42298	lcl|KQ995303.1_mrna_11545	lcl|KQ992981.1_mrna_9077	BGI_novel_G000942	lcl|KQ998209.1_mrna_15776	lcl|KV005027.1_mrna_24219	lcl|KQ989523.1_mrna_4398	lcl|KQ987269.1_mrna_1283	lcl|KQ998981.1_mrna_16200		lcl|KQ988427.1_mrna_2862	lcl|KV005017.1_mrna_23971		lcl|KQ995265.1_mrna_11301	lcl|KQ990066.1_mrna_5023
lcl|KQ990066.1_mrna_5097	lcl|KV017496.1_mrna_40626	lcl|KQ986333.1_mrna_33	lcl|KV003899.1_mrna_22445	lcl|KV005015.1_mrna_23873	lcl|KV002665.1_mrna_21291	lcl|KV007458.1_mrna_27073	lcl|KV000914.1_mrna_19243	lcl|KV005015.1_mrna_23920	lcl|KQ988979.1_mrna_3580		lcl|KV013932.1_mrna_35515	lcl|KV018552.1_mrna_42007		lcl|KV005674.1_mrna_25038	lcl|KV020119.1_mrna_43685
lcl|KQ989129.1_mrna_4060	lcl|KQ995304.1_mrna_11678	lcl|KV014877.1_mrna_37137	lcl|KV014877.1_mrna_37140	lcl|KV010198.1_mrna_30802	lcl|KV011838.1_mrna_33063	BGI_novel_G001480	lcl|KV020277.1_mrna_44183	lcl|KQ995322.1_mrna_11762	lcl|KV014928.1_mrna_37670		lcl|KV011838.1_mrna_33171	lcl|KV019592.1_mrna_42883		lcl|KV006334.1_mrna_25787	lcl|KV000871.1_mrna_18914
lcl|KV011876.1_mrna_33389	lcl|KV007458.1_mrna_27076	lcl|KV017465.1_mrna_40465	lcl|KQ987720.1_mrna_1749	lcl|KQ995787.1_mrna_13026	BGI_novel_G000868	lcl|KQ987895.1_mrna_2176	lcl|KV012839.1_mrna_34593	BGI_novel_G000258	lcl|KV008237.1_mrna_28251		lcl|KV023815.1_mrna_44893	lcl|KV012623.1_mrna_34305		lcl|KQ988415.1_mrna_2785	lcl|KQ997936.1_mrna_15211
lcl|KQ998113.1_mrna_15354	lcl|KQ992527.1_mrna_8650	BGI_novel_G001043	lcl|KV126496.1_mrna_46581	lcl|KQ990116.1_mrna_5193	BGI_novel_G001472	lcl|KV037703.1_mrna_45316	lcl|KV011136.1_mrna_32011	lcl|KQ993118.1_mrna_9577	lcl|KV003125.1_mrna_21394		lcl|KQ993055.1_mrna_9429	lcl|KQ991907.1_mrna_7592		lcl|KV009364.1_mrna_29180	lcl|KV005015.1_mrna_23928
lcl|KV019044.1_mrna_42298	lcl|KQ988415.1_mrna_2759	lcl|KQ996030.1_mrna_13202	lcl|KV018449.1_mrna_41603	BGI_novel_G000268	lcl|KQ991562.1_mrna_6910	lcl|KV001983.1_mrna_20545	lcl|KV011783.1_mrna_32641	lcl|KV005079.1_mrna_24459	lcl|KV018459.1_mrna_41726		lcl|KQ999068.1_mrna_16430	lcl|KQ995303.1_mrna_11519		lcl|KV014900.1_mrna_37496	lcl|KV020850.1_mrna_44496
BGI_novel_G001458	lcl|KV013700.1_mrna_35468	lcl|KV016225.1_mrna_38674	lcl|KV014881.1_mrna_37246	lcl|KQ999839.1_mrna_17754	lcl|KV010160.1_mrna_30622	lcl|KQ988437.1_mrna_2981	lcl|KV013959.1_mrna_35759	lcl|KV019174.1_mrna_42624	lcl|KV001733.1_mrna_20057		BGI_novel_G002119	lcl|KQ988415.1_mrna_2744		lcl|KV013352.1_mrna_34947	lcl|KV018584.1_mrna_42068
lcl|KQ993790.1_mrna_9831	BGI_novel_G000011	lcl|KV020129.1_mrna_43743	BGI_novel_G001817	BGI_novel_G001188	lcl|KV013947.1_mrna_35620	lcl|KV003883.1_mrna_22392	lcl|KV014048.1_mrna_35994	lcl|KV013373.1_mrna_35050	lcl|KV005724.1_mrna_25235		lcl|KV019733.1_mrna_43240	lcl|KV016295.1_mrna_39084		lcl|KV004416.1_mrna_23151	lcl|KV003914.1_mrna_22603
lcl|KQ998203.1_mrna_15679	BGI_novel_G001073	lcl|KV016696.1_mrna_39428	lcl|KQ988979.1_mrna_3562	BGI_novel_G000932	lcl|KV010623.1_mrna_31219	lcl|KV003905.1_mrna_22510	lcl|KQ990516.1_mrna_5415	lcl|KV063376.1_mrna_45778	lcl|KQ999837.1_mrna_17728		lcl|KV007458.1_mrna_27182	lcl|KV011852.1_mrna_33238		lcl|KQ999852.1_mrna_17938	lcl|KV016225.1_mrna_38670
BGI_novel_G000338	lcl|KV013373.1_mrna_35049	lcl|KQ989560.1_mrna_4583	lcl|KV000856.1_mrna_18862	BGI_novel_G002210	lcl|KQ991570.1_mrna_7047	lcl|KV014362.1_mrna_36299	lcl|KV005025.1_mrna_24210	lcl|KV011895.1_mrna_33550			lcl|KV002472.1_mrna_20946	lcl|KQ992972.1_mrna_9027		lcl|KV016695.1_mrna_39360	lcl|KV020165.1_mrna_43924
lcl|KV006337.1_mrna_25860	lcl|KQ998120.1_mrna_15442	lcl|KQ994471.1_mrna_10631	lcl|KQ995303.1_mrna_11545	lcl|KV011212.1_mrna_32314	lcl|KV005017.1_mrna_23961	lcl|KV013947.1_mrna_35638	lcl|KV015655.1_mrna_38387	lcl|KQ995246.1_mrna_11262			lcl|KV020959.1_mrna_44539	lcl|KQ987874.1_mrna_2160		lcl|KV011838.1_mrna_33146	lcl|KQ998209.1_mrna_15752
lcl|KV020382.1_mrna_44266	lcl|KV005663.1_mrna_25003	BGI_novel_G000983	lcl|KV014115.1_mrna_36152	lcl|KV011797.1_mrna_32884	lcl|KV002499.1_mrna_21095	BGI_novel_G000117	lcl|KQ999307.1_mrna_16784	lcl|KQ999821.1_mrna_17684			lcl|KV010000.1_mrna_29963	lcl|KQ999839.1_mrna_17737		lcl|KQ995322.1_mrna_11761	lcl|KV014877.1_mrna_37092
lcl|KV009364.1_mrna_29187	lcl|KQ988189.1_mrna_2278	lcl|KQ990516.1_mrna_5438	lcl|KV019599.1_mrna_42941	lcl|KQ993847.1_mrna_10271	lcl|KV005787.1_mrna_25398	lcl|KV011882.1_mrna_33485	lcl|KV010181.1_mrna_30728	lcl|KV012487.1_mrna_33819			lcl|KQ997000.1_mrna_14384	lcl|KV021432.1_mrna_44645			lcl|KV000896.1_mrna_19106
lcl|KQ999852.1_mrna_17949	lcl|KV007525.1_mrna_27514	lcl|KQ989521.1_mrna_4354	lcl|KV007465.1_mrna_27310	BGI_novel_G001456	lcl|KV008504.1_mrna_28662	lcl|KV014928.1_mrna_37669	lcl|KQ987269.1_mrna_1214	lcl|KQ988511.1_mrna_3319			lcl|KV014880.1_mrna_37230	lcl|KV005645.1_mrna_24846			lcl|KQ992981.1_mrna_9070
lcl|KQ996078.1_mrna_13365	lcl|KV005084.1_mrna_24480	lcl|KQ991596.1_mrna_7266	BGI_novel_G000846	BGI_novel_G001959	BGI_novel_G000214	lcl|KV018459.1_mrna_41721	lcl|KV010626.1_mrna_31293	lcl|KV012487.1_mrna_33839			lcl|KQ999307.1_mrna_16783	lcl|KQ999407.1_mrna_17161			lcl|KQ989535.1_mrna_4504
BGI_novel_G000941	BGI_novel_G001469	BGI_novel_G002061	lcl|KQ987720.1_mrna_1745	lcl|KV006334.1_mrna_25746	lcl|KV003899.1_mrna_22458	lcl|KQ998209.1_mrna_15746	lcl|KV003924.1_mrna_22703	lcl|KV014852.1_mrna_36947			lcl|KQ994471.1_mrna_10640	lcl|KV010625.1_mrna_31270			lcl|KV007509.1_mrna_27485
BGI_novel_G001104	BGI_novel_G001468	lcl|KV003899.1_mrna_22438	lcl|KQ989031.1_mrna_3816	lcl|KV019041.1_mrna_42252	lcl|KV000449.1_mrna_18530	lcl|KV017460.1_mrna_40426	lcl|KV005005.1_mrna_23745	lcl|KV008815.1_mrna_28916			lcl|KV009368.1_mrna_29366	lcl|KQ992353.1_mrna_8169			lcl|KQ998208.1_mrna_15691
BGI_novel_G001102	lcl|KV011838.1_mrna_33053	BGI_novel_G000180	lcl|KV016232.1_mrna_38833	BGI_novel_G000957	lcl|KQ996399.1_mrna_13513	lcl|KV004990.1_mrna_23673	lcl|KV017450.1_mrna_40341	lcl|KV007458.1_mrna_27157			lcl|KQ996399.1_mrna_13530	lcl|KV005682.1_mrna_25070			lcl|KQ986815.1_mrna_615
lcl|KV000899.1_mrna_19124	lcl|KV008375.1_mrna_28602	BGI_novel_G000058	lcl|KV013373.1_mrna_35041	lcl|KQ997529.1_mrna_14696	lcl|KQ987726.1_mrna_1800	lcl|KV020252.1_mrna_44152	lcl|KQ999821.1_mrna_17661	lcl|KQ987245.1_mrna_945			lcl|KQ995297.1_mrna_11451	lcl|KV018098.1_mrna_41018			lcl|KQ999524.1_mrna_17530
BGI_novel_G000053	lcl|KQ991022.1_mrna_6141	lcl|KQ991566.1_mrna_6993	lcl|KV006334.1_mrna_25736	BGI_novel_G001470	lcl|KQ999446.1_mrna_17352	lcl|KV004024.1_mrna_23038	lcl|KQ995736.1_mrna_12865	lcl|KV006930.1_mrna_26711			lcl|KQ996074.1_mrna_13355	lcl|KV005645.1_mrna_24897			lcl|KV003152.1_mrna_21658
BGI_novel_G001720	lcl|KV018564.1_mrna_42034	lcl|KQ991122.1_mrna_6546	lcl|KV005015.1_mrna_23934	BGI_novel_G001998	lcl|KV016225.1_mrna_38718	lcl|KV005707.1_mrna_25201	lcl|KQ999307.1_mrna_16767	lcl|KQ998120.1_mrna_15465			lcl|KV000740.1_mrna_18825	lcl|KQ997552.1_mrna_14841			lcl|KV005645.1_mrna_24900
BGI_novel_G000716	lcl|KV002060.1_mrna_20670	lcl|KV013947.1_mrna_35622	lcl|KV016696.1_mrna_39411	BGI_novel_G001625	lcl|KV010184.1_mrna_30739	BGI_novel_G000177	lcl|KV006331.1_mrna_25629	lcl|KV014365.1_mrna_36367			lcl|KV000896.1_mrna_19065	lcl|KV007793.1_mrna_27980			lcl|KQ995303.1_mrna_11505
lcl|KQ987269.1_mrna_1283	lcl|KV010000.1_mrna_29979	lcl|KQ988707.1_mrna_3481	BGI_novel_G000232	lcl|KV020952.1_mrna_44535	lcl|KV010646.1_mrna_31598	BGI_novel_G000728	BGI_novel_G001348	BGI_novel_G000432			lcl|KV014877.1_mrna_37153	lcl|KV009360.1_mrna_29148			lcl|KV014882.1_mrna_37251
lcl|KV005015.1_mrna_23920	lcl|KV016699.1_mrna_39458	BGI_novel_G000888	lcl|KQ995303.1_mrna_11565	lcl|KV015048.1_mrna_37917	lcl|KQ987273.1_mrna_1319	lcl|KV006349.1_mrna_26030	lcl|KV011783.1_mrna_32631	BGI_novel_G000725			lcl|KV000538.1_mrna_18709	lcl|KQ993812.1_mrna_10042			lcl|KV010007.1_mrna_30071
lcl|KQ992527.1_mrna_8650	lcl|KV005015.1_mrna_23936	lcl|KV014878.1_mrna_37159	BGI_novel_G000322	lcl|KV019599.1_mrna_42931	lcl|KV010720.1_mrna_31843	lcl|KQ998209.1_mrna_15760	lcl|KQ996399.1_mrna_13507	lcl|KQ992321.1_mrna_7929			lcl|KV005707.1_mrna_25207	lcl|KQ996399.1_mrna_13489			lcl|KQ996494.1_mrna_14034
BGI_novel_G000429	lcl|KV000922.1_mrna_19302	BGI_novel_G002395	lcl|KV011158.1_mrna_32074	BGI_novel_G000690	lcl|KQ987226.1_mrna_905	lcl|KV001720.1_mrna_20001	lcl|KV015600.1_mrna_38226	lcl|KV012513.1_mrna_34041			lcl|KQ995736.1_mrna_12879	lcl|KQ995755.1_mrna_12946			lcl|KV009364.1_mrna_29206
lcl|KQ995322.1_mrna_11762	lcl|KV013373.1_mrna_35050	lcl|KV012500.1_mrna_33988	lcl|KV011797.1_mrna_32885	lcl|KQ990520.1_mrna_5590	lcl|KQ993804.1_mrna_9960	BGI_novel_G000603	BGI_novel_G001114	lcl|KV018098.1_mrna_41065				lcl|KQ997619.1_mrna_14997			lcl|KV005644.1_mrna_24830
BGI_novel_G000258	lcl|KQ995304.1_mrna_11651	lcl|KV009357.1_mrna_29113	lcl|KQ992374.1_mrna_8264	lcl|KQ989210.1_mrna_4115	BGI_novel_G001515	BGI_novel_G001988	lcl|KQ989519.1_mrna_4276	BGI_novel_G001294				lcl|KV005033.1_mrna_24245			lcl|KQ997540.1_mrna_14756
lcl|KQ993118.1_mrna_9577	lcl|KQ998113.1_mrna_15354	lcl|KQ993789.1_mrna_9785	BGI_novel_G002159	lcl|KQ990568.1_mrna_5833	lcl|KV016685.1_mrna_39295	lcl|KQ995297.1_mrna_11424	lcl|KV014895.1_mrna_37431	lcl|KV012576.1_mrna_34223				lcl|KQ996030.1_mrna_13209			lcl|KV010644.1_mrna_31549
lcl|KV005079.1_mrna_24459	lcl|KQ987226.1_mrna_906	BGI_novel_G000583	lcl|KV009364.1_mrna_29281	BGI_novel_G000435	lcl|KQ987275.1_mrna_1326	lcl|KV005645.1_mrna_24903	lcl|KV005131.1_mrna_24583	lcl|KV010000.1_mrna_29980				lcl|KV013955.1_mrna_35736			lcl|KQ992447.1_mrna_8455
lcl|KV019174.1_mrna_42624	lcl|KV016696.1_mrna_39404	lcl|KV000971.1_mrna_19381	lcl|KV017149.1_mrna_39814	BGI_novel_G001001	lcl|KQ995364.1_mrna_11997	lcl|KQ999305.1_mrna_16714	lcl|KV016685.1_mrna_39335	lcl|KQ995376.1_mrna_12033				lcl|KV005645.1_mrna_24914			lcl|KV002481.1_mrna_21011
BGI_novel_G000883	lcl|KV003144.1_mrna_21454	lcl|KV011790.1_mrna_32774	lcl|KV017445.1_mrna_40311	BGI_novel_G002312	lcl|KQ986752.1_mrna_325	lcl|KV050906.1_mrna_45574	lcl|KQ992321.1_mrna_7945	lcl|KV049078.1_mrna_45539				lcl|KQ991552.1_mrna_6877			lcl|KV006886.1_mrna_26517
lcl|KV013373.1_mrna_35050	lcl|KV014365.1_mrna_36363	lcl|KV012505.1_mrna_34010	lcl|KQ992409.1_mrna_8387	lcl|KQ988415.1_mrna_2783	lcl|KV010052.1_mrna_30217	lcl|KQ988202.1_mrna_2442	lcl|KQ996526.1_mrna_14117	lcl|KQ999839.1_mrna_17824				lcl|KQ990532.1_mrna_5704			lcl|KV003883.1_mrna_22380
lcl|KQ990520.1_mrna_5626	BGI_novel_G001720	lcl|KV019564.1_mrna_42695	lcl|KV011783.1_mrna_32635	BGI_novel_G001513	lcl|KQ990066.1_mrna_4969	BGI_novel_G000718	lcl|KV003914.1_mrna_22552	lcl|KV006333.1_mrna_25648				lcl|KV019041.1_mrna_42239			lcl|KQ996029.1_mrna_13132
BGI_novel_G000433	lcl|KQ993852.1_mrna_10338	BGI_novel_G001352	lcl|KQ995281.1_mrna_11369	BGI_novel_G002043	lcl|KV003883.1_mrna_22344	lcl|KQ997007.1_mrna_14426	lcl|KQ988199.1_mrna_2369	lcl|KV016225.1_mrna_38641				lcl|KQ990066.1_mrna_4986			lcl|KQ991163.1_mrna_6617
lcl|KV063376.1_mrna_45778	lcl|KV019588.1_mrna_42824	lcl|KQ987737.1_mrna_1857	BGI_novel_G000560	lcl|KV011838.1_mrna_33076	lcl|KQ995303.1_mrna_11588	BGI_novel_G000998	lcl|KQ995303.1_mrna_11589	lcl|KQ997520.1_mrna_14654				lcl|KV000901.1_mrna_19159			lcl|KV001291.1_mrna_19593
lcl|KV011895.1_mrna_33550	BGI_novel_G000947	lcl|KV014881.1_mrna_37246	lcl|KV002448.1_mrna_20795	lcl|KQ990066.1_mrna_4977	lcl|KV010000.1_mrna_29944	lcl|KQ996030.1_mrna_13176	lcl|KV018098.1_mrna_41001	lcl|KQ998108.1_mrna_15347				lcl|KV003144.1_mrna_21425			lcl|KV011161.1_mrna_32090
lcl|KQ995246.1_mrna_11262	lcl|KQ989523.1_mrna_4383	lcl|KV003152.1_mrna_21647	lcl|KV018147.1_mrna_41280	BGI_novel_G000786	lcl|KQ991045.1_mrna_6309	BGI_novel_G001315	lcl|KV020109.1_mrna_43586	lcl|KV006883.1_mrna_26473				lcl|KQ995303.1_mrna_11587			lcl|KV004528.1_mrna_23210
lcl|KQ999307.1_mrna_16810	lcl|KQ989129.1_mrna_4060	lcl|KV016696.1_mrna_39404	BGI_novel_G002053	BGI_novel_G001006	lcl|KV005645.1_mrna_24884	lcl|KQ990528.1_mrna_5666	lcl|KV010144.1_mrna_30461	lcl|KQ992022.1_mrna_7740				lcl|KQ992353.1_mrna_8164			lcl|KQ995330.1_mrna_11818
BGI_novel_G000351	lcl|KQ993503.1_mrna_9737	BGI_novel_G000612	BGI_novel_G000607	BGI_novel_G002381	lcl|KV010132.1_mrna_30397	lcl|KV012841.1_mrna_34607	lcl|KV010646.1_mrna_31566	lcl|KV017149.1_mrna_39815				lcl|KV009380.1_mrna_29449			lcl|KV000866.1_mrna_18889
BGI_novel_G002106	lcl|KV017460.1_mrna_40411	lcl|KV016294.1_mrna_39040	lcl|KQ999465.1_mrna_17416	BGI_novel_G001620	lcl|KV040295.1_mrna_45363	lcl|KV006337.1_mrna_25919	lcl|KV020336.1_mrna_44225	BGI_novel_G000999				lcl|KV020121.1_mrna_43707			lcl|KQ989519.1_mrna_4284
lcl|KQ999821.1_mrna_17684	lcl|KQ986826.1_mrna_685	lcl|KV005035.1_mrna_24264	lcl|KV020137.1_mrna_43831	lcl|KV002500.1_mrna_21098	lcl|KV004990.1_mrna_23680	lcl|KV006349.1_mrna_26059	BGI_novel_G001654	lcl|KV011204.1_mrna_32288				lcl|KQ987224.1_mrna_869			lcl|KQ996983.1_mrna_14335
lcl|KV012487.1_mrna_33819	lcl|KV011204.1_mrna_32293	lcl|KV053939.1_mrna_45621	lcl|KV015048.1_mrna_37899	BGI_novel_G001967	lcl|KQ988511.1_mrna_3309	lcl|KQ990088.1_mrna_5152	lcl|KV010000.1_mrna_29987	lcl|KQ991163.1_mrna_6676				lcl|KV008264.1_mrna_28336			lcl|KV011806.1_mrna_32927
lcl|KQ988511.1_mrna_3319	lcl|KQ987736.1_mrna_1817	BGI_novel_G000846	lcl|KV014877.1_mrna_37094	BGI_novel_G001211	BGI_novel_G001078	lcl|KV001343.1_mrna_19794	lcl|KQ995710.1_mrna_12728	lcl|KV003883.1_mrna_22346				lcl|KQ986637.1_mrna_249			lcl|KV000901.1_mrna_19178
BGI_novel_G001452	lcl|KQ995246.1_mrna_11228	lcl|KQ998099.1_mrna_15244	lcl|KQ987283.1_mrna_1354	lcl|KV013352.1_mrna_34950	BGI_novel_G001444	lcl|KQ996417.1_mrna_13637	lcl|KQ988511.1_mrna_3310	lcl|KQ993164.1_mrna_9618				lcl|KQ998118.1_mrna_15406			lcl|KQ999839.1_mrna_17825
lcl|KV014393.1_mrna_36511	lcl|KV007458.1_mrna_27097	lcl|KQ991156.1_mrna_6603	lcl|KV009357.1_mrna_29121	lcl|KQ998965.1_mrna_16110	lcl|KV006337.1_mrna_25862	lcl|KV012839.1_mrna_34529	lcl|KQ986820.1_mrna_653	lcl|KV020118.1_mrna_43671				lcl|KQ999305.1_mrna_16713			lcl|KQ993852.1_mrna_10333
lcl|KV000901.1_mrna_19167	lcl|KV018098.1_mrna_41034	lcl|KV009364.1_mrna_29307	lcl|KQ992555.1_mrna_8755	BGI_novel_G002258	BGI_novel_G001591	lcl|KQ993790.1_mrna_9853	lcl|KV006331.1_mrna_25633	lcl|KQ991566.1_mrna_6971				lcl|KV010646.1_mrna_31612			lcl|KV015575.1_mrna_38099
lcl|KV012487.1_mrna_33839	lcl|KV012576.1_mrna_34226	lcl|KQ993790.1_mrna_9826	lcl|KV007458.1_mrna_27076	BGI_novel_G001496	lcl|KV018098.1_mrna_41035	lcl|KQ991907.1_mrna_7581	lcl|KQ988451.1_mrna_3045	lcl|KQ987269.1_mrna_1184				lcl|KV003883.1_mrna_22370			lcl|KV012822.1_mrna_34453
BGI_novel_G000949	lcl|KQ986333.1_mrna_32	lcl|KQ987855.1_mrna_2148	lcl|KV011158.1_mrna_32067	BGI_novel_G000802	lcl|KQ992573.1_mrna_8813	BGI_novel_G001829	lcl|KQ995661.1_mrna_12374	lcl|KQ998120.1_mrna_15442				lcl|KV006883.1_mrna_26474			lcl|KV010305.1_mrna_31078
lcl|KQ992370.1_mrna_8245	lcl|KV049078.1_mrna_45539	lcl|KV017601.1_mrna_40857	lcl|KV007458.1_mrna_27064	BGI_novel_G000445	lcl|KV014389.1_mrna_36482	lcl|KQ998294.1_mrna_15844	lcl|KQ995283.1_mrna_11381	lcl|KV011895.1_mrna_33544				lcl|KQ999169.1_mrna_16527			lcl|KQ997520.1_mrna_14655
lcl|KV014852.1_mrna_36947	lcl|KQ992022.1_mrna_7803	BGI_novel_G001999	lcl|KV011252.1_mrna_32415	BGI_novel_G000950	lcl|KV012513.1_mrna_34040	lcl|KV013932.1_mrna_35505	lcl|KV010635.1_mrna_31478	lcl|KV003125.1_mrna_21388				lcl|KQ998131.1_mrna_15505			lcl|KV017166.1_mrna_39842
lcl|KV008815.1_mrna_28916	BGI_novel_G001311	lcl|KQ999284.1_mrna_16593	lcl|KQ997552.1_mrna_14841	lcl|KV005645.1_mrna_24841	lcl|KV002472.1_mrna_20941	lcl|KQ988202.1_mrna_2435	lcl|KV011790.1_mrna_32796	lcl|KV082311.1_mrna_46053				lcl|KQ995742.1_mrna_12901			lcl|KQ990066.1_mrna_5091
lcl|KV007458.1_mrna_27157	lcl|KV008815.1_mrna_28931	lcl|KV011838.1_mrna_33170	lcl|KQ999314.1_mrna_16867	BGI_novel_G002078	lcl|KV009364.1_mrna_29251	lcl|KV009364.1_mrna_29323	lcl|KV001989.1_mrna_20564	lcl|KV017293.1_mrna_40205				lcl|KQ987720.1_mrna_1769			lcl|KQ986334.1_mrna_55
BGI_novel_G001689	lcl|KV005696.1_mrna_25139	lcl|KQ988217.1_mrna_2628	lcl|KQ992369.1_mrna_8224	BGI_novel_G001091	lcl|KV005706.1_mrna_25166	lcl|KV019564.1_mrna_42715	lcl|KV019049.1_mrna_42372	BGI_novel_G000952				lcl|KQ986334.1_mrna_52			lcl|KV010635.1_mrna_31473
lcl|KQ987245.1_mrna_945	lcl|KQ991027.1_mrna_6210	lcl|KQ991613.1_mrna_7338	lcl|KQ999417.1_mrna_17228	BGI_novel_G000867	lcl|KQ988511.1_mrna_3299	lcl|KQ993894.1_mrna_10469	lcl|KV001342.1_mrna_19789	lcl|KQ986343.1_mrna_117				lcl|KV014877.1_mrna_37030			lcl|KQ987315.1_mrna_1480
BGI_novel_G000532	lcl|KV008815.1_mrna_28916	lcl|KV000881.1_mrna_19002	lcl|KV010000.1_mrna_29978	lcl|KQ995677.1_mrna_12509	lcl|KV006963.1_mrna_26814	lcl|KV010149.1_mrna_30501	lcl|KV011824.1_mrna_32997	BGI_novel_G000434				lcl|KQ993851.1_mrna_10298			lcl|KV015164.1_mrna_38011
lcl|KV006930.1_mrna_26711	lcl|KV002526.1_mrna_21171	lcl|KQ992321.1_mrna_7951	lcl|KV003152.1_mrna_21662	lcl|KV020132.1_mrna_43757	lcl|KV003145.1_mrna_21546	lcl|KV010625.1_mrna_31269	lcl|KQ989523.1_mrna_4391	lcl|KV019586.1_mrna_42777				lcl|KV005035.1_mrna_24263			lcl|KV011838.1_mrna_33072
lcl|KQ999413.1_mrna_17197	lcl|KV007465.1_mrna_27324	BGI_novel_G001082	lcl|KQ995661.1_mrna_12378	lcl|KQ987736.1_mrna_1811	lcl|KQ992362.1_mrna_8209	lcl|KV003899.1_mrna_22444		BGI_novel_G001175				lcl|KV018098.1_mrna_41106			lcl|KQ997028.1_mrna_14456
BGI_novel_G000789	lcl|KV010132.1_mrna_30380	BGI_novel_G002256	lcl|KV048841.1_mrna_45536	lcl|KV113540.1_mrna_46450	lcl|KV012839.1_mrna_34511	lcl|KV019564.1_mrna_42694		lcl|KV007525.1_mrna_27514				lcl|KQ986341.1_mrna_92			lcl|KV000866.1_mrna_18891
lcl|KQ998120.1_mrna_15465	lcl|KQ991907.1_mrna_7575	lcl|KQ995304.1_mrna_11671	BGI_novel_G001750	lcl|KQ989562.1_mrna_4594	lcl|KQ995671.1_mrna_12425	lcl|KV007465.1_mrna_27314		BGI_novel_G000441				lcl|KV015082.1_mrna_37969			lcl|KV018098.1_mrna_41097
lcl|KV014365.1_mrna_36367	lcl|KV013995.1_mrna_35903	lcl|KV013947.1_mrna_35611	lcl|KQ987874.1_mrna_2160	BGI_novel_G000872	lcl|KV011785.1_mrna_32652	lcl|KV016229.1_mrna_38771		lcl|KV016294.1_mrna_39041				lcl|KQ999839.1_mrna_17787			lcl|KQ999852.1_mrna_17933
BGI_novel_G000905	lcl|KQ988979.1_mrna_3540	lcl|KQ998973.1_mrna_16161	lcl|KV009364.1_mrna_29256	lcl|KV013941.1_mrna_35579	lcl|KV016231.1_mrna_38820	BGI_novel_G001779		lcl|KV005014.1_mrna_23840				lcl|KV010623.1_mrna_31223			lcl|KQ996030.1_mrna_13186
BGI_novel_G000432	lcl|KV006334.1_mrna_25760	lcl|KV022233.1_mrna_44769	lcl|KV003152.1_mrna_21658	lcl|KV001317.1_mrna_19712	lcl|KV016225.1_mrna_38698	lcl|KV001975.1_mrna_20502		lcl|KQ999851.1_mrna_17871				lcl|KV001310.1_mrna_19695			lcl|KQ995736.1_mrna_12872
BGI_novel_G000310	lcl|KV014877.1_mrna_37140	lcl|KQ996414.1_mrna_13584	BGI_novel_G001119	lcl|KV005073.1_mrna_24446	lcl|KQ999839.1_mrna_17773	lcl|KV010132.1_mrna_30429		BGI_novel_G002094				lcl|KQ999417.1_mrna_17216			lcl|KQ996969.1_mrna_14289
BGI_novel_G002399	lcl|KV017595.1_mrna_40841	lcl|KQ999305.1_mrna_16718	lcl|KV005656.1_mrna_24966	lcl|KQ988511.1_mrna_3312	lcl|KV002042.1_mrna_20650	lcl|KQ999821.1_mrna_17694		lcl|KV012513.1_mrna_34046				lcl|KV018450.1_mrna_41640			lcl|KV004990.1_mrna_23691
BGI_novel_G000945	lcl|KQ998203.1_mrna_15679	lcl|KV016685.1_mrna_39329	lcl|KV002044.1_mrna_20651	lcl|KV024243.1_mrna_44932	lcl|KV018450.1_mrna_41633	BGI_novel_G000001		lcl|KQ996143.1_mrna_13415				lcl|KQ988534.1_mrna_3366			lcl|KQ988202.1_mrna_2440
lcl|KQ991968.1_mrna_7682	lcl|KV003883.1_mrna_22346	lcl|KQ994471.1_mrna_10627	lcl|KV012840.1_mrna_34604	lcl|KV012839.1_mrna_34562	BGI_novel_G001071	lcl|KV010618.1_mrna_31205		lcl|KV020108.1_mrna_43579				lcl|KV006347.1_mrna_26023			lcl|KQ991077.1_mrna_6429
BGI_novel_G001891	lcl|KV010156.1_mrna_30562	BGI_novel_G000097	lcl|KV020489.1_mrna_44349	lcl|KV020242.1_mrna_44135	lcl|KV005099.1_mrna_24526	lcl|KQ995303.1_mrna_11596		lcl|KV016225.1_mrna_38742				lcl|KV010635.1_mrna_31364			lcl|KV014365.1_mrna_36341
BGI_novel_G000854	lcl|KV003899.1_mrna_22485	lcl|KQ991591.1_mrna_7213	BGI_novel_G001409	lcl|KV035329.1_mrna_45276	lcl|KV005644.1_mrna_24789	lcl|KQ987736.1_mrna_1829		lcl|KV011136.1_mrna_32052				lcl|KV018449.1_mrna_41603			lcl|KQ987746.1_mrna_1911
BGI_novel_G000725	lcl|KQ991552.1_mrna_6893	lcl|KV008320.1_mrna_28526	lcl|KV010679.1_mrna_31731	lcl|KV007919.1_mrna_28146	BGI_novel_G001257	lcl|KV010732.1_mrna_31868		lcl|KV018098.1_mrna_41052				lcl|KV011285.1_mrna_32480			lcl|KQ990595.1_mrna_5923
lcl|KQ991122.1_mrna_6546	lcl|KV020119.1_mrna_43681	lcl|KQ987269.1_mrna_1138	BGI_novel_G000200	lcl|KQ988191.1_mrna_2323	lcl|KQ996975.1_mrna_14319	lcl|KQ992523.1_mrna_8624		lcl|KQ995246.1_mrna_11261				lcl|KQ987736.1_mrna_1846			lcl|KV005017.1_mrna_23956
lcl|KQ992321.1_mrna_7929	lcl|KV011790.1_mrna_32788	lcl|KV006484.1_mrna_26310	lcl|KV005707.1_mrna_25181	lcl|KV014895.1_mrna_37438	lcl|KQ988441.1_mrna_3007	lcl|KV007509.1_mrna_27453		lcl|KV002540.1_mrna_21185				lcl|KV003883.1_mrna_22363			lcl|KQ990579.1_mrna_5882
BGI_novel_G001073	lcl|KV003152.1_mrna_21690	lcl|KQ995790.1_mrna_13034	BGI_novel_G001585	BGI_novel_G000926	lcl|KV021610.1_mrna_44689	lcl|KV011816.1_mrna_32971		lcl|KV014501.1_mrna_36812				lcl|KQ999091.1_mrna_16470			lcl|KV013333.1_mrna_34909
lcl|KV012513.1_mrna_34041	lcl|KV019588.1_mrna_42825	BGI_novel_G002025	lcl|KV010146.1_mrna_30485	lcl|KQ995298.1_mrna_11464	lcl|KV014900.1_mrna_37486	lcl|KV006334.1_mrna_25751		lcl|KQ991163.1_mrna_6632				lcl|KV005725.1_mrna_25241			lcl|KV018458.1_mrna_41713
BGI_novel_G001207	lcl|KQ991591.1_mrna_7217	BGI_novel_G000118	lcl|KV007791.1_mrna_27974	BGI_novel_G002223	lcl|KV020413.1_mrna_44291	lcl|KV011797.1_mrna_32900		lcl|KQ986333.1_mrna_32				lcl|KV017487.1_mrna_40599			lcl|KV006337.1_mrna_25950
lcl|KV018098.1_mrna_41065	lcl|KV007773.1_mrna_27899	lcl|KQ992048.1_mrna_7814	BGI_novel_G000287	lcl|KV016269.1_mrna_38968	lcl|KQ999839.1_mrna_17827	lcl|KQ991057.1_mrna_6364		lcl|KV008237.1_mrna_28289				lcl|KQ987720.1_mrna_1718			lcl|KQ993804.1_mrna_9965
BGI_novel_G001294	lcl|KV001717.1_mrna_19984	BGI_novel_G001366	lcl|KV003912.1_mrna_22545	lcl|KV018098.1_mrna_41085	lcl|KV013947.1_mrna_35658	lcl|KQ993503.1_mrna_9732		lcl|KV000891.1_mrna_19050				lcl|KV019564.1_mrna_42728			lcl|KV017149.1_mrna_39785
lcl|KV012576.1_mrna_34223	lcl|KV017433.1_mrna_40295	lcl|KQ990618.1_mrna_5989	lcl|KV014897.1_mrna_37466	lcl|KV009364.1_mrna_29226	lcl|KQ989077.1_mrna_3954	lcl|KV010110.1_mrna_30306		BGI_novel_G001802				lcl|KV016225.1_mrna_38709			lcl|KQ995671.1_mrna_12429
lcl|KV010000.1_mrna_29980	lcl|KV006337.1_mrna_25922	lcl|KQ995297.1_mrna_11445	BGI_novel_G001319	lcl|KV012520.1_mrna_34087	lcl|KQ993790.1_mrna_9895	lcl|KV014357.1_mrna_36258		lcl|KQ992370.1_mrna_8239				lcl|KQ990519.1_mrna_5543			BGI_novel_G000509
lcl|KQ995376.1_mrna_12033	lcl|KQ989117.1_mrna_4048	BGI_novel_G001970	lcl|KV019592.1_mrna_42872	lcl|KV003152.1_mrna_21681	lcl|KQ995309.1_mrna_11710	lcl|KV017491.1_mrna_40612		lcl|KV010164.1_mrna_30649				lcl|KQ999852.1_mrna_17913			lcl|KV009366.1_mrna_29336
lcl|KV049078.1_mrna_45539	lcl|KV012513.1_mrna_34041	lcl|KQ993811.1_mrna_10025	BGI_novel_G001073	lcl|KV012530.1_mrna_34124	lcl|KV017149.1_mrna_39783	lcl|KQ997067.1_mrna_14524		lcl|KV006883.1_mrna_26490				lcl|KV005017.1_mrna_24073			lcl|KV007465.1_mrna_27304
lcl|KV006349.1_mrna_26040	lcl|KQ995303.1_mrna_11547	BGI_novel_G002268	lcl|KQ990520.1_mrna_5622	lcl|KQ987269.1_mrna_1131	lcl|KV017181.1_mrna_39922	lcl|KQ994472.1_mrna_10646		BGI_novel_G001040				BGI_novel_G001126			lcl|KV014367.1_mrna_36396
BGI_novel_G001099	lcl|KQ991163.1_mrna_6632	lcl|KQ988217.1_mrna_2619	lcl|KQ987251.1_mrna_1045	lcl|KQ993409.1_mrna_9706	lcl|KV023415.1_mrna_44867	BGI_novel_G000480		lcl|KV001980.1_mrna_20532				lcl|KQ999391.1_mrna_17095			lcl|KV017184.1_mrna_39949
lcl|KQ999839.1_mrna_17824	lcl|KQ987737.1_mrna_1857	lcl|KQ993041.1_mrna_9376	lcl|KQ988415.1_mrna_2736	lcl|KQ989535.1_mrna_4496	lcl|KV005813.1_mrna_25436	lcl|KV004990.1_mrna_23700		lcl|KV015577.1_mrna_38120				lcl|KV003914.1_mrna_22628			lcl|KV009384.1_mrna_29484
BGI_novel_G001066	lcl|KQ992488.1_mrna_8538	lcl|KV005027.1_mrna_24219	lcl|KV066389.1_mrna_45820	lcl|KQ989546.1_mrna_4540	lcl|KV016231.1_mrna_38815	lcl|KV018098.1_mrna_41110		lcl|KQ992353.1_mrna_8163				lcl|KV007458.1_mrna_27128			lcl|KV014357.1_mrna_36210
lcl|KV006333.1_mrna_25648	lcl|KV065882.1_mrna_45814	lcl|KV003210.1_mrna_22019	lcl|KV009364.1_mrna_29220	lcl|KV011895.1_mrna_33542	lcl|KV010632.1_mrna_31349	lcl|KQ986826.1_mrna_695		lcl|KV010160.1_mrna_30634				lcl|KV013453.1_mrna_35286			lcl|KQ995302.1_mrna_11499
lcl|KQ995695.1_mrna_12650	lcl|KV016225.1_mrna_38742	BGI_novel_G001186	lcl|KV019621.1_mrna_43049	BGI_novel_G001118	lcl|KV020135.1_mrna_43824	lcl|KV009364.1_mrna_29312		lcl|KV010272.1_mrna_31007				lcl|KV019659.1_mrna_43170			lcl|KV013947.1_mrna_35675
lcl|KV016225.1_mrna_38641	lcl|KV017166.1_mrna_39854	lcl|KV012814.1_mrna_34389	lcl|KV003178.1_mrna_21870	lcl|KV012500.1_mrna_33973	lcl|KV014877.1_mrna_37054	lcl|KV016225.1_mrna_38634		lcl|KV016685.1_mrna_39330				lcl|KQ988459.1_mrna_3104			lcl|KV006909.1_mrna_26633
BGI_novel_G000171	lcl|KQ992022.1_mrna_7740	lcl|KV007458.1_mrna_27073	BGI_novel_G002151	lcl|KV005002.1_mrna_23725	lcl|KQ993854.1_mrna_10344	lcl|KV000885.1_mrna_19029		lcl|KQ998121.1_mrna_15478				lcl|KV018098.1_mrna_41131			lcl|KQ988707.1_mrna_3485
lcl|KV019690.1_mrna_43211	lcl|KV003874.1_mrna_22320	lcl|KV020711.1_mrna_44434	lcl|KV009946.1_mrna_29871	BGI_novel_G002306	lcl|KV011863.1_mrna_33282	lcl|KQ995675.1_mrna_12476		lcl|KQ996414.1_mrna_13606				lcl|KV014110.1_mrna_36097			lcl|KV010695.1_mrna_31785
BGI_novel_G000369	lcl|KV003899.1_mrna_22459	lcl|KQ999413.1_mrna_17197	BGI_novel_G000529	BGI_novel_G002134	lcl|KQ997540.1_mrna_14772	lcl|KV012816.1_mrna_34417		lcl|KV003914.1_mrna_22620				lcl|KQ995297.1_mrna_11453			lcl|KV013486.1_mrna_35334
lcl|KQ997520.1_mrna_14654	lcl|KV003914.1_mrna_22620	BGI_novel_G001480	lcl|KQ999839.1_mrna_17742	lcl|KV011788.1_mrna_32741	lcl|KV009364.1_mrna_29212	lcl|KV017482.1_mrna_40582		lcl|KV007458.1_mrna_27172				lcl|KV018098.1_mrna_41036			lcl|KV014468.1_mrna_36754
lcl|KQ998108.1_mrna_15347	lcl|KV010635.1_mrna_31465	lcl|KV000901.1_mrna_19182	BGI_novel_G001746	lcl|KV011162.1_mrna_32112	BGI_novel_G001221	lcl|KQ986804.1_mrna_548		lcl|KV010623.1_mrna_31221				lcl|KV018163.1_mrna_41309			lcl|KQ995242.1_mrna_11173
BGI_novel_G000272	BGI_novel_G000258	lcl|KQ987895.1_mrna_2176	lcl|KV005017.1_mrna_23975	BGI_novel_G000444	lcl|KQ994471.1_mrna_10621	lcl|KV004541.1_mrna_23244		lcl|KQ987905.1_mrna_2180				lcl|KV000856.1_mrna_18874			BGI_novel_G000103
lcl|KQ992325.1_mrna_7986	lcl|KQ988415.1_mrna_2771	lcl|KV006334.1_mrna_25713	lcl|KV003152.1_mrna_21701	BGI_novel_G000733	lcl|KQ993135.1_mrna_9593	lcl|KQ992022.1_mrna_7776		lcl|KV001733.1_mrna_20052				lcl|KV009357.1_mrna_29098			lcl|KQ993790.1_mrna_9811
BGI_novel_G000282	lcl|KV007759.1_mrna_27820	lcl|KQ990517.1_mrna_5504	lcl|KV001722.1_mrna_20012	lcl|KV015577.1_mrna_38131	lcl|KV010155.1_mrna_30546	lcl|KV014877.1_mrna_37036		lcl|KV005893.1_mrna_25514				lcl|KV013932.1_mrna_35492			lcl|KV008237.1_mrna_28287
BGI_novel_G001693	lcl|KQ993817.1_mrna_10092	lcl|KQ996399.1_mrna_13487	lcl|KV011198.1_mrna_32271	BGI_novel_G001299	lcl|KV013359.1_mrna_34972	lcl|KQ993789.1_mrna_9804		lcl|KQ988415.1_mrna_2757				lcl|KQ995303.1_mrna_11605			lcl|KQ991570.1_mrna_7101
lcl|KV006883.1_mrna_26473	lcl|KV006333.1_mrna_25648	lcl|KV037703.1_mrna_45316	lcl|KV006883.1_mrna_26450	BGI_novel_G002285	lcl|KV005015.1_mrna_23887	lcl|KV005035.1_mrna_24271		lcl|KQ991907.1_mrna_7575				lcl|KV006339.1_mrna_25961			lcl|KQ999852.1_mrna_17941
BGI_novel_G000352	lcl|KQ988415.1_mrna_2769	lcl|KQ991968.1_mrna_7682	lcl|KQ994472.1_mrna_10649	lcl|KQ990526.1_mrna_5638	lcl|KV007458.1_mrna_27088	lcl|KQ995672.1_mrna_12442		lcl|KV022123.1_mrna_44762				lcl|KV013932.1_mrna_35507			lcl|KV009364.1_mrna_29280
lcl|KQ992022.1_mrna_7740	lcl|KV010052.1_mrna_30216	lcl|KQ991058.1_mrna_6375	lcl|KQ999407.1_mrna_17161	lcl|KQ998106.1_mrna_15304	lcl|KV014362.1_mrna_36305	lcl|KV006423.1_mrna_26249		lcl|KQ989523.1_mrna_4411				lcl|KQ995303.1_mrna_11608			lcl|KV014852.1_mrna_36967
lcl|KV017149.1_mrna_39815	lcl|KV011845.1_mrna_33191	BGI_novel_G002301	lcl|KQ987736.1_mrna_1840	lcl|KV003883.1_mrna_22369	lcl|KV014871.1_mrna_36998	lcl|KV018098.1_mrna_41053		lcl|KV005017.1_mrna_23988				lcl|KQ992378.1_mrna_8272			lcl|KQ995273.1_mrna_11338
BGI_novel_G001566	BGI_novel_G002296	BGI_novel_G001809	lcl|KV014978.1_mrna_37789	BGI_novel_G002059	lcl|KV008815.1_mrna_28944	lcl|KV018443.1_mrna_41544		lcl|KQ999054.1_mrna_16413				lcl|KQ987720.1_mrna_1772			lcl|KQ987269.1_mrna_1224
BGI_novel_G000999	lcl|KQ990066.1_mrna_5067	lcl|KQ995297.1_mrna_11456	lcl|KQ991907.1_mrna_7594	lcl|KV018529.1_mrna_41979	lcl|KV016225.1_mrna_38631	lcl|KV005005.1_mrna_23744		lcl|KQ989013.1_mrna_3730							lcl|KV009368.1_mrna_29363
lcl|KQ995379.1_mrna_12046	lcl|KV008885.1_mrna_28992	lcl|KV001983.1_mrna_20545	lcl|KQ988447.1_mrna_3028	BGI_novel_G000787	BGI_novel_G002307	lcl|KQ997936.1_mrna_15189		lcl|KQ998980.1_mrna_16189							lcl|KQ990066.1_mrna_4976
lcl|KV011204.1_mrna_32288	lcl|KQ996143.1_mrna_13415	lcl|KQ995304.1_mrna_11672	lcl|KV019588.1_mrna_42825	lcl|KV011796.1_mrna_32846	lcl|KV003151.1_mrna_21634	lcl|KV017176.1_mrna_39896		lcl|KQ990066.1_mrna_5090							lcl|KV007509.1_mrna_27426
lcl|KQ991163.1_mrna_6676	lcl|KQ998973.1_mrna_16161	lcl|KQ988437.1_mrna_2981	BGI_novel_G002106	lcl|KV010726.1_mrna_31863	lcl|KQ997612.1_mrna_14974	lcl|KQ993833.1_mrna_10208		lcl|KV006331.1_mrna_25630							lcl|KV000856.1_mrna_18857
lcl|KV003883.1_mrna_22346	BGI_novel_G001040	lcl|KV011252.1_mrna_32415	lcl|KV006883.1_mrna_26456	lcl|KV005015.1_mrna_23882	BGI_novel_G002293	lcl|KV005091.1_mrna_24507		lcl|KV005644.1_mrna_24793							lcl|KV009364.1_mrna_29327
lcl|KQ993164.1_mrna_9618	lcl|KV020195.1_mrna_44094	lcl|KV003899.1_mrna_22445	lcl|KQ992521.1_mrna_8609	lcl|KV000886.1_mrna_19037	lcl|KV002472.1_mrna_20955	lcl|KV006337.1_mrna_25931		BGI_novel_G000431							lcl|KV006889.1_mrna_26537
lcl|KV020118.1_mrna_43671	lcl|KV013947.1_mrna_35610	lcl|KQ992527.1_mrna_8650	lcl|KQ996494.1_mrna_14034	lcl|KQ991570.1_mrna_7084	lcl|KQ991562.1_mrna_6926	lcl|KQ989519.1_mrna_4329		lcl|KQ992380.1_mrna_8283							lcl|KV002555.1_mrna_21219
lcl|KV006349.1_mrna_26034	lcl|KV014877.1_mrna_37107	lcl|KV006333.1_mrna_25680	lcl|KV020469.1_mrna_44338	lcl|KQ994471.1_mrna_10624	lcl|KQ991562.1_mrna_6925	lcl|KQ988211.1_mrna_2590		lcl|KV013377.1_mrna_35065							lcl|KV019044.1_mrna_42291
BGI_novel_G001459	lcl|KQ991591.1_mrna_7216	lcl|KV003883.1_mrna_22392	lcl|KV000871.1_mrna_18914	lcl|KV001282.1_mrna_19549	lcl|KV019098.1_mrna_42535	lcl|KQ987269.1_mrna_1195		lcl|KV008815.1_mrna_28927							lcl|KQ996494.1_mrna_14026
lcl|KQ991566.1_mrna_6971	lcl|KV005005.1_mrna_23798	lcl|KQ991351.1_mrna_6817	lcl|KQ990618.1_mrna_5989	BGI_novel_G000381	lcl|KQ987245.1_mrna_982	lcl|KV002468.1_mrna_20879		BGI_novel_G001659							lcl|KV014877.1_mrna_37117
BGI_novel_G000851	lcl|KQ992484.1_mrna_8534	lcl|KQ992178.1_mrna_7847	lcl|KQ999307.1_mrna_16774	BGI_novel_G001122	lcl|KV013955.1_mrna_35742	lcl|KV011879.1_mrna_33434		BGI_novel_G000943							lcl|KQ986756.1_mrna_357
lcl|KV000906.1_mrna_19198	lcl|KV013492.1_mrna_35344	lcl|KV001989.1_mrna_20569	lcl|KV006345.1_mrna_25998	lcl|KV009425.1_mrna_29603	lcl|KQ992022.1_mrna_7733	lcl|KV011895.1_mrna_33524		lcl|KV019627.1_mrna_43076
lcl|KQ987269.1_mrna_1184	lcl|KV009412.1_mrna_29584	lcl|KV003905.1_mrna_22510	lcl|KV020067.1_mrna_43352	BGI_novel_G000956	lcl|KQ995487.1_mrna_12248	lcl|KV003144.1_mrna_21412		lcl|KV020119.1_mrna_43681
lcl|KQ998120.1_mrna_15442	lcl|KQ995302.1_mrna_11481	lcl|KV014362.1_mrna_36299	lcl|KQ993856.1_mrna_10358	lcl|KV003914.1_mrna_22612	lcl|KQ999307.1_mrna_16808	lcl|KV003328.1_mrna_22213		lcl|KQ996088.1_mrna_13369
lcl|KV011895.1_mrna_33544	lcl|KQ987816.1_mrna_2086	lcl|KQ990236.1_mrna_5327	BGI_novel_G000729	lcl|KV012495.1_mrna_33923	lcl|KV000877.1_mrna_18972	lcl|KV000914.1_mrna_19247		lcl|KV010635.1_mrna_31376
lcl|KV017453.1_mrna_40367	lcl|KQ997528.1_mrna_14693	lcl|KV021878.1_mrna_44725	lcl|KV018098.1_mrna_41097	lcl|KQ999702.1_mrna_17625	lcl|KV019564.1_mrna_42734	lcl|KV015048.1_mrna_37896		lcl|KQ987269.1_mrna_1199
lcl|KQ995368.1_mrna_12013	lcl|KQ987283.1_mrna_1354	lcl|KV013947.1_mrna_35638	lcl|KV014877.1_mrna_37108	BGI_novel_G001511	lcl|KV010000.1_mrna_29912	lcl|KV013947.1_mrna_35625		lcl|KV005663.1_mrna_25003
lcl|KV003125.1_mrna_21388	lcl|KV012576.1_mrna_34223	BGI_novel_G000117	lcl|KV003899.1_mrna_22439	lcl|KQ988996.1_mrna_3625	lcl|KQ990683.1_mrna_6066	lcl|KQ987269.1_mrna_1176		lcl|KV003914.1_mrna_22570
BGI_novel_G002336	lcl|KQ992369.1_mrna_8224	lcl|KV011882.1_mrna_33485	lcl|KV006333.1_mrna_25700	lcl|KV005644.1_mrna_24808	lcl|KV000896.1_mrna_19067	lcl|KV008289.1_mrna_28431		lcl|KV003899.1_mrna_22485
lcl|KV082311.1_mrna_46053	lcl|KQ996429.1_mrna_13756	lcl|KV014928.1_mrna_37669	lcl|KV013932.1_mrna_35496	lcl|KV002472.1_mrna_20920	lcl|KV007868.1_mrna_28080	lcl|KQ995736.1_mrna_12850		lcl|KV064968.1_mrna_45802
lcl|KV017293.1_mrna_40205	lcl|KV010000.1_mrna_29980	lcl|KV014882.1_mrna_37292	lcl|KV014877.1_mrna_37092	lcl|KV012839.1_mrna_34576	lcl|KV306893.1_mrna_47714	lcl|KQ991027.1_mrna_6194		BGI_novel_G002196
lcl|KV012487.1_mrna_33851	lcl|KV006888.1_mrna_26530	lcl|KV018459.1_mrna_41721	lcl|KQ986334.1_mrna_55	lcl|KQ994498.1_mrna_10781	lcl|KV020121.1_mrna_43706	lcl|KQ999853.1_mrna_17962		lcl|KQ991122.1_mrna_6545
lcl|KQ996074.1_mrna_13353	lcl|KV011876.1_mrna_33389	lcl|KQ988191.1_mrna_2312	lcl|KQ999413.1_mrna_17197	lcl|KQ992321.1_mrna_7955	lcl|KV017789.1_mrna_40945	lcl|KQ997694.1_mrna_15079		lcl|KV001733.1_mrna_20054
lcl|KQ987855.1_mrna_2148	lcl|KQ997591.1_mrna_14936	lcl|KQ998209.1_mrna_15746	lcl|KV019592.1_mrna_42883	lcl|KV007925.1_mrna_28152	lcl|KQ998120.1_mrna_15432	lcl|KV020176.1_mrna_44003		lcl|KV021241.1_mrna_44597
BGI_novel_G000952	lcl|KV010132.1_mrna_30403	BGI_novel_G001913	lcl|KQ995303.1_mrna_11605	lcl|KQ993789.1_mrna_9770	lcl|KV016225.1_mrna_38605	lcl|KQ995787.1_mrna_13025		BGI_novel_G002013
lcl|KQ986343.1_mrna_117	lcl|KQ999821.1_mrna_17666	lcl|KV019041.1_mrna_42263	lcl|KQ998208.1_mrna_15690	BGI_novel_G001971	lcl|KV016685.1_mrna_39292	lcl|KQ986804.1_mrna_556		lcl|KQ995304.1_mrna_11651
BGI_novel_G000434	lcl|KQ992321.1_mrna_7910	lcl|KQ988459.1_mrna_3115	lcl|KQ998106.1_mrna_15311	BGI_novel_G000187	lcl|KQ986820.1_mrna_645	lcl|KV015015.1_mrna_37857		BGI_novel_G001339
lcl|KV019586.1_mrna_42777	lcl|KQ996414.1_mrna_13606	lcl|KQ989519.1_mrna_4280	lcl|KV007503.1_mrna_27403	lcl|KQ990186.1_mrna_5285	lcl|KQ988199.1_mrna_2400	lcl|KV014884.1_mrna_37347		lcl|KV018098.1_mrna_41057
BGI_novel_G001175	lcl|KV003914.1_mrna_22609	lcl|KV017460.1_mrna_40426	lcl|KV000901.1_mrna_19159	lcl|KQ991088.1_mrna_6458	lcl|KV003165.1_mrna_21793	lcl|KV011783.1_mrna_32636		lcl|KV019599.1_mrna_42937
BGI_novel_G001176	lcl|KQ993164.1_mrna_9618	BGI_novel_G000192	lcl|KV003914.1_mrna_22603	lcl|KV010720.1_mrna_31844	lcl|KV016685.1_mrna_39296	lcl|KQ995661.1_mrna_12329		lcl|KQ989535.1_mrna_4503
BGI_novel_G000627	lcl|KV010623.1_mrna_31221	lcl|KV004990.1_mrna_23673	lcl|KV005725.1_mrna_25241	lcl|KQ991566.1_mrna_6981	lcl|KV006334.1_mrna_25809	lcl|KQ993043.1_mrna_9387		lcl|KV007759.1_mrna_27820
lcl|KQ989518.1_mrna_4236	lcl|KV326239.1_mrna_47739	lcl|KQ995368.1_mrna_12013	lcl|KV011838.1_mrna_33072	BGI_novel_G001345	BGI_novel_G002371	lcl|KQ993043.1_mrna_9385		lcl|KV006416.1_mrna_26240
lcl|KV007525.1_mrna_27514	lcl|KV013947.1_mrna_35677	lcl|KV010072.1_mrna_30262	lcl|KV012550.1_mrna_34169	lcl|KV017215.1_mrna_40073	lcl|KV017149.1_mrna_39778	lcl|KQ986333.1_mrna_21		lcl|KQ987512.1_mrna_1701
BGI_novel_G000441	lcl|KQ988422.1_mrna_2834	lcl|KV020252.1_mrna_44152	lcl|KQ999821.1_mrna_17686	BGI_novel_G000844	lcl|KV163837.1_mrna_46956	lcl|KQ995661.1_mrna_12364		lcl|KQ986804.1_mrna_543
lcl|KV016294.1_mrna_39041	lcl|KV007458.1_mrna_27195	lcl|KQ999307.1_mrna_16775	lcl|KQ988202.1_mrna_2566	lcl|KV007463.1_mrna_27267	lcl|KV019586.1_mrna_42782	lcl|KV014359.1_mrna_36283		lcl|KV016288.1_mrna_39021
lcl|KV005014.1_mrna_23840	lcl|KQ998209.1_mrna_15750	lcl|KV013947.1_mrna_35657	lcl|KV014478.1_mrna_36781	BGI_novel_G001549	BGI_novel_G000692	lcl|KV011204.1_mrna_32290		lcl|KV001282.1_mrna_19544
lcl|KQ999851.1_mrna_17871	lcl|KV014877.1_mrna_37137	lcl|KV007458.1_mrna_27059	BGI_novel_G001038	lcl|KQ993040.1_mrna_9370	lcl|KV005017.1_mrna_24070	lcl|KV003145.1_mrna_21545		lcl|KQ988202.1_mrna_2523
BGI_novel_G002094	lcl|KV012487.1_mrna_33826	lcl|KV004024.1_mrna_23038	lcl|KQ999852.1_mrna_17907	BGI_novel_G000994	lcl|KV000958.1_mrna_19365	lcl|KV004986.1_mrna_23639		BGI_novel_G002330
lcl|KV012513.1_mrna_34046	lcl|KV015577.1_mrna_38120	lcl|KV000896.1_mrna_19084	lcl|KV020850.1_mrna_44496	BGI_novel_G002389	lcl|KQ986637.1_mrna_252	lcl|KQ993790.1_mrna_9868		lcl|KV008295.1_mrna_28453
lcl|KV003936.1_mrna_22754	lcl|KV014852.1_mrna_36947	lcl|KV005707.1_mrna_25201	lcl|KQ998500.1_mrna_15893	lcl|KV000896.1_mrna_19085	lcl|KV004596.1_mrna_23422			lcl|KQ995778.1_mrna_13011
BGI_novel_G002028	lcl|KV010154.1_mrna_30538	BGI_novel_G000177	lcl|KQ992981.1_mrna_9070	lcl|KV014877.1_mrna_37135	BGI_novel_G001162			BGI_novel_G001311
lcl|KQ996143.1_mrna_13415	lcl|KQ992484.1_mrna_8535	lcl|KQ999003.1_mrna_16293	lcl|KQ995303.1_mrna_11519	lcl|KQ994515.1_mrna_10832	lcl|KV016685.1_mrna_39279			BGI_novel_G001469
lcl|KV020108.1_mrna_43579	lcl|KV006337.1_mrna_25860	BGI_novel_G000728	lcl|KV007791.1_mrna_27971	lcl|KQ999306.1_mrna_16727	lcl|KV003917.1_mrna_22664			BGI_novel_G001468
lcl|KQ999307.1_mrna_16785	BGI_novel_G000434	lcl|KV006349.1_mrna_26030	BGI_novel_G001126	lcl|KQ991025.1_mrna_6152	lcl|KQ996513.1_mrna_14086			lcl|KQ989033.1_mrna_3823
lcl|KV001755.1_mrna_20148	lcl|KV000882.1_mrna_19017	lcl|KV016696.1_mrna_39420	lcl|KQ998209.1_mrna_15752	lcl|KV025418.1_mrna_45022	lcl|KV020104.1_mrna_43472			lcl|KV003899.1_mrna_22459
lcl|KV016225.1_mrna_38742	BGI_novel_G002138	lcl|KV012839.1_mrna_34534	lcl|KV020108.1_mrna_43577	BGI_novel_G001893	lcl|KQ990066.1_mrna_4968			lcl|KV006337.1_mrna_25922
lcl|KV011136.1_mrna_32052	lcl|KQ998955.1_mrna_16043	lcl|KV003899.1_mrna_22449	BGI_novel_G000544	BGI_novel_G001427	lcl|KV018467.1_mrna_41790			lcl|KV005645.1_mrna_24904
lcl|KV018098.1_mrna_41052	BGI_novel_G001084	lcl|KQ998209.1_mrna_15760	lcl|KQ988415.1_mrna_2744	lcl|KQ991601.1_mrna_7303	lcl|KV017149.1_mrna_39822			lcl|KV014877.1_mrna_37107
lcl|KV017460.1_mrna_40411	lcl|KV016294.1_mrna_39041	lcl|KV013932.1_mrna_35515	lcl|KV006347.1_mrna_26023	lcl|KQ990520.1_mrna_5603	lcl|KV009357.1_mrna_29142			lcl|KQ992022.1_mrna_7803
BGI_novel_G000502	lcl|KQ991566.1_mrna_6990	lcl|KV001720.1_mrna_20001	lcl|KV000871.1_mrna_18909	lcl|KV007509.1_mrna_27444	lcl|KV003144.1_mrna_21447			lcl|KV019564.1_mrna_42717
lcl|KQ995246.1_mrna_11261	lcl|KV012492.1_mrna_33907	lcl|KV007503.1_mrna_27403	lcl|KQ990066.1_mrna_4990	lcl|KQ989535.1_mrna_4499	lcl|KV001033.1_mrna_19438			lcl|KQ992527.1_mrna_8649
BGI_novel_G001938	lcl|KQ995326.1_mrna_11791	BGI_novel_G000603	lcl|KV007458.1_mrna_27128	lcl|KV016294.1_mrna_39051	lcl|KV003912.1_mrna_22546			lcl|KV013947.1_mrna_35616
lcl|KV002540.1_mrna_21185	lcl|KV019627.1_mrna_43076	lcl|KQ987269.1_mrna_1200	lcl|KV010635.1_mrna_31473	lcl|KV007739.1_mrna_27704	lcl|KV000922.1_mrna_19300			lcl|KQ992353.1_mrna_8170
lcl|KQ995303.1_mrna_11571	lcl|KV006333.1_mrna_25688	lcl|KV007509.1_mrna_27464	lcl|KQ993005.1_mrna_9237	lcl|KV012013.1_mrna_33702	lcl|KV014110.1_mrna_36091			BGI_novel_G002247
lcl|KQ997936.1_mrna_15148	lcl|KQ998980.1_mrna_16189	BGI_novel_G001988	lcl|KV005017.1_mrna_23974	lcl|KV011136.1_mrna_32012	lcl|KV003152.1_mrna_21651			lcl|KQ988996.1_mrna_3653
lcl|KV014501.1_mrna_36812	lcl|KQ998121.1_mrna_15478	lcl|KQ995684.1_mrna_12562	lcl|KV016225.1_mrna_38606	lcl|KV009425.1_mrna_29615	lcl|KQ986902.1_mrna_780			lcl|KQ990519.1_mrna_5533
lcl|KQ991163.1_mrna_6632	lcl|KQ995246.1_mrna_11261	lcl|KV007458.1_mrna_27078	lcl|KQ998118.1_mrna_15406	lcl|KV016717.1_mrna_39533	lcl|KV020599.1_mrna_44404			lcl|KV020124.1_mrna_43730
lcl|KV012039.1_mrna_33740	BGI_novel_G001802	lcl|KV010626.1_mrna_31294	lcl|KQ987720.1_mrna_1724	lcl|KQ993000.1_mrna_9222	lcl|KV007509.1_mrna_27469			lcl|KQ990608.1_mrna_5970
lcl|KV016294.1_mrna_39040	lcl|KQ990066.1_mrna_5019	lcl|KQ995297.1_mrna_11424	lcl|KQ996029.1_mrna_13132	lcl|KQ987269.1_mrna_1219	lcl|KV015671.1_mrna_38429			lcl|KQ995242.1_mrna_11180
BGI_novel_G002283	lcl|KV007458.1_mrna_27161	BGI_novel_G001588	lcl|KQ989523.1_mrna_4398	lcl|KV007434.1_mrna_27016	lcl|KQ992022.1_mrna_7762			lcl|KQ987226.1_mrna_906
BGI_novel_G000215	lcl|KQ998099.1_mrna_15242	lcl|KV008751.1_mrna_28750	lcl|KV000866.1_mrna_18891	lcl|KV009366.1_mrna_29332	lcl|KV010132.1_mrna_30366			lcl|KQ999412.1_mrna_17185
lcl|KQ986333.1_mrna_32	lcl|KQ999305.1_mrna_16725	lcl|KV005645.1_mrna_24903	lcl|KV003883.1_mrna_22380	lcl|KQ995283.1_mrna_11379	lcl|KV018434.1_mrna_41449			lcl|KV003896.1_mrna_22415
lcl|KV008237.1_mrna_28289	lcl|KQ996988.1_mrna_14348	lcl|KV016225.1_mrna_38612	lcl|KV015575.1_mrna_38099	lcl|KV009357.1_mrna_29131	lcl|KV005015.1_mrna_23915			lcl|KQ988979.1_mrna_3552
lcl|KV000891.1_mrna_19050	lcl|KV013700.1_mrna_35470	lcl|KV010626.1_mrna_31287	lcl|KV005645.1_mrna_24914	lcl|KQ990520.1_mrna_5632	lcl|KQ993064.1_mrna_9480			lcl|KV019627.1_mrna_43077
BGI_novel_G001802	BGI_novel_G002032	lcl|KQ999305.1_mrna_16714	lcl|KV010007.1_mrna_30071	lcl|KV006349.1_mrna_26037	lcl|KV018098.1_mrna_41100			lcl|KV007465.1_mrna_27327
lcl|KQ999284.1_mrna_16577	BGI_novel_G000946	lcl|KV050906.1_mrna_45574	lcl|KV005644.1_mrna_24830	lcl|KV016295.1_mrna_39064	lcl|KV019112.1_mrna_42552			lcl|KV014365.1_mrna_36363
lcl|KV019881.1_mrna_43288	BGI_novel_G001294	lcl|KV005681.1_mrna_25062	lcl|KV020119.1_mrna_43685	BGI_novel_G000408	lcl|KV005015.1_mrna_23914			lcl|KV007458.1_mrna_27131
lcl|KQ992370.1_mrna_8239	BGI_novel_G000432	lcl|KV010007.1_mrna_30073	lcl|KV007462.1_mrna_27229	lcl|KV011879.1_mrna_33435	lcl|KV006333.1_mrna_25685			BGI_novel_G000654
BGI_novel_G000097	lcl|KV011204.1_mrna_32288	lcl|KQ988202.1_mrna_2442	lcl|KQ999368.1_mrna_17016	lcl|KV009401.1_mrna_29555	lcl|KV014436.1_mrna_36675			lcl|KQ991562.1_mrna_6942
lcl|KV008753.1_mrna_28775	lcl|KV001965.1_mrna_20453	lcl|KV018098.1_mrna_41115	lcl|KV010000.1_mrna_29960	lcl|KV005644.1_mrna_24814	lcl|KQ987720.1_mrna_1757			lcl|KQ993847.1_mrna_10273
BGI_novel_G000570	lcl|KV012487.1_mrna_33819	lcl|KQ992178.1_mrna_7852	lcl|KV000914.1_mrna_19243	lcl|KV017481.1_mrna_40556	lcl|KQ999852.1_mrna_17930			lcl|KQ988979.1_mrna_3553
lcl|KV015620.1_mrna_38298	lcl|KV019041.1_mrna_42244	BGI_novel_G000718	BGI_novel_G001942	BGI_novel_G001189	lcl|KQ988199.1_mrna_2376			lcl|KV000740.1_mrna_18792
lcl|KV010164.1_mrna_30649	lcl|KQ988979.1_mrna_3552	lcl|KQ996029.1_mrna_13128	BGI_novel_G000928	BGI_novel_G000123	lcl|KQ995380.1_mrna_12051			lcl|KV000866.1_mrna_18888
lcl|KV006883.1_mrna_26490	lcl|KV017481.1_mrna_40566	lcl|KQ988202.1_mrna_2484	lcl|KV003914.1_mrna_22628	lcl|KQ992436.1_mrna_8439	lcl|KQ992534.1_mrna_8682			lcl|KQ988415.1_mrna_2764
BGI_novel_G001040	lcl|KV003144.1_mrna_21505	lcl|KQ997936.1_mrna_15148	lcl|KV007443.1_mrna_27022	BGI_novel_G000084	lcl|KV019146.1_mrna_42605			lcl|KQ990574.1_mrna_5869
BGI_novel_G000422	lcl|KV005644.1_mrna_24780	lcl|KQ999859.1_mrna_18011	lcl|KV005645.1_mrna_24846	BGI_novel_G002209	lcl|KV001792.1_mrna_20259			lcl|KV014468.1_mrna_36761
lcl|KQ988415.1_mrna_2746	lcl|KV005644.1_mrna_24793	lcl|KQ997007.1_mrna_14426	lcl|KV020277.1_mrna_44183	lcl|KV014369.1_mrna_36419	lcl|KQ988436.1_mrna_2952			lcl|KQ995307.1_mrna_11687
lcl|KV016225.1_mrna_38612	lcl|KQ995671.1_mrna_12430	BGI_novel_G000401	lcl|KV005921.1_mrna_25561	lcl|KV006883.1_mrna_26433	lcl|KV005017.1_mrna_24063			lcl|KQ995674.1_mrna_12463
lcl|KQ987720.1_mrna_1781	lcl|KQ987226.1_mrna_908	lcl|KV009364.1_mrna_29249	lcl|KV012839.1_mrna_34593	BGI_novel_G001419	lcl|KQ995545.1_mrna_12278			lcl|KQ988436.1_mrna_2961
BGI_novel_G001827	lcl|KV007458.1_mrna_27175	lcl|KQ995255.1_mrna_11265	lcl|KQ995675.1_mrna_12472	lcl|KQ987226.1_mrna_938	lcl|KQ999303.1_mrna_16703			lcl|KV011788.1_mrna_32725
lcl|KV006331.1_mrna_25626	lcl|KV010132.1_mrna_30404	lcl|KV001286.1_mrna_19570	BGI_novel_G000414	lcl|KV020175.1_mrna_44001	lcl|KV010635.1_mrna_31397			lcl|KV000740.1_mrna_18829
lcl|KV003151.1_mrna_21616	lcl|KQ993010.1_mrna_9284	lcl|KQ987269.1_mrna_1282	lcl|KQ990066.1_mrna_5091	lcl|KQ998113.1_mrna_15367	lcl|KV011879.1_mrna_33436			lcl|KV004542.1_mrna_23257
BGI_novel_G000191	BGI_novel_G002330	lcl|KV015008.1_mrna_37844	BGI_novel_G000543	BGI_novel_G000900	lcl|KQ992022.1_mrna_7800			lcl|KQ991552.1_mrna_6878
lcl|KV001980.1_mrna_20532	lcl|KV001291.1_mrna_19597	BGI_novel_G001653	lcl|KQ987736.1_mrna_1810	lcl|KQ990565.1_mrna_5820	lcl|KQ995256.1_mrna_11272			BGI_novel_G000011
lcl|KQ988979.1_mrna_3541	lcl|KV014365.1_mrna_36344	lcl|KQ991122.1_mrna_6537	lcl|KQ997540.1_mrna_14756	lcl|KV176208.1_mrna_47052	lcl|KQ989515.1_mrna_4183			lcl|KQ991027.1_mrna_6210
lcl|KV015577.1_mrna_38120	lcl|KV012487.1_mrna_33839	BGI_novel_G000998	BGI_novel_G000323	lcl|KV009444.1_mrna_29652	lcl|KQ998961.1_mrna_16070			lcl|KQ996399.1_mrna_13506
lcl|KQ992353.1_mrna_8163	lcl|KQ995790.1_mrna_13034	lcl|KQ988053.1_mrna_2263	lcl|KQ986756.1_mrna_357	lcl|KV017201.1_mrna_40036	lcl|KQ986756.1_mrna_365			lcl|KQ997004.1_mrna_14418
lcl|KV010160.1_mrna_30634	lcl|KQ996399.1_mrna_13501	lcl|KQ996030.1_mrna_13176	lcl|KV013947.1_mrna_35657	BGI_novel_G001436	lcl|KV011790.1_mrna_32793			lcl|KV008300.1_mrna_28471
lcl|KV010272.1_mrna_31007	BGI_novel_G000941	BGI_novel_G001315	lcl|KV018179.1_mrna_41323	lcl|KV014886.1_mrna_37380	lcl|KQ989065.1_mrna_3900			lcl|KQ987816.1_mrna_2086
lcl|KV016685.1_mrna_39330	lcl|KQ998108.1_mrna_15347	lcl|KQ990528.1_mrna_5666	lcl|KV009368.1_mrna_29363	lcl|KQ992521.1_mrna_8598	BGI_novel_G000577			lcl|KV010132.1_mrna_30380
BGI_novel_G001716	lcl|KQ992664.1_mrna_8942	lcl|KQ992334.1_mrna_8047	lcl|KV011136.1_mrna_32011	lcl|KQ997022.1_mrna_14449	lcl|KQ995736.1_mrna_12856			lcl|KQ987248.1_mrna_1012
lcl|KQ998121.1_mrna_15478	lcl|KQ987269.1_mrna_1213	lcl|KQ987245.1_mrna_967	lcl|KV006909.1_mrna_26633	lcl|KV006675.1_mrna_26388	lcl|KQ992547.1_mrna_8725			lcl|KQ996429.1_mrna_13756
lcl|KQ996414.1_mrna_13606	BGI_novel_G000983	lcl|KV001060.1_mrna_19453	lcl|KV008275.1_mrna_28377	BGI_novel_G000709	lcl|KV002476.1_mrna_20970			lcl|KQ996417.1_mrna_13633
lcl|KV003914.1_mrna_22620	lcl|KV014893.1_mrna_37408	lcl|KV018450.1_mrna_41623	lcl|KQ995736.1_mrna_12872	lcl|KQ993804.1_mrna_9968	lcl|KQ998209.1_mrna_15740			lcl|KV013332.1_mrna_34891
lcl|KV013553.1_mrna_35409	lcl|KQ996036.1_mrna_13266	lcl|KQ990063.1_mrna_4925	lcl|KV003905.1_mrna_22512	lcl|KV011162.1_mrna_32113	lcl|KV016225.1_mrna_38727			lcl|KQ998208.1_mrna_15708
lcl|KV007458.1_mrna_27172	lcl|KQ988428.1_mrna_2888	lcl|KV012841.1_mrna_34607	lcl|KV013429.1_mrna_35223	lcl|KQ989105.1_mrna_4008	lcl|KQ992321.1_mrna_7933			lcl|KV013700.1_mrna_35468
lcl|KQ988459.1_mrna_3115	lcl|KQ989004.1_mrna_3699	lcl|KV014395.1_mrna_36527	lcl|KV014359.1_mrna_36292	lcl|KV016294.1_mrna_39056	lcl|KQ998113.1_mrna_15374			lcl|KQ991566.1_mrna_6976
lcl|KV000687.1_mrna_18783	BGI_novel_G000943	lcl|KV004092.1_mrna_23096	lcl|KV009380.1_mrna_29449	lcl|KV007509.1_mrna_27491	lcl|KQ991570.1_mrna_7057			lcl|KQ999305.1_mrna_16725
lcl|KV010623.1_mrna_31221	lcl|KQ992527.1_mrna_8649	lcl|KV006337.1_mrna_25919	lcl|KV006889.1_mrna_26537	BGI_novel_G001304	lcl|KV001733.1_mrna_20051			lcl|KV009357.1_mrna_29120
lcl|KQ987905.1_mrna_2180	lcl|KQ998208.1_mrna_15689	lcl|KV006349.1_mrna_26059	lcl|KV006883.1_mrna_26461	lcl|KQ986748.1_mrna_313	lcl|KQ989075.1_mrna_3943			lcl|KQ999054.1_mrna_16411
lcl|KV001733.1_mrna_20052	lcl|KV000901.1_mrna_19182	lcl|KQ995309.1_mrna_11705	lcl|KV018098.1_mrna_41018	lcl|KV004182.1_mrna_23130	lcl|KV017470.1_mrna_40494			lcl|KQ993062.1_mrna_9457
BGI_novel_G000942	lcl|KV013377.1_mrna_35065	lcl|KV005646.1_mrna_24921	lcl|KV006331.1_mrna_25615	lcl|KV007458.1_mrna_27115	lcl|KV006337.1_mrna_25844			lcl|KQ990066.1_mrna_5067
lcl|KV005893.1_mrna_25514	lcl|KV020147.1_mrna_43879	lcl|KQ990088.1_mrna_5152	lcl|KV018163.1_mrna_41309	BGI_novel_G000403	lcl|KV000527.1_mrna_18699			lcl|KQ993790.1_mrna_9874
lcl|KV014978.1_mrna_37789	lcl|KQ987245.1_mrna_945	lcl|KV001343.1_mrna_19794	lcl|KQ992521.1_mrna_8610	lcl|KV018135.1_mrna_41265	lcl|KQ987740.1_mrna_1883			BGI_novel_G002027
lcl|KV005015.1_mrna_23873	lcl|KV011163.1_mrna_32124	lcl|KQ996417.1_mrna_13637	lcl|KQ995671.1_mrna_12429	lcl|KQ988510.1_mrna_3296	lcl|KV016225.1_mrna_38624			lcl|KQ988427.1_mrna_2870
lcl|KV010198.1_mrna_30802	lcl|KV017181.1_mrna_39927	lcl|KV012839.1_mrna_34529	lcl|KQ989061.1_mrna_3888	lcl|KQ999308.1_mrna_16813	lcl|KQ996030.1_mrna_13212			lcl|KQ999081.1_mrna_16447
lcl|KQ988415.1_mrna_2757	lcl|KV010230.1_mrna_30905	lcl|KQ990517.1_mrna_5490	lcl|KV011783.1_mrna_32641	lcl|KV007516.1_mrna_27507	lcl|KV007822.1_mrna_28044			lcl|KV007465.1_mrna_27324
lcl|KQ995787.1_mrna_13026	lcl|KQ987269.1_mrna_1184	lcl|KQ995675.1_mrna_12472	lcl|KQ999852.1_mrna_17941	lcl|KQ995695.1_mrna_12665	lcl|KV018520.1_mrna_41954			lcl|KV010001.1_mrna_29992
lcl|KQ991907.1_mrna_7575	lcl|KQ992983.1_mrna_9095	lcl|KV020959.1_mrna_44539	lcl|KQ997619.1_mrna_14997	lcl|KV016225.1_mrna_38689	BGI_novel_G000782			BGI_novel_G001541
lcl|KV022123.1_mrna_44762	lcl|KQ990520.1_mrna_5635	lcl|KQ993804.1_mrna_9979	lcl|KV000896.1_mrna_19106	lcl|KV005017.1_mrna_23990	lcl|KV002277.1_mrna_20746			lcl|KQ996417.1_mrna_13677
lcl|KQ989523.1_mrna_4411	lcl|KV011158.1_mrna_32074	lcl|KV010623.1_mrna_31230	lcl|KV013959.1_mrna_35759	lcl|KV010132.1_mrna_30425	lcl|KQ986808.1_mrna_597			lcl|KV000856.1_mrna_18868
lcl|KV005017.1_mrna_23988	lcl|KQ992477.1_mrna_8525	lcl|KQ999068.1_mrna_16430	lcl|KQ990066.1_mrna_5012	lcl|KQ987269.1_mrna_1190	lcl|KV001272.1_mrna_19502			BGI_novel_G000934
lcl|KQ990116.1_mrna_5193	lcl|KQ988191.1_mrna_2313	lcl|KV007815.1_mrna_28021	lcl|KV014882.1_mrna_37251	lcl|KV012496.1_mrna_33945	BGI_novel_G001526			lcl|KQ990357.1_mrna_5353
BGI_novel_G000268	lcl|KQ998208.1_mrna_15690	lcl|KV007756.1_mrna_27788	lcl|KQ993851.1_mrna_10298	lcl|KV015084.1_mrna_37974	lcl|KQ989584.1_mrna_4671			lcl|KQ988707.1_mrna_3489
lcl|KQ999054.1_mrna_16413	lcl|KV019881.1_mrna_43288	lcl|KQ993790.1_mrna_9853	BGI_novel_G001069	lcl|KV017478.1_mrna_40531	lcl|KQ997000.1_mrna_14404			lcl|KV020350.1_mrna_44238
lcl|KQ999839.1_mrna_17754	lcl|KV007458.1_mrna_27131	lcl|KQ991907.1_mrna_7581	lcl|KV014877.1_mrna_37030	lcl|KQ987296.1_mrna_1423	lcl|KQ999487.1_mrna_17469			lcl|KQ989607.1_mrna_4723
lcl|KQ989013.1_mrna_3730	lcl|KV016696.1_mrna_39428	BGI_novel_G001829	lcl|KV007458.1_mrna_27059	lcl|KQ991570.1_mrna_7104	lcl|KV001276.1_mrna_19518			lcl|KQ988441.1_mrna_3004
lcl|KQ998980.1_mrna_16189	lcl|KV016230.1_mrna_38805	lcl|KQ995661.1_mrna_12321	lcl|KV003207.1_mrna_22003	lcl|KV010635.1_mrna_31496	lcl|KQ995303.1_mrna_11504			lcl|KQ997936.1_mrna_15183
lcl|KQ990066.1_mrna_5090	lcl|KQ992022.1_mrna_7732	lcl|KQ998294.1_mrna_15844	lcl|KV010072.1_mrna_30262	lcl|KV015569.1_mrna_38055	lcl|KQ998099.1_mrna_15259			BGI_novel_G000096
lcl|KV006331.1_mrna_25630	lcl|KV001281.1_mrna_19538	lcl|KQ992526.1_mrna_8635	lcl|KV011161.1_mrna_32090	lcl|KQ992242.1_mrna_7882	lcl|KV000914.1_mrna_19232			lcl|KV007492.1_mrna_27391
BGI_novel_G001188	BGI_novel_G001887	lcl|KV014877.1_mrna_37153	lcl|KV005015.1_mrna_23925	lcl|KQ993075.1_mrna_9514	lcl|KV016774.1_mrna_39653			lcl|KQ988415.1_mrna_2792
lcl|KV005644.1_mrna_24793	lcl|KQ986804.1_mrna_543	BGI_novel_G001950	lcl|KQ998131.1_mrna_15505	lcl|KV007509.1_mrna_27430	lcl|KV006883.1_mrna_26417			BGI_novel_G001084
BGI_novel_G000431	lcl|KV005017.1_mrna_24108	lcl|KV009368.1_mrna_29366	lcl|KV009366.1_mrna_29336	lcl|KV019586.1_mrna_42789	lcl|KV006331.1_mrna_25619			lcl|KV006393.1_mrna_26185
lcl|KQ992380.1_mrna_8283	lcl|KV020350.1_mrna_44238	lcl|KV017166.1_mrna_39841	lcl|KV016225.1_mrna_38752	lcl|KV017166.1_mrna_39838	lcl|KV012839.1_mrna_34600			lcl|KQ993802.1_mrna_9926
lcl|KV013377.1_mrna_35065	lcl|KQ989607.1_mrna_4723	lcl|KQ995265.1_mrna_11301	lcl|KV013947.1_mrna_35609	lcl|KV005774.1_mrna_25352	lcl|KQ992447.1_mrna_8456			lcl|KV012487.1_mrna_33863
lcl|KV005015.1_mrna_23934	lcl|KV010272.1_mrna_31007	lcl|KQ999032.1_mrna_16365	lcl|KV014048.1_mrna_35994	lcl|KQ991615.1_mrna_7343	lcl|KQ995661.1_mrna_12339			lcl|KQ994525.1_mrna_10871
lcl|KV066389.1_mrna_45820	lcl|KV009357.1_mrna_29122	lcl|KV019660.1_mrna_43173	lcl|KQ990516.1_mrna_5415	BGI_novel_G000730	lcl|KQ995746.1_mrna_12907			lcl|KV003147.1_mrna_21558
lcl|KV008815.1_mrna_28927	lcl|KQ995674.1_mrna_12463	lcl|KV013932.1_mrna_35505	lcl|KV010695.1_mrna_31785	lcl|KQ991163.1_mrna_6674	lcl|KV018098.1_mrna_41047			lcl|KQ990066.1_mrna_5095
BGI_novel_G001659	lcl|KV000866.1_mrna_18890	lcl|KV001308.1_mrna_19675	BGI_novel_G000129	lcl|KQ996096.1_mrna_13380	lcl|KV014884.1_mrna_37325			lcl|KQ988427.1_mrna_2873
BGI_novel_G000932	lcl|KV013433.1_mrna_35246	lcl|KQ997000.1_mrna_14369	BGI_novel_G001120	lcl|KQ992972.1_mrna_9032	BGI_novel_G002362			lcl|KV009357.1_mrna_29110
lcl|KQ996078.1_mrna_13366	lcl|KV015601.1_mrna_38234	lcl|KV011136.1_mrna_32048	lcl|KV004528.1_mrna_23210	lcl|KV018436.1_mrna_41486	lcl|KV011161.1_mrna_32099			lcl|KV009364.1_mrna_29252
BGI_novel_G000943	lcl|KV006349.1_mrna_26047	BGI_novel_G002119	lcl|KV012822.1_mrna_34453	lcl|KQ988199.1_mrna_2367	lcl|KV006337.1_mrna_25940			lcl|KQ990517.1_mrna_5492
lcl|KV019627.1_mrna_43076	BGI_novel_G000999	lcl|KQ999821.1_mrna_17689	lcl|KV014877.1_mrna_37117	BGI_novel_G000293	lcl|KV012839.1_mrna_34550			lcl|KV005644.1_mrna_24792
BGI_novel_G002210	lcl|KQ988707.1_mrna_3489	lcl|KQ988202.1_mrna_2435	lcl|KV000901.1_mrna_19178	lcl|KV014884.1_mrna_37348	BGI_novel_G000935			lcl|KQ993790.1_mrna_9907
lcl|KV011212.1_mrna_32314	lcl|KV000914.1_mrna_19236	lcl|KQ995684.1_mrna_12561	lcl|KV006337.1_mrna_25950	lcl|KQ988979.1_mrna_3528	lcl|KQ995370.1_mrna_12023			lcl|KQ988979.1_mrna_3540
lcl|KV020119.1_mrna_43681	lcl|KV008295.1_mrna_28453	lcl|KV009364.1_mrna_29323	lcl|KV007465.1_mrna_27304	lcl|KQ991609.1_mrna_7326	lcl|KV002448.1_mrna_20804			lcl|KQ991591.1_mrna_7216
lcl|KQ996088.1_mrna_13369	BGI_novel_G001330	lcl|KQ995661.1_mrna_12350	lcl|KQ987736.1_mrna_1820	lcl|KQ995242.1_mrna_11184	lcl|KV002448.1_mrna_20788			lcl|KV003899.1_mrna_22427
lcl|KV010635.1_mrna_31376	lcl|KQ992022.1_mrna_7789	lcl|KV019564.1_mrna_42715	lcl|KV005017.1_mrna_24073	lcl|KV002032.1_mrna_20637	lcl|KQ991567.1_mrna_7015			lcl|KQ991552.1_mrna_6876
lcl|KV018450.1_mrna_41623	lcl|KQ989535.1_mrna_4503	lcl|KQ993894.1_mrna_10469	lcl|KQ999305.1_mrna_16713	lcl|KV010624.1_mrna_31257	lcl|KQ995351.1_mrna_11891			lcl|KV014367.1_mrna_36386
lcl|KQ987269.1_mrna_1199	lcl|KV016222.1_mrna_38572	BGI_novel_G001813	lcl|KQ991163.1_mrna_6617	BGI_novel_G000311	lcl|KV014880.1_mrna_37204			lcl|KQ991293.1_mrna_6796
lcl|KV005663.1_mrna_25003	lcl|KV017293.1_mrna_40205	lcl|KV010149.1_mrna_30501	lcl|KV012500.1_mrna_33967	lcl|KV005017.1_mrna_24148	lcl|KQ999465.1_mrna_17422			lcl|KV007458.1_mrna_27098
lcl|KV003914.1_mrna_22570	lcl|KV019627.1_mrna_43077	lcl|KV010167.1_mrna_30658	lcl|KV012623.1_mrna_34305	lcl|KV010626.1_mrna_31322	lcl|KV010635.1_mrna_31393			lcl|KQ999839.1_mrna_17786
lcl|KV003899.1_mrna_22485	lcl|KV011895.1_mrna_33550	lcl|KV010625.1_mrna_31269	lcl|KV005025.1_mrna_24210	lcl|KQ993046.1_mrna_9406	lcl|KQ990517.1_mrna_5483			lcl|KV005787.1_mrna_25397
lcl|KV064968.1_mrna_45802	lcl|KV000896.1_mrna_19078	lcl|KV003899.1_mrna_22444	lcl|KQ995255.1_mrna_11268	lcl|KV007465.1_mrna_27282	lcl|KV002480.1_mrna_20992			lcl|KQ990519.1_mrna_5551
BGI_novel_G000983	lcl|KQ999852.1_mrna_17949	lcl|KQ996975.1_mrna_14311	lcl|KV016695.1_mrna_39366	lcl|KQ990595.1_mrna_5920	lcl|KQ990519.1_mrna_5549			lcl|KQ989004.1_mrna_3699
BGI_novel_G002196	lcl|KQ998209.1_mrna_15776	lcl|KQ995297.1_mrna_11430	lcl|KV010305.1_mrna_31078	lcl|KV012495.1_mrna_33928	lcl|KV044618.1_mrna_45439			lcl|KV000896.1_mrna_19068
lcl|KQ991122.1_mrna_6545	lcl|KV002665.1_mrna_21291	lcl|KV019564.1_mrna_42694	lcl|KQ988534.1_mrna_3366	lcl|KV020257.1_mrna_44162	lcl|KQ986752.1_mrna_328			lcl|KQ989523.1_mrna_4400
lcl|KV011797.1_mrna_32884	BGI_novel_G000529	lcl|KV007465.1_mrna_27314	lcl|KQ989535.1_mrna_4504	lcl|KV015623.1_mrna_38312	BGI_novel_G002118			BGI_novel_G000015
lcl|KV001733.1_mrna_20054	lcl|KV011838.1_mrna_33063	lcl|KQ995303.1_mrna_11534	lcl|KV020193.1_mrna_44089	lcl|KQ996417.1_mrna_13647	lcl|KQ999839.1_mrna_17810			lcl|KQ987737.1_mrna_1850
lcl|KQ993847.1_mrna_10271	BGI_novel_G000868	lcl|KV016229.1_mrna_38771	lcl|KQ999448.1_mrna_17361	lcl|KQ996434.1_mrna_13781	lcl|KQ990520.1_mrna_5601			BGI_novel_G000452
lcl|KV021241.1_mrna_44597	lcl|KV008815.1_mrna_28927	lcl|KV005218.1_mrna_24695	lcl|KV000899.1_mrna_19125	lcl|KV010230.1_mrna_30904	lcl|KV016696.1_mrna_39394			lcl|KQ991163.1_mrna_6671
BGI_novel_G002013	BGI_novel_G002247	lcl|KV007458.1_mrna_27194	lcl|KQ995246.1_mrna_11240	lcl|KV010650.1_mrna_31657	lcl|KQ988996.1_mrna_3648			lcl|KV014357.1_mrna_36218
lcl|KQ995304.1_mrna_11651	lcl|KQ992321.1_mrna_7929	lcl|KV009537.1_mrna_29759	lcl|KQ996399.1_mrna_13490	lcl|KV010132.1_mrna_30416	BGI_novel_G000077			lcl|KQ992321.1_mrna_7927
lcl|KQ991907.1_mrna_7594	BGI_novel_G001472	lcl|KV007434.1_mrna_27019	lcl|KV015655.1_mrna_38387	lcl|KV006335.1_mrna_25827	lcl|KQ986471.1_mrna_217			lcl|KQ992022.1_mrna_7739
BGI_novel_G001456	lcl|KQ991562.1_mrna_6910	lcl|KQ987283.1_mrna_1357	lcl|KQ990577.1_mrna_5874	lcl|KV021645.1_mrna_44696	lcl|KQ997000.1_mrna_14387			lcl|KV017184.1_mrna_39961
BGI_novel_G001339	lcl|KV020124.1_mrna_43728	lcl|KV020111.1_mrna_43615	lcl|KV018098.1_mrna_41106	lcl|KQ990066.1_mrna_5073	lcl|KV014877.1_mrna_37059			lcl|KQ988428.1_mrna_2888
lcl|KV018098.1_mrna_41057	lcl|KV006930.1_mrna_26711	lcl|KQ986840.1_mrna_717	lcl|KQ992022.1_mrna_7743	BGI_novel_G000337	lcl|KV017303.1_mrna_40229			lcl|KQ998099.1_mrna_15242
lcl|KV019599.1_mrna_42937	lcl|KQ994489.1_mrna_10715	lcl|KV020108.1_mrna_43577	lcl|KQ999307.1_mrna_16784	lcl|KV269919.1_mrna_47619	lcl|KV020119.1_mrna_43688			lcl|KV011896.1_mrna_33552
BGI_novel_G001959	lcl|KV010160.1_mrna_30622	lcl|KV006334.1_mrna_25787	lcl|KV010181.1_mrna_30728	lcl|KQ986333.1_mrna_24	BGI_novel_G001780			lcl|KV011163.1_mrna_32124
lcl|KQ992334.1_mrna_8055	lcl|KV013947.1_mrna_35620	BGI_novel_G001779	lcl|KQ990066.1_mrna_5023	lcl|KV010001.1_mrna_30000	lcl|KV005131.1_mrna_24591			lcl|KV002470.1_mrna_20892
lcl|KQ989535.1_mrna_4503	lcl|KQ988415.1_mrna_2757	lcl|KV008727.1_mrna_28734	lcl|KQ991552.1_mrna_6877	lcl|KQ995703.1_mrna_12701	lcl|KV011805.1_mrna_32926			BGI_novel_G001655
lcl|KV007759.1_mrna_27820	lcl|KV010623.1_mrna_31219	lcl|KQ999284.1_mrna_16572	lcl|KV014852.1_mrna_36957	lcl|KV005645.1_mrna_24909	lcl|KV017433.1_mrna_40304			lcl|KV011790.1_mrna_32799
lcl|KV006416.1_mrna_26240	lcl|KQ991570.1_mrna_7047	lcl|KV023815.1_mrna_44893	lcl|KQ992972.1_mrna_9027	BGI_novel_G002405	lcl|KV017508.1_mrna_40682			lcl|KQ996036.1_mrna_13266
lcl|KQ987512.1_mrna_1701	BGI_novel_G000952	lcl|KV001975.1_mrna_20502	lcl|KV005017.1_mrna_23971	lcl|KQ988979.1_mrna_3536	lcl|KQ995380.1_mrna_12065			lcl|KQ999284.1_mrna_16579
lcl|KV006334.1_mrna_25746	lcl|KV005017.1_mrna_23961	lcl|KV010000.1_mrna_29963	lcl|KQ990595.1_mrna_5923	lcl|KV017477.1_mrna_40522	lcl|KV003190.1_mrna_21954			BGI_novel_G000213
lcl|KQ986804.1_mrna_543	lcl|KV002499.1_mrna_21095	lcl|KV010132.1_mrna_30429	lcl|KV009364.1_mrna_29327	BGI_novel_G000613	lcl|KV006333.1_mrna_25706			lcl|KV013492.1_mrna_35344
lcl|KV019041.1_mrna_42252	lcl|KV005787.1_mrna_25398	lcl|KV003144.1_mrna_21440	lcl|KQ990066.1_mrna_4976	lcl|KQ992178.1_mrna_7853	lcl|KV001976.1_mrna_20512			lcl|KV014852.1_mrna_36927
lcl|KV016288.1_mrna_39021	lcl|KV010164.1_mrna_30649	lcl|KQ992022.1_mrna_7750	lcl|KV011162.1_mrna_32118	BGI_novel_G001680	lcl|KQ991552.1_mrna_6856			lcl|KV003883.1_mrna_22381
lcl|KV001282.1_mrna_19544	lcl|KV008237.1_mrna_28289	lcl|KQ999821.1_mrna_17694	lcl|KQ991907.1_mrna_7592	BGI_novel_G002030	lcl|KV013947.1_mrna_35623			lcl|KQ990357.1_mrna_5363
lcl|KQ988202.1_mrna_2523	lcl|KV008504.1_mrna_28662	lcl|KV000740.1_mrna_18825	lcl|KV003914.1_mrna_22641	lcl|KQ998150.1_mrna_15572	lcl|KV003887.1_mrna_22414			lcl|KV011785.1_mrna_32687
BGI_novel_G002330	BGI_novel_G000214	lcl|KQ993851.1_mrna_10302	lcl|KQ988191.1_mrna_2313	lcl|KV000886.1_mrna_19035	lcl|KV015601.1_mrna_38235			lcl|KQ989092.1_mrna_3983
BGI_novel_G000957	BGI_novel_G000441	lcl|KQ995661.1_mrna_12326	lcl|KQ998208.1_mrna_15691	lcl|KQ987269.1_mrna_1275	lcl|KQ995675.1_mrna_12492			lcl|KQ991027.1_mrna_6221
lcl|KV008295.1_mrna_28453	lcl|KV009364.1_mrna_29281	lcl|KQ992022.1_mrna_7747	lcl|KV005035.1_mrna_24263	lcl|KQ998965.1_mrna_16121	lcl|KV005017.1_mrna_23984			lcl|KV009364.1_mrna_29228
lcl|KQ997529.1_mrna_14696	BGI_novel_G001539	BGI_novel_G000001	lcl|KQ996029.1_mrna_13140	lcl|KQ987273.1_mrna_1321	lcl|KQ993790.1_mrna_9871			lcl|KQ993043.1_mrna_9400
lcl|KQ995778.1_mrna_13011	lcl|KV017149.1_mrna_39815	lcl|KV011838.1_mrna_33146	lcl|KQ987269.1_mrna_1214	BGI_novel_G000016	lcl|KV013355.1_mrna_34956			BGI_novel_G001199
BGI_novel_G001311	lcl|KV003899.1_mrna_22458	lcl|KV010644.1_mrna_31550	lcl|KV018552.1_mrna_42007	lcl|KQ995246.1_mrna_11252	lcl|KV010014.1_mrna_30093			lcl|KV007462.1_mrna_27231
BGI_novel_G001469	lcl|KV018098.1_mrna_41062	lcl|KV000538.1_mrna_18709	lcl|KV014367.1_mrna_36396	lcl|KV012500.1_mrna_33991	lcl|KV018453.1_mrna_41667			lcl|KV016225.1_mrna_38682
BGI_novel_G001470	lcl|KV000449.1_mrna_18530	lcl|KQ991570.1_mrna_7102	lcl|KQ992353.1_mrna_8169	lcl|KV007597.1_mrna_27573	lcl|KQ987269.1_mrna_1236			lcl|KV005053.1_mrna_24360
BGI_novel_G001468	lcl|KV006909.1_mrna_26634	lcl|KV010618.1_mrna_31205	lcl|KV014958.1_mrna_37752	lcl|KV010132.1_mrna_30433	lcl|KV001989.1_mrna_20570			lcl|KV009368.1_mrna_29368
lcl|KQ989033.1_mrna_3823	BGI_novel_G000314	lcl|KV010626.1_mrna_31295	lcl|KV003125.1_mrna_21384	lcl|KQ996030.1_mrna_13196	lcl|KV014367.1_mrna_36388			lcl|KV007458.1_mrna_27132
lcl|KV003899.1_mrna_22459	lcl|KQ996399.1_mrna_13513	lcl|KQ988427.1_mrna_2862	lcl|KV010626.1_mrna_31293	lcl|KV021288.1_mrna_44613	lcl|KV010714.1_mrna_31839			lcl|KV012822.1_mrna_34450
lcl|KV006337.1_mrna_25922	BGI_novel_G001659	lcl|KV010635.1_mrna_31517	lcl|KQ989685.1_mrna_4827	lcl|KQ999821.1_mrna_17695	lcl|KQ987226.1_mrna_903			BGI_novel_G002208
lcl|KQ990066.1_mrna_4990	lcl|KV016695.1_mrna_39363	lcl|KQ995307.1_mrna_11685	lcl|KQ996399.1_mrna_13489	BGI_novel_G001957	lcl|KQ991907.1_mrna_7605			lcl|KV017460.1_mrna_40432
BGI_novel_G001998	BGI_novel_G000180	lcl|KV000448.1_mrna_18511	lcl|KQ990579.1_mrna_5882	lcl|KQ989044.1_mrna_3848	lcl|KQ995242.1_mrna_11177			lcl|KV000901.1_mrna_19183
lcl|KV005645.1_mrna_24904	lcl|KQ987726.1_mrna_1800	lcl|KQ991931.1_mrna_7625	lcl|KV014880.1_mrna_37193	BGI_novel_G000711	lcl|KV004990.1_mrna_23697			lcl|KQ990063.1_mrna_4926
BGI_novel_G001625	lcl|KQ999446.1_mrna_17352	lcl|KQ993055.1_mrna_9429	lcl|KV015164.1_mrna_38011	lcl|KQ999085.1_mrna_16460	lcl|KQ993851.1_mrna_10309			lcl|KQ992981.1_mrna_9080
lcl|KV014877.1_mrna_37107	lcl|KV011876.1_mrna_33396	lcl|KQ988202.1_mrna_2461	lcl|KV001291.1_mrna_19593	BGI_novel_G001557	lcl|KV014895.1_mrna_37427			lcl|KV000914.1_mrna_19242
lcl|KQ992022.1_mrna_7803	lcl|KV016225.1_mrna_38718	lcl|KQ995303.1_mrna_11596	lcl|KV021432.1_mrna_44645	lcl|KV017460.1_mrna_40438	lcl|KV012487.1_mrna_33860			BGI_novel_G000944
lcl|KV019564.1_mrna_42717	lcl|KV010184.1_mrna_30739	lcl|KV006333.1_mrna_25677	lcl|KV003924.1_mrna_22703	lcl|KQ998209.1_mrna_15761	lcl|KQ987224.1_mrna_893			lcl|KV018160.1_mrna_41303
lcl|KQ992527.1_mrna_8649	lcl|KQ995675.1_mrna_12477	lcl|KQ989519.1_mrna_4325	lcl|KQ995246.1_mrna_11234	lcl|KQ992370.1_mrna_8238	lcl|KQ995304.1_mrna_11630			lcl|KV005932.1_mrna_25567
lcl|KV020952.1_mrna_44535	lcl|KQ988441.1_mrna_3004	lcl|KQ986336.1_mrna_72	lcl|KQ997936.1_mrna_15211	lcl|KV010626.1_mrna_31299	lcl|KQ995754.1_mrna_12943			lcl|KV011838.1_mrna_33058
lcl|KV015048.1_mrna_37917	lcl|KV010646.1_mrna_31598	lcl|KV003152.1_mrna_21716	lcl|KV005005.1_mrna_23745	lcl|KV011797.1_mrna_32894	lcl|KV014427.1_mrna_36647			lcl|KQ995303.1_mrna_11600
lcl|KV013947.1_mrna_35616	lcl|KQ987273.1_mrna_1319	lcl|KQ987736.1_mrna_1829	lcl|KQ997028.1_mrna_14456	lcl|KV011161.1_mrna_32096	lcl|KV000469.1_mrna_18573			lcl|KV013995.1_mrna_35903
BGI_novel_G000612	lcl|KV010720.1_mrna_31843	lcl|KV004569.1_mrna_23347	lcl|KV003883.1_mrna_22363	BGI_novel_G000707	lcl|KV019586.1_mrna_42791			lcl|KV007759.1_mrna_27824
BGI_novel_G000399	lcl|KV003914.1_mrna_22621	lcl|KV001733.1_mrna_20057	lcl|KQ986804.1_mrna_545	lcl|KV010132.1_mrna_30398	lcl|KV005221.1_mrna_24696			lcl|KQ993852.1_mrna_10339
lcl|KV020193.1_mrna_44089	lcl|KV021440.1_mrna_44646	lcl|KQ998120.1_mrna_15467	lcl|KQ993812.1_mrna_10042	lcl|KQ986806.1_mrna_591	lcl|KV014852.1_mrna_36965			lcl|KV012822.1_mrna_34459
lcl|KV019599.1_mrna_42931	lcl|KQ991552.1_mrna_6876	lcl|KV011158.1_mrna_32069	lcl|KV014929.1_mrna_37680	lcl|KV018434.1_mrna_41463	lcl|KV020117.1_mrna_43654			lcl|KV000922.1_mrna_19304
lcl|KQ992353.1_mrna_8170	BGI_novel_G000725	lcl|KQ998209.1_mrna_15732	lcl|KV017450.1_mrna_40341	lcl|KQ991552.1_mrna_6882	lcl|KV010828.1_mrna_31959			lcl|KQ999311.1_mrna_16851
BGI_novel_G002247	lcl|KV003899.1_mrna_22427	lcl|KQ995303.1_mrna_11533	lcl|KQ989521.1_mrna_4363	lcl|KV019044.1_mrna_42306	lcl|KQ989533.1_mrna_4461			lcl|KV001722.1_mrna_20013
BGI_novel_G000690	lcl|KV020118.1_mrna_43666	lcl|KV010732.1_mrna_31868	lcl|KV010623.1_mrna_31223	BGI_novel_G000672	lcl|KV009368.1_mrna_29355			lcl|KQ996030.1_mrna_13227
lcl|KQ990520.1_mrna_5590	lcl|KQ987226.1_mrna_905	lcl|KV004416.1_mrna_23151	lcl|KV019146.1_mrna_42608	lcl|KV006883.1_mrna_26419	lcl|KV017293.1_mrna_40209			lcl|KV003883.1_mrna_22345
lcl|KQ988996.1_mrna_3653	lcl|KQ993804.1_mrna_9960	lcl|KQ989554.1_mrna_4565	lcl|KV000856.1_mrna_18874	lcl|KV007458.1_mrna_27083	lcl|KQ988437.1_mrna_2980			BGI_novel_G000939
lcl|KQ990519.1_mrna_5533	BGI_novel_G001515	lcl|KQ995322.1_mrna_11761	lcl|KQ999821.1_mrna_17661	lcl|KV003125.1_mrna_21396	lcl|KV007458.1_mrna_27188			lcl|KV005645.1_mrna_24918
lcl|KV020124.1_mrna_43730	lcl|KV016685.1_mrna_39295	lcl|KV019049.1_mrna_42375	BGI_novel_G000103	lcl|KV005645.1_mrna_24883	lcl|KQ998120.1_mrna_15468			lcl|KV010110.1_mrna_30305
lcl|KQ989210.1_mrna_4115	lcl|KQ989033.1_mrna_3823	lcl|KV005724.1_mrna_25235	lcl|KV018458.1_mrna_41713	lcl|KV010646.1_mrna_31628	BGI_novel_G000629			lcl|KV016695.1_mrna_39358
lcl|KQ990568.1_mrna_5833	lcl|KV022123.1_mrna_44762	lcl|KQ992523.1_mrna_8624	lcl|KV007434.1_mrna_27019	lcl|KV012520.1_mrna_34085	lcl|KV000469.1_mrna_18574			lcl|KQ995675.1_mrna_12477
BGI_novel_G000435	lcl|KQ995307.1_mrna_11687	lcl|KV007509.1_mrna_27453	lcl|KQ987269.1_mrna_1224	BGI_novel_G000996	lcl|KV011149.1_mrna_32059			lcl|KQ995242.1_mrna_11179
BGI_novel_G001001	lcl|KQ987275.1_mrna_1326	lcl|KQ994471.1_mrna_10640	lcl|KV010625.1_mrna_31270	lcl|KV008237.1_mrna_28275	lcl|KV016225.1_mrna_38724			lcl|KV000488.1_mrna_18613
BGI_novel_G002312	lcl|KV018098.1_mrna_41052	lcl|KV011816.1_mrna_32971	lcl|KV003193.1_mrna_21966	lcl|KQ988017.1_mrna_2235	lcl|KV002472.1_mrna_20935			lcl|KQ988447.1_mrna_3027
lcl|KQ988415.1_mrna_2783	lcl|KQ995364.1_mrna_11997	lcl|KV005674.1_mrna_25038	lcl|KQ995736.1_mrna_12865	lcl|KQ987269.1_mrna_1288	lcl|KQ987366.1_mrna_1562			lcl|KV016225.1_mrna_38599
lcl|KQ990608.1_mrna_5970	BGI_novel_G002094	lcl|KQ988415.1_mrna_2801	lcl|KQ999169.1_mrna_16527	lcl|KQ990066.1_mrna_4948	lcl|KV008385.1_mrna_28609			lcl|KV011852.1_mrna_33234
lcl|KQ995242.1_mrna_11180	lcl|KQ986752.1_mrna_325	lcl|KV006334.1_mrna_25751	lcl|KQ991163.1_mrna_6642	BGI_novel_G001002	lcl|KV003165.1_mrna_21795			lcl|KV017496.1_mrna_40640
lcl|KQ987226.1_mrna_906	lcl|KV010052.1_mrna_30217	lcl|KQ999839.1_mrna_17802	lcl|KV013453.1_mrna_35286	lcl|KQ995676.1_mrna_12499	lcl|KV005015.1_mrna_23937			lcl|KQ991573.1_mrna_7144
lcl|KQ999412.1_mrna_17185	lcl|KV001773.1_mrna_20197	lcl|KQ995297.1_mrna_11451	lcl|KQ999091.1_mrna_16470	BGI_novel_G002214	lcl|KV014357.1_mrna_36234			lcl|KQ987226.1_mrna_936
lcl|KV003896.1_mrna_22415	lcl|KQ990066.1_mrna_4969	lcl|KQ999306.1_mrna_16753	lcl|KQ991570.1_mrna_7101	lcl|KV015010.1_mrna_37848	lcl|KQ989116.1_mrna_4025			lcl|KQ999839.1_mrna_17779
lcl|KQ988979.1_mrna_3552	lcl|KQ990066.1_mrna_5028	lcl|KV011797.1_mrna_32900	lcl|KQ993789.1_mrna_9797	lcl|KV020518.1_mrna_44362	lcl|KQ986804.1_mrna_565			lcl|KQ991616.1_mrna_7370
lcl|KV005681.1_mrna_25062	lcl|KQ991163.1_mrna_6676	lcl|KQ991057.1_mrna_6364	lcl|KV002481.1_mrna_21011	lcl|KV010646.1_mrna_31604	BGI_novel_G001886			lcl|KV010132.1_mrna_30404
lcl|KQ991156.1_mrna_6603	lcl|KV003883.1_mrna_22344	lcl|KV005005.1_mrna_23762	lcl|KV011285.1_mrna_32480	lcl|KQ993812.1_mrna_10035	lcl|KV001812.1_mrna_20312			lcl|KQ990066.1_mrna_4991
BGI_novel_G001513	lcl|KQ991648.1_mrna_7420	lcl|KQ999307.1_mrna_16783	lcl|KV013932.1_mrna_35492	lcl|KV013941.1_mrna_35564	lcl|KQ991802.1_mrna_7541			lcl|KV006331.1_mrna_25632
lcl|KV019627.1_mrna_43077	lcl|KQ995303.1_mrna_11588	lcl|KV018193.1_mrna_41332	lcl|KV004092.1_mrna_23096	lcl|KQ989021.1_mrna_3770	lcl|KV000449.1_mrna_18519			lcl|KV010828.1_mrna_31960
lcl|KV007465.1_mrna_27327	lcl|KQ986770.1_mrna_413	lcl|KV016685.1_mrna_39302	lcl|KQ989519.1_mrna_4284	BGI_novel_G002071	lcl|KV016446.1_mrna_39213			lcl|KV001281.1_mrna_19538
BGI_novel_G002043	lcl|KV005132.1_mrna_24617	lcl|KV005810.1_mrna_25422	lcl|KQ999307.1_mrna_16767	lcl|KQ992321.1_mrna_7939	lcl|KQ995370.1_mrna_12019			lcl|KQ988202.1_mrna_2524
lcl|KV014365.1_mrna_36363	lcl|KV014501.1_mrna_36812	lcl|KQ999306.1_mrna_16751	lcl|KV019044.1_mrna_42291	lcl|KV015615.1_mrna_38283	lcl|KQ991566.1_mrna_6999			lcl|KQ989523.1_mrna_4401
lcl|KV007458.1_mrna_27131	lcl|KV016294.1_mrna_39059	lcl|KQ993503.1_mrna_9732	lcl|KQ999839.1_mrna_17825	lcl|KV017149.1_mrna_39788	lcl|KQ996417.1_mrna_13642			lcl|KV012513.1_mrna_34049
BGI_novel_G000654	lcl|KV010000.1_mrna_29944	lcl|KV003181.1_mrna_21891	lcl|KV007509.1_mrna_27485	lcl|KV011816.1_mrna_32968	BGI_novel_G002287			lcl|KV005015.1_mrna_23923
lcl|KV011838.1_mrna_33076	lcl|KV012513.1_mrna_34046	lcl|KV010110.1_mrna_30306	lcl|KV019564.1_mrna_42728	lcl|KQ988199.1_mrna_2359	lcl|KV006345.1_mrna_26007			lcl|KV005774.1_mrna_25353
lcl|KQ991562.1_mrna_6942	lcl|KV000866.1_mrna_18888	lcl|KV010635.1_mrna_31511	lcl|KV005017.1_mrna_23956	lcl|KV019564.1_mrna_42730	lcl|KV008727.1_mrna_28736			lcl|KV006888.1_mrna_26530
lcl|KQ993847.1_mrna_10273	lcl|KQ992353.1_mrna_8170	lcl|KV014357.1_mrna_36258	lcl|KV014365.1_mrna_36341	lcl|KV019588.1_mrna_42817	lcl|KV014359.1_mrna_36285			lcl|KQ995661.1_mrna_12312
lcl|KQ990066.1_mrna_4977	lcl|KQ991045.1_mrna_6309	lcl|KV017491.1_mrna_40612	lcl|KV006331.1_mrna_25629	lcl|KQ990066.1_mrna_5046	lcl|KV007465.1_mrna_27332			lcl|KV010144.1_mrna_30464
BGI_novel_G000786	lcl|KV005645.1_mrna_24884	lcl|KQ987736.1_mrna_1820	lcl|KV010635.1_mrna_31517	lcl|KQ995242.1_mrna_11185	lcl|KV010132.1_mrna_30396			lcl|KV006378.1_mrna_26141
lcl|KQ995304.1_mrna_11678	lcl|KV010132.1_mrna_30397	lcl|KQ997067.1_mrna_14524	lcl|KV013486.1_mrna_35334	BGI_novel_G001125	lcl|KV012487.1_mrna_33822			lcl|KQ988415.1_mrna_2761
lcl|KQ988979.1_mrna_3553	lcl|KQ987269.1_mrna_1283	lcl|KV011879.1_mrna_33458	BGI_novel_G001348	lcl|KQ995717.1_mrna_12760	lcl|KV018476.1_mrna_41844			lcl|KV019602.1_mrna_42964
lcl|KV000740.1_mrna_18792	lcl|KV040295.1_mrna_45363	lcl|KQ994472.1_mrna_10646	lcl|KV006883.1_mrna_26474	lcl|KQ992022.1_mrna_7790	lcl|KV009364.1_mrna_29322			lcl|KV016230.1_mrna_38808
lcl|KV000866.1_mrna_18888	BGI_novel_G001082	BGI_novel_G000480	lcl|KQ995303.1_mrna_11587	lcl|KQ992334.1_mrna_8042	lcl|KV014517.1_mrna_36824			lcl|KV000456.1_mrna_18538
lcl|KQ988415.1_mrna_2764	lcl|KV004990.1_mrna_23680	lcl|KV004990.1_mrna_23700	lcl|KQ995303.1_mrna_11608	lcl|KV006944.1_mrna_26762	lcl|KV000872.1_mrna_18920			lcl|KV013932.1_mrna_35563
lcl|KQ990574.1_mrna_5869	lcl|KQ994478.1_mrna_10677	lcl|KV008273.1_mrna_28358	lcl|KV011783.1_mrna_32631	lcl|KV020165.1_mrna_43923	lcl|KV003144.1_mrna_21512			lcl|KV013333.1_mrna_34910
lcl|KQ998208.1_mrna_15690	lcl|KQ995411.1_mrna_12142	lcl|KQ988979.1_mrna_3580	lcl|KQ988707.1_mrna_3485	lcl|KV014357.1_mrna_36250	lcl|KQ997936.1_mrna_15195			lcl|KV016225.1_mrna_38656
lcl|KV014468.1_mrna_36761	lcl|KQ988511.1_mrna_3309	lcl|KQ989685.1_mrna_4827	lcl|KV007453.1_mrna_27043	lcl|KV005016.1_mrna_23944	lcl|KV016757.1_mrna_39620			lcl|KV005696.1_mrna_25139
lcl|KQ995307.1_mrna_11687	lcl|KQ996030.1_mrna_13224	lcl|KV018098.1_mrna_41110	lcl|KQ999284.1_mrna_16572	lcl|KQ994498.1_mrna_10773	lcl|KV011785.1_mrna_32666			lcl|KV002483.1_mrna_21024
lcl|KQ995674.1_mrna_12463	BGI_novel_G001078	lcl|KQ986826.1_mrna_695	lcl|KQ999852.1_mrna_17933	lcl|KQ987247.1_mrna_1010	BGI_novel_G001775			lcl|KV006333.1_mrna_25688
lcl|KQ988436.1_mrna_2961	BGI_novel_G000097	lcl|KQ992321.1_mrna_7912	lcl|KQ986334.1_mrna_52	lcl|KV002767.1_mrna_21343	lcl|KQ986804.1_mrna_560			lcl|KV000866.1_mrna_18890
BGI_novel_G001006	BGI_novel_G001444	lcl|KV009364.1_mrna_29312	lcl|KQ990519.1_mrna_5543	BGI_novel_G001899	lcl|KV011845.1_mrna_33199			lcl|KV009389.1_mrna_29504
BGI_novel_G002381	lcl|KV006337.1_mrna_25862	lcl|KV003125.1_mrna_21397	lcl|KQ996399.1_mrna_13507	lcl|KV016225.1_mrna_38668	lcl|KQ998980.1_mrna_16188			lcl|KQ990066.1_mrna_5028
lcl|KV011788.1_mrna_32725	lcl|KQ995669.1_mrna_12414	lcl|KV007463.1_mrna_27260	lcl|KV016696.1_mrna_39390	BGI_novel_G001483	lcl|KQ998138.1_mrna_15528			lcl|KV016294.1_mrna_39059
lcl|KQ988422.1_mrna_2833	BGI_novel_G001591	lcl|KQ998113.1_mrna_15379	lcl|KQ986840.1_mrna_717	lcl|KV000901.1_mrna_19181	lcl|KV003144.1_mrna_21463			lcl|KV005865.1_mrna_25490
lcl|KV000740.1_mrna_18829	lcl|KQ987855.1_mrna_2148	lcl|KV005707.1_mrna_25207	lcl|KQ995755.1_mrna_12946	lcl|KV011224.1_mrna_32352	lcl|KQ988199.1_mrna_2404			lcl|KV019592.1_mrna_42886
lcl|KV004542.1_mrna_23257	lcl|KV003125.1_mrna_21398	lcl|KV016225.1_mrna_38634	lcl|KV008727.1_mrna_28734	lcl|KQ993790.1_mrna_9883	lcl|KV016685.1_mrna_39288			lcl|KQ999851.1_mrna_17869
lcl|KQ991552.1_mrna_6878	lcl|KV018098.1_mrna_41035	lcl|KQ996399.1_mrna_13523	lcl|KQ986815.1_mrna_615	lcl|KV010001.1_mrna_30006	lcl|KV004542.1_mrna_23259			lcl|KV016846.1_mrna_39720
BGI_novel_G000011	lcl|KQ998208.1_mrna_15691	lcl|KV000885.1_mrna_19029	lcl|KV011852.1_mrna_33238	lcl|KQ995304.1_mrna_11660	lcl|KQ999852.1_mrna_17900			lcl|KQ987245.1_mrna_987
lcl|KQ991027.1_mrna_6210	lcl|KV005932.1_mrna_25567	lcl|KV001342.1_mrna_19788	lcl|KV018450.1_mrna_41640	lcl|KQ999308.1_mrna_16817	lcl|KQ999091.1_mrna_16471			lcl|KQ991552.1_mrna_6854
lcl|KQ996399.1_mrna_13506	lcl|KV000899.1_mrna_19124	lcl|KQ995675.1_mrna_12476	lcl|KV015600.1_mrna_38226	lcl|KV018098.1_mrna_41059	lcl|KV011788.1_mrna_32719			lcl|KQ987269.1_mrna_1273
lcl|KQ997004.1_mrna_14418	lcl|KQ992573.1_mrna_8813	lcl|KV012816.1_mrna_34417	lcl|KV001310.1_mrna_19695	lcl|KV018436.1_mrna_41498	lcl|KQ990506.1_mrna_5408			lcl|KV005015.1_mrna_23924
lcl|KV008300.1_mrna_28471	lcl|KV014389.1_mrna_36482	lcl|KV006883.1_mrna_26466	lcl|KV017166.1_mrna_39842	lcl|KV014362.1_mrna_36325	lcl|KV006334.1_mrna_25782			lcl|KQ993851.1_mrna_10301
lcl|KQ987816.1_mrna_2086	lcl|KV012839.1_mrna_34565	lcl|KV017482.1_mrna_40582	lcl|KV010626.1_mrna_31301	lcl|KQ999408.1_mrna_17166	lcl|KQ988415.1_mrna_2770			lcl|KV006333.1_mrna_25675
lcl|KV010007.1_mrna_30073	lcl|KQ991122.1_mrna_6545	lcl|KV002472.1_mrna_20946	lcl|KV008237.1_mrna_28278	lcl|KV006377.1_mrna_26136	lcl|KV015575.1_mrna_38114			lcl|KQ998965.1_mrna_16104
lcl|KV010132.1_mrna_30380	lcl|KV012513.1_mrna_34040	lcl|KQ997000.1_mrna_14384	lcl|KV010646.1_mrna_31612	BGI_novel_G001505	lcl|KV018453.1_mrna_41666			lcl|KQ989117.1_mrna_4047
lcl|KQ987248.1_mrna_1012	lcl|KV005691.1_mrna_25117	lcl|KQ986804.1_mrna_548	lcl|KV009364.1_mrna_29206	lcl|KV003914.1_mrna_22633	lcl|KV014950.1_mrna_37736			lcl|KQ999853.1_mrna_17973
BGI_novel_G001620	lcl|KV016225.1_mrna_38681	lcl|KV004541.1_mrna_23244	lcl|KQ995303.1_mrna_11505	lcl|KV001815.1_mrna_20321	lcl|KQ986826.1_mrna_692			lcl|KV018443.1_mrna_41541
lcl|KQ996429.1_mrna_13756	lcl|KV002472.1_mrna_20941	lcl|KQ992022.1_mrna_7776	lcl|KV005015.1_mrna_23928	lcl|KV020104.1_mrna_43471	lcl|KV010635.1_mrna_31375			lcl|KQ988415.1_mrna_2760
lcl|KQ996417.1_mrna_13633	lcl|KV003899.1_mrna_22484	lcl|KV014877.1_mrna_37036	lcl|KV011806.1_mrna_32927	lcl|KQ998120.1_mrna_15446	lcl|KV004605.1_mrna_23456			lcl|KQ990527.1_mrna_5653
lcl|KV012814.1_mrna_34389	lcl|KV009364.1_mrna_29251	lcl|KV019733.1_mrna_43240	lcl|KV011879.1_mrna_33452	lcl|KV006883.1_mrna_26485	lcl|KQ999852.1_mrna_17943			lcl|KV003144.1_mrna_21492
lcl|KV002500.1_mrna_21098	lcl|KV005706.1_mrna_25166	lcl|KV009412.1_mrna_29587	lcl|KV010646.1_mrna_31621	lcl|KQ988707.1_mrna_3483	lcl|KQ991595.1_mrna_7260			lcl|KQ999874.1_mrna_18088
lcl|KV013332.1_mrna_34891	lcl|KQ988511.1_mrna_3299	lcl|KV018443.1_mrna_41539	BGI_novel_G001114	lcl|KQ996986.1_mrna_14344	lcl|KQ988415.1_mrna_2754			lcl|KV010156.1_mrna_30562
lcl|KQ998208.1_mrna_15708	lcl|KV006963.1_mrna_26814	lcl|KQ993789.1_mrna_9804	lcl|KQ995303.1_mrna_11534	lcl|KV010132.1_mrna_30369	lcl|KQ998121.1_mrna_15480			lcl|KV013433.1_mrna_35246
BGI_novel_G001967	lcl|KV013373.1_mrna_35051	lcl|KV005035.1_mrna_24271	lcl|KV014468.1_mrna_36754	lcl|KQ990519.1_mrna_5520	lcl|KQ990517.1_mrna_5461			lcl|KQ988571.1_mrna_3408
lcl|KV013700.1_mrna_35468	lcl|KV003145.1_mrna_21546	lcl|KV008237.1_mrna_28251	lcl|KV010644.1_mrna_31549	lcl|KV006331.1_mrna_25625	lcl|KQ991907.1_mrna_7572			lcl|KQ991907.1_mrna_7604
lcl|KV018098.1_mrna_41062	lcl|KQ992362.1_mrna_8209	lcl|KV007458.1_mrna_27182	lcl|KQ986752.1_mrna_331	BGI_novel_G001224	lcl|KV010635.1_mrna_31381			lcl|KQ986826.1_mrna_679
lcl|KQ991566.1_mrna_6976	lcl|KV001282.1_mrna_19544	lcl|KQ995672.1_mrna_12442	lcl|KV013955.1_mrna_35736	lcl|KV001012.1_mrna_19428	lcl|KQ991552.1_mrna_6887			BGI_novel_G000578
lcl|KQ999305.1_mrna_16725	lcl|KV012839.1_mrna_34511	lcl|KV006423.1_mrna_26249	lcl|KV000856.1_mrna_18857	BGI_novel_G001694	lcl|KV014928.1_mrna_37672			lcl|KV000882.1_mrna_19017
lcl|KV009357.1_mrna_29120	lcl|KV012648.1_mrna_34331	lcl|KQ996399.1_mrna_13530	lcl|KV007793.1_mrna_27980	lcl|KQ993789.1_mrna_9767	lcl|KQ992325.1_mrna_7983			lcl|KQ987226.1_mrna_908
lcl|KQ999054.1_mrna_16411	lcl|KQ988492.1_mrna_3228	lcl|KV018098.1_mrna_41053	lcl|KQ987746.1_mrna_1911	BGI_novel_G001621	lcl|KQ992022.1_mrna_7757			lcl|KV017181.1_mrna_39919
BGI_novel_G001211	lcl|KV006349.1_mrna_26060	lcl|KQ990066.1_mrna_4963	lcl|KV005682.1_mrna_25070	lcl|KQ991580.1_mrna_7168	lcl|KQ999852.1_mrna_17957			lcl|KV007801.1_mrna_28005
lcl|KV000871.1_mrna_18909	lcl|KQ995671.1_mrna_12425	lcl|KV003125.1_mrna_21394	lcl|KQ996969.1_mrna_14289	BGI_novel_G000892	lcl|KV020240.1_mrna_44132			lcl|KQ987282.1_mrna_1346
lcl|KQ993062.1_mrna_9457	lcl|KV011785.1_mrna_32652	lcl|KV018443.1_mrna_41544	lcl|KQ992447.1_mrna_8455	lcl|KV011790.1_mrna_32783	lcl|KQ995682.1_mrna_12537			lcl|KV008752.1_mrna_28759
lcl|KV003207.1_mrna_22003	lcl|KQ991566.1_mrna_6971	lcl|KV013947.1_mrna_35631	lcl|KV013333.1_mrna_34909	lcl|KQ993790.1_mrna_9808	lcl|KV010348.1_mrna_31128			lcl|KQ995304.1_mrna_11627
lcl|KV007465.1_mrna_27310	lcl|KQ991698.1_mrna_7466	lcl|KQ990520.1_mrna_5627	lcl|KQ989519.1_mrna_4276	lcl|KQ995736.1_mrna_12839	lcl|KQ999881.1_mrna_18130			lcl|KV020359.1_mrna_44246
lcl|KQ990066.1_mrna_5067	lcl|KV016231.1_mrna_38820	lcl|KQ993790.1_mrna_9878	lcl|KV010001.1_mrna_30019	BGI_novel_G001081	lcl|KQ988427.1_mrna_2878			lcl|KQ988471.1_mrna_3177
lcl|KV006345.1_mrna_25998	lcl|KQ989523.1_mrna_4411	lcl|KV005005.1_mrna_23744	lcl|KQ995302.1_mrna_11499	lcl|KV005015.1_mrna_23866	lcl|KQ989535.1_mrna_4510			lcl|KV017281.1_mrna_40183
lcl|KV013352.1_mrna_34950	BGI_novel_G001097	lcl|KV013352.1_mrna_34947	lcl|KQ999839.1_mrna_17737	lcl|KV001272.1_mrna_19497	lcl|KV019564.1_mrna_42722			lcl|KV007458.1_mrna_27204
lcl|KQ993790.1_mrna_9874	lcl|KV011852.1_mrna_33234	lcl|KQ987746.1_mrna_1907	lcl|KV015082.1_mrna_37969	lcl|KV020159.1_mrna_43914	lcl|KV017149.1_mrna_39827			lcl|KQ999417.1_mrna_17219
BGI_novel_G002027	lcl|KV016225.1_mrna_38698	lcl|KQ997936.1_mrna_15189	lcl|KV014052.1_mrna_35998	lcl|KV008727.1_mrna_28725	lcl|KQ991027.1_mrna_6211			lcl|KV003151.1_mrna_21632
lcl|KQ988427.1_mrna_2870	lcl|KQ991591.1_mrna_7213	lcl|KQ988422.1_mrna_2833	lcl|KQ997936.1_mrna_15209	lcl|KQ993856.1_mrna_10369	BGI_novel_G001355			lcl|KQ998209.1_mrna_15750
lcl|KV072952.1_mrna_45907	BGI_novel_G001524	lcl|KV014928.1_mrna_37670	lcl|KQ997936.1_mrna_15212	BGI_novel_G000708	BGI_novel_G000426			lcl|KQ999330.1_mrna_16916
lcl|KQ999081.1_mrna_16447	lcl|KQ996417.1_mrna_13633	lcl|KV006899.1_mrna_26592	lcl|KV012487.1_mrna_33876	BGI_novel_G001698	lcl|KV019044.1_mrna_42276			lcl|KV011888.1_mrna_33505
lcl|KV007465.1_mrna_27324	lcl|KV010000.1_mrna_29943	lcl|KV017176.1_mrna_39896	lcl|KV019041.1_mrna_42239	lcl|KQ993789.1_mrna_9794	lcl|KV018434.1_mrna_41454			lcl|KV019586.1_mrna_42802
lcl|KQ998965.1_mrna_16110	lcl|KQ995376.1_mrna_12033	lcl|KV011838.1_mrna_33171	lcl|KV000866.1_mrna_18889	lcl|KQ991570.1_mrna_7032	lcl|KQ999417.1_mrna_17237			lcl|KV018098.1_mrna_41101
lcl|KV010001.1_mrna_29992	lcl|KQ999839.1_mrna_17773	lcl|KQ993833.1_mrna_10208	lcl|KV008237.1_mrna_28287	lcl|KQ995246.1_mrna_11222	lcl|KV020108.1_mrna_43573			BGI_novel_G002244
BGI_novel_G001215	lcl|KV002042.1_mrna_20650	lcl|KQ997520.1_mrna_14663	lcl|KV007509.1_mrna_27426	lcl|KV014880.1_mrna_37203	lcl|KV018450.1_mrna_41645			lcl|KV004990.1_mrna_23681
BGI_novel_G001541	lcl|KV014877.1_mrna_37094	lcl|KQ993852.1_mrna_10321	lcl|KV018584.1_mrna_42068	lcl|KQ993123.1_mrna_9581	lcl|KV013329.1_mrna_34877			lcl|KQ993010.1_mrna_9285
BGI_novel_G002258	lcl|KQ992374.1_mrna_8264	lcl|KV000896.1_mrna_19065	lcl|KQ995330.1_mrna_11818	lcl|KV004696.1_mrna_23547	lcl|KQ996478.1_mrna_13947			lcl|KV007458.1_mrna_27175
BGI_novel_G001496	lcl|KV003125.1_mrna_21388	lcl|KQ993893.1_mrna_10468	lcl|KQ990532.1_mrna_5704	lcl|KV014511.1_mrna_36818	lcl|KQ990066.1_mrna_5089			BGI_novel_G000721
lcl|KQ996417.1_mrna_13677	lcl|KV018450.1_mrna_41633	lcl|KV005091.1_mrna_24507	lcl|KQ997520.1_mrna_14655	BGI_novel_G002212	lcl|KV014879.1_mrna_37178			lcl|KQ993043.1_mrna_9398
lcl|KV016225.1_mrna_38752	lcl|KQ991027.1_mrna_6221	lcl|KV017185.1_mrna_39986	lcl|KQ987720.1_mrna_1769	lcl|KV009416.1_mrna_29593	lcl|KV014876.1_mrna_37004			lcl|KV014570.1_mrna_36856
lcl|KV000856.1_mrna_18868	lcl|KQ990063.1_mrna_4926	lcl|KV002472.1_mrna_20915	lcl|KV009357.1_mrna_29098	lcl|KQ999853.1_mrna_17977	lcl|KV011813.1_mrna_32960			lcl|KV009357.1_mrna_29122
BGI_novel_G000934	lcl|KV003178.1_mrna_21870	lcl|KV009364.1_mrna_29238	lcl|KQ996030.1_mrna_13209	lcl|KV002499.1_mrna_21093	lcl|KV010000.1_mrna_29958			lcl|KV019049.1_mrna_42374
lcl|KQ990357.1_mrna_5353	BGI_novel_G001071	lcl|KQ987245.1_mrna_991	lcl|KV014895.1_mrna_37431	lcl|KQ989519.1_mrna_4304	lcl|KV012487.1_mrna_33856			lcl|KV013947.1_mrna_35677
lcl|KQ988707.1_mrna_3489	lcl|KQ991122.1_mrna_6546	lcl|KV006337.1_mrna_25931	lcl|KQ996494.1_mrna_14026	BGI_novel_G000995	lcl|KV005644.1_mrna_24798			lcl|KQ999284.1_mrna_16583
lcl|KV020350.1_mrna_44238	lcl|KV011136.1_mrna_32052	lcl|KQ998981.1_mrna_16200	lcl|KV005131.1_mrna_24583	lcl|KV020120.1_mrna_43696	lcl|KV010657.1_mrna_31677			lcl|KQ990517.1_mrna_5482
BGI_novel_G000802	lcl|KV005099.1_mrna_24526	lcl|KQ989519.1_mrna_4329	lcl|KV006339.1_mrna_25961	lcl|KV013932.1_mrna_35551	lcl|KV005017.1_mrna_24040			lcl|KV006349.1_mrna_26031
lcl|KV020711.1_mrna_44434	lcl|KV005644.1_mrna_24789	lcl|KQ992353.1_mrna_8160	lcl|KV005645.1_mrna_24897	lcl|KV020403.1_mrna_44282	lcl|KQ995326.1_mrna_11793			lcl|KV020243.1_mrna_44137
lcl|KQ989607.1_mrna_4723	BGI_novel_G001257	lcl|KQ988211.1_mrna_2590	lcl|KQ988459.1_mrna_3104	BGI_novel_G001949	lcl|KQ991086.1_mrna_6448			lcl|KV020104.1_mrna_43475
lcl|KQ988441.1_mrna_3004	lcl|KV011838.1_mrna_33170	lcl|KQ987269.1_mrna_1195	lcl|KQ999417.1_mrna_17216	lcl|KV009364.1_mrna_29205	lcl|KV016225.1_mrna_38725			lcl|KQ990605.1_mrna_5957
BGI_novel_G000445	lcl|KQ987226.1_mrna_934	lcl|KQ987269.1_mrna_1248	lcl|KQ986810.1_mrna_602	lcl|KQ991596.1_mrna_7267	BGI_novel_G000246			lcl|KV013962.1_mrna_35775
lcl|KQ997936.1_mrna_15183	lcl|KQ987366.1_mrna_1563	lcl|KV002468.1_mrna_20879	lcl|KV007458.1_mrna_27123	lcl|KV018453.1_mrna_41681	lcl|KQ991595.1_mrna_7254			lcl|KV016232.1_mrna_38834
lcl|KQ989519.1_mrna_4280	lcl|KQ996975.1_mrna_14319	lcl|KV011879.1_mrna_33434	lcl|KV002470.1_mrna_20890	BGI_novel_G000175	lcl|KV011790.1_mrna_32772			lcl|KQ989523.1_mrna_4402
lcl|KV007458.1_mrna_27064	lcl|KQ988441.1_mrna_3007	lcl|KV007597.1_mrna_27575	lcl|KV016685.1_mrna_39335	lcl|KQ995363.1_mrna_11986	lcl|KV006978.1_mrna_26844			lcl|KV020186.1_mrna_44079
BGI_novel_G000096	lcl|KV015575.1_mrna_38101	lcl|KQ995330.1_mrna_11809	lcl|KV018098.1_mrna_41131	lcl|KQ986830.1_mrna_698	lcl|KQ987268.1_mrna_1118			lcl|KV003874.1_mrna_22328
lcl|KQ999307.1_mrna_16775	lcl|KQ996442.1_mrna_13826	lcl|KV009364.1_mrna_29180	lcl|KV020121.1_mrna_43707	lcl|KQ990066.1_mrna_5033	lcl|KV005017.1_mrna_24105			lcl|KQ994471.1_mrna_10625
BGI_novel_G000460	lcl|KV010113.1_mrna_30333	lcl|KQ999852.1_mrna_17938	lcl|KQ987269.1_mrna_1211	lcl|KQ987269.1_mrna_1165	lcl|KV006333.1_mrna_25694			lcl|KQ999308.1_mrna_16827
lcl|KV007492.1_mrna_27391	lcl|KV021610.1_mrna_44689	lcl|KV011895.1_mrna_33524	lcl|KQ992321.1_mrna_7945	lcl|KV017184.1_mrna_39963	lcl|KV016698.1_mrna_39437			lcl|KQ999391.1_mrna_17098
lcl|KV005017.1_mrna_23975	lcl|KV014900.1_mrna_37486	lcl|KV010113.1_mrna_30325	lcl|KV008264.1_mrna_28336	lcl|KV004986.1_mrna_23651	lcl|KV018106.1_mrna_41172			lcl|KQ988471.1_mrna_3179
lcl|KQ988415.1_mrna_2792	lcl|KV020413.1_mrna_44291	lcl|KV003144.1_mrna_21412	lcl|KQ996526.1_mrna_14117	lcl|KQ997936.1_mrna_15224	lcl|KV002472.1_mrna_20942			lcl|KV003150.1_mrna_21609
BGI_novel_G000950	lcl|KQ992380.1_mrna_8283	lcl|KV003328.1_mrna_22213	lcl|KQ995242.1_mrna_11173	lcl|KV001976.1_mrna_20514	lcl|KQ992022.1_mrna_7760			lcl|KV011204.1_mrna_32292
BGI_novel_G001084	lcl|KQ999839.1_mrna_17827	lcl|KV000914.1_mrna_19247	lcl|KQ991077.1_mrna_6429	lcl|KQ990066.1_mrna_5070	lcl|KQ993790.1_mrna_9873			lcl|KV006337.1_mrna_25901
lcl|KV006393.1_mrna_26185	lcl|KV010132.1_mrna_30423	lcl|KQ988415.1_mrna_2785	lcl|KV003914.1_mrna_22552	lcl|KV014877.1_mrna_37044	lcl|KQ992512.1_mrna_8574			BGI_novel_G001017
lcl|KQ993802.1_mrna_9926	lcl|KV013947.1_mrna_35658	lcl|KV015048.1_mrna_37896	lcl|KV010635.1_mrna_31364	lcl|KV019690.1_mrna_43210	lcl|KQ992022.1_mrna_7763			lcl|KQ990066.1_mrna_4997
lcl|KV012487.1_mrna_33863	lcl|KQ995322.1_mrna_11762	lcl|KQ997936.1_mrna_15212	BGI_novel_G001226	lcl|KQ987269.1_mrna_1133	lcl|KV005017.1_mrna_24039			lcl|KV006337.1_mrna_25899
lcl|KQ994525.1_mrna_10871	lcl|KQ995708.1_mrna_12723	lcl|KV013947.1_mrna_35625	lcl|KV003144.1_mrna_21425	lcl|KQ993849.1_mrna_10283	lcl|KV011879.1_mrna_33453			lcl|KV010000.1_mrna_29924
lcl|KV003147.1_mrna_21558	lcl|KQ989077.1_mrna_3954	lcl|KQ987269.1_mrna_1176	lcl|KQ990066.1_mrna_4986	lcl|KV014454.1_mrna_36733	lcl|KQ987269.1_mrna_1272			lcl|KQ989083.1_mrna_3969
lcl|KQ990236.1_mrna_5327	lcl|KQ993790.1_mrna_9895	lcl|KQ995736.1_mrna_12879	lcl|KV002555.1_mrna_21219	lcl|KQ988234.1_mrna_2667	lcl|KV017181.1_mrna_39925			BGI_novel_G000919
BGI_novel_G000928	lcl|KQ995309.1_mrna_11710	lcl|KV008289.1_mrna_28431	lcl|KQ987315.1_mrna_1480	lcl|KQ993856.1_mrna_10372	lcl|KV000866.1_mrna_18883			lcl|KQ992398.1_mrna_8355
lcl|KV005645.1_mrna_24841	BGI_novel_G001092	lcl|KV016695.1_mrna_39360	lcl|KQ992353.1_mrna_8164	lcl|KQ999306.1_mrna_16728	lcl|KV003914.1_mrna_22613			lcl|KV005002.1_mrna_23722
BGI_novel_G002078	lcl|KV001722.1_mrna_20013	lcl|KQ995736.1_mrna_12850	lcl|KQ995273.1_mrna_11338	lcl|KV022628.1_mrna_44802	lcl|KV009357.1_mrna_29140			lcl|KV012611.1_mrna_34288
lcl|KQ990066.1_mrna_5095	lcl|KV017149.1_mrna_39783	lcl|KQ989523.1_mrna_4429	lcl|KQ988199.1_mrna_2369	BGI_novel_G002365	lcl|KQ999851.1_mrna_17865			lcl|KV002499.1_mrna_21094
lcl|KQ988427.1_mrna_2873	BGI_novel_G002196	lcl|KQ991027.1_mrna_6194	lcl|KV017149.1_mrna_39785	lcl|KQ988432.1_mrna_2918	lcl|KQ990066.1_mrna_4967			lcl|KV000527.1_mrna_18700
BGI_novel_G001091	lcl|KQ996088.1_mrna_13369	lcl|KQ991163.1_mrna_6675	lcl|KQ993790.1_mrna_9811	lcl|KQ996029.1_mrna_13125	lcl|KV010141.1_mrna_30448			lcl|KV018098.1_mrna_41008
lcl|KV009357.1_mrna_29110	lcl|KV017181.1_mrna_39922	lcl|KQ989577.1_mrna_4652	lcl|KV009364.1_mrna_29280	lcl|KV001293.1_mrna_19608	lcl|KQ993804.1_mrna_9980			lcl|KQ996030.1_mrna_13224
lcl|KQ988191.1_mrna_2313	lcl|KV000856.1_mrna_18868	lcl|KV014900.1_mrna_37496	lcl|KQ995742.1_mrna_12901	lcl|KV016453.1_mrna_39214	BGI_novel_G001248			lcl|KV014900.1_mrna_37495
lcl|KV009364.1_mrna_29252	lcl|KQ997520.1_mrna_14654	lcl|KQ997529.1_mrna_14712	lcl|KQ995303.1_mrna_11589	lcl|KV005677.1_mrna_25050	lcl|KQ999307.1_mrna_16809			lcl|KQ998950.1_mrna_16014
BGI_novel_G000867	lcl|KV023415.1_mrna_44867	lcl|KQ998982.1_mrna_16207	lcl|KV007465.1_mrna_27326	lcl|KV007465.1_mrna_27343	lcl|KQ997028.1_mrna_14468			lcl|KQ988492.1_mrna_3228
lcl|KV005707.1_mrna_25181	lcl|KV010132.1_mrna_30379	lcl|KQ999853.1_mrna_17962	lcl|KV013947.1_mrna_35675	lcl|KQ991595.1_mrna_7248	lcl|KQ995534.1_mrna_12271			lcl|KV011785.1_mrna_32667
lcl|KQ990517.1_mrna_5492	lcl|KV009368.1_mrna_29368	lcl|KQ997694.1_mrna_15079	BGI_novel_G000509	lcl|KV006349.1_mrna_26046	lcl|KQ995303.1_mrna_11554			lcl|KV016225.1_mrna_38740
BGI_novel_G001999	lcl|KV005813.1_mrna_25436	lcl|KV020176.1_mrna_44003	lcl|KQ999839.1_mrna_17787	lcl|KQ992022.1_mrna_7722	lcl|KV060562.1_mrna_45738			lcl|KQ986770.1_mrna_413
lcl|KV005644.1_mrna_24792	lcl|KV011838.1_mrna_33058	lcl|KQ995787.1_mrna_13025	lcl|KQ995297.1_mrna_11453	lcl|KQ988223.1_mrna_2652	lcl|KV018453.1_mrna_41688			lcl|KV014110.1_mrna_36124
lcl|KQ993790.1_mrna_9907	lcl|KV003125.1_mrna_21389	lcl|KQ986804.1_mrna_556	lcl|KV016225.1_mrna_38670	lcl|KQ988415.1_mrna_2741	lcl|KV006978.1_mrna_26853			lcl|KV016671.1_mrna_39251
lcl|KQ988979.1_mrna_3540	lcl|KV016231.1_mrna_38815	lcl|KV015015.1_mrna_37857	lcl|KV018098.1_mrna_41001	lcl|KQ995744.1_mrna_12903	lcl|KV016225.1_mrna_38652			lcl|KV019586.1_mrna_42803
lcl|KQ991591.1_mrna_7216	lcl|KQ992370.1_mrna_8239	lcl|KV014880.1_mrna_37230	lcl|KQ993043.1_mrna_9392	lcl|KQ987269.1_mrna_1280	lcl|KV024731.1_mrna_44970			lcl|KQ992321.1_mrna_7928
lcl|KV003899.1_mrna_22427	BGI_novel_G000944	lcl|KQ999864.1_mrna_18036	lcl|KV014357.1_mrna_36210	lcl|KV004536.1_mrna_23227	lcl|KQ991570.1_mrna_7055			lcl|KV010113.1_mrna_30333
lcl|KQ995677.1_mrna_12509	lcl|KV010632.1_mrna_31349	lcl|KV014884.1_mrna_37347	lcl|KV020109.1_mrna_43586	lcl|KQ999821.1_mrna_17652	lcl|KV005017.1_mrna_23981			lcl|KQ997936.1_mrna_15182
lcl|KQ991552.1_mrna_6876	lcl|KQ988415.1_mrna_2761	lcl|KV011783.1_mrna_32636	lcl|KV007465.1_mrna_27288	lcl|KQ989521.1_mrna_4355	lcl|KQ991591.1_mrna_7214			lcl|KV001968.1_mrna_20474
lcl|KV020132.1_mrna_43757	lcl|KV019586.1_mrna_42777	lcl|KQ996074.1_mrna_13355	lcl|KV010144.1_mrna_30461	lcl|KQ996399.1_mrna_13482	BGI_novel_G000820			lcl|KQ990517.1_mrna_5487
lcl|KV014367.1_mrna_36386	lcl|KV020135.1_mrna_43824	lcl|KV014110.1_mrna_36113	lcl|KQ996030.1_mrna_13186	lcl|KQ995393.1_mrna_12105	lcl|KV010646.1_mrna_31611			lcl|KV015569.1_mrna_38089
lcl|KQ991293.1_mrna_6796	lcl|KV014877.1_mrna_37054	lcl|KQ999837.1_mrna_17728	lcl|KV010646.1_mrna_31566	lcl|KQ990136.1_mrna_5225	BGI_novel_G000987			lcl|KQ995671.1_mrna_12421
lcl|KV007458.1_mrna_27098	lcl|KV016288.1_mrna_39021	lcl|KV004990.1_mrna_23684	lcl|KV009360.1_mrna_29148	lcl|KV014882.1_mrna_37261	lcl|KV006883.1_mrna_26479			lcl|KV003151.1_mrna_21613
lcl|KQ999839.1_mrna_17786	lcl|KQ993854.1_mrna_10344	lcl|KQ995661.1_mrna_12329	lcl|KV020336.1_mrna_44225	lcl|KV001989.1_mrna_20565	lcl|KV011785.1_mrna_32651			BGI_novel_G001466
lcl|KV005787.1_mrna_25397	lcl|KV011863.1_mrna_33282	lcl|KQ993043.1_mrna_9387	BGI_novel_G001654	BGI_novel_G002342	lcl|KV009357.1_mrna_29135			BGI_novel_G000074
lcl|KQ990519.1_mrna_5551	lcl|KV000866.1_mrna_18898	lcl|KQ993043.1_mrna_9385	lcl|KV010000.1_mrna_29987	lcl|KV006883.1_mrna_26447	lcl|KV005017.1_mrna_23989			lcl|KV007597.1_mrna_27587
lcl|KQ989004.1_mrna_3699	lcl|KQ997540.1_mrna_14772	lcl|KV017481.1_mrna_40565	lcl|KV010185.1_mrna_30741	lcl|KV006883.1_mrna_26487	BGI_novel_G002081			lcl|KQ988996.1_mrna_3628
lcl|KV005646.1_mrna_24921	lcl|KV009364.1_mrna_29212	lcl|KQ986333.1_mrna_21	lcl|KV004990.1_mrna_23691	lcl|KQ987226.1_mrna_900	lcl|KV016225.1_mrna_38690			BGI_novel_G000770
lcl|KV000896.1_mrna_19068	BGI_novel_G001221	lcl|KQ993062.1_mrna_9472	lcl|KQ993852.1_mrna_10333	BGI_novel_G000595	lcl|KV014357.1_mrna_36259			lcl|KQ991907.1_mrna_7590
lcl|KQ989523.1_mrna_4400	lcl|KV000740.1_mrna_18792	lcl|KQ995661.1_mrna_12364	lcl|KV005645.1_mrna_24900	lcl|KQ998296.1_mrna_15845	lcl|KV016225.1_mrna_38707			lcl|KQ995708.1_mrna_12723
lcl|KV011162.1_mrna_32118	lcl|KQ994471.1_mrna_10621	lcl|KV012487.1_mrna_33888	lcl|KV016295.1_mrna_39084	lcl|KQ999872.1_mrna_18077	BGI_novel_G000590			lcl|KV009364.1_mrna_29191
BGI_novel_G000015	lcl|KQ993135.1_mrna_9593	lcl|KQ995273.1_mrna_11342	lcl|KV010132.1_mrna_30363	lcl|KV020118.1_mrna_43664	lcl|KV003914.1_mrna_22594			lcl|KV010635.1_mrna_31479
lcl|KQ987737.1_mrna_1850	lcl|KQ992321.1_mrna_7927	lcl|KV007465.1_mrna_27272	lcl|KV020165.1_mrna_43924	lcl|KV000914.1_mrna_19255	lcl|KV010132.1_mrna_30375			lcl|KV017166.1_mrna_39854
BGI_novel_G000452	lcl|KV002492.1_mrna_21064	lcl|KV014359.1_mrna_36283	lcl|KQ995710.1_mrna_12728	lcl|KV003914.1_mrna_22574	lcl|KV027641.1_mrna_45114			lcl|KQ995411.1_mrna_12142
lcl|KQ991163.1_mrna_6671	lcl|KV016695.1_mrna_39358	lcl|KV011204.1_mrna_32290	lcl|KQ988511.1_mrna_3310	lcl|KV003899.1_mrna_22482	lcl|KQ999306.1_mrna_16731			lcl|KV017184.1_mrna_39956
lcl|KV014357.1_mrna_36218	lcl|KV010155.1_mrna_30546	lcl|KV003145.1_mrna_21545	lcl|KV014852.1_mrna_36967	lcl|KV004137.1_mrna_23120	lcl|KQ986752.1_mrna_338			lcl|KV003899.1_mrna_22454
lcl|KQ992321.1_mrna_7927	lcl|KV014852.1_mrna_36927	lcl|KV004986.1_mrna_23639	lcl|KV009384.1_mrna_29484	lcl|KQ991601.1_mrna_7308	lcl|KV013386.1_mrna_35090			BGI_novel_G000763
lcl|KQ992022.1_mrna_7739	lcl|KV011790.1_mrna_32799	lcl|KV018459.1_mrna_41726	lcl|KQ986820.1_mrna_653	lcl|KQ991907.1_mrna_7588	lcl|KV007465.1_mrna_27277			BGI_novel_G000385
lcl|KV017184.1_mrna_39961	lcl|KV005015.1_mrna_23920	lcl|KQ993790.1_mrna_9868	lcl|KV006331.1_mrna_25633	lcl|KQ990109.1_mrna_5182	lcl|KQ997520.1_mrna_14657			lcl|KV019586.1_mrna_42804
lcl|KQ988428.1_mrna_2888	lcl|KV005774.1_mrna_25353		lcl|KQ988451.1_mrna_3045	lcl|KQ991552.1_mrna_6851	lcl|KQ988202.1_mrna_2466			lcl|KV000958.1_mrna_19367
lcl|KQ998099.1_mrna_15242	lcl|KQ988459.1_mrna_3115		lcl|KQ995661.1_mrna_12374	lcl|KV017210.1_mrna_40059	lcl|KQ999906.1_mrna_18210			lcl|KV002470.1_mrna_20895
lcl|KQ996029.1_mrna_13128	lcl|KQ997007.1_mrna_14427		lcl|KQ999852.1_mrna_17913	lcl|KV005656.1_mrna_24969	lcl|KV011788.1_mrna_32713			BGI_novel_G000350
lcl|KQ988202.1_mrna_2484	lcl|KV013359.1_mrna_34972		lcl|KQ995283.1_mrna_11381	lcl|KV008815.1_mrna_28919	lcl|KV010702.1_mrna_31794			lcl|KV000881.1_mrna_19008
lcl|KV011896.1_mrna_33552	lcl|KV005015.1_mrna_23887		lcl|KQ988202.1_mrna_2440	lcl|KV024500.1_mrna_44953	BGI_novel_G000781			lcl|KQ999852.1_mrna_17884
lcl|KQ987736.1_mrna_1811	lcl|KV007458.1_mrna_27088		lcl|KQ987736.1_mrna_1846	lcl|KQ990568.1_mrna_5838	lcl|KQ998120.1_mrna_15424			lcl|KQ995326.1_mrna_11791
lcl|KV113540.1_mrna_46450	lcl|KQ996399.1_mrna_13506		lcl|KV010635.1_mrna_31478	lcl|KV020143.1_mrna_43864	lcl|KV010000.1_mrna_29952			lcl|KV006337.1_mrna_25947
BGI_novel_G001510	BGI_novel_G001582		lcl|KV001297.1_mrna_19635	BGI_novel_G000284	lcl|KQ995380.1_mrna_12055			lcl|KV007465.1_mrna_27345
lcl|KV011163.1_mrna_32124	lcl|KV014362.1_mrna_36305		lcl|KV011790.1_mrna_32796	lcl|KQ999305.1_mrna_16721	lcl|KQ989519.1_mrna_4319			lcl|KQ986752.1_mrna_334
lcl|KQ989562.1_mrna_4594	BGI_novel_G001408		lcl|KV008273.1_mrna_28358	lcl|KQ994741.1_mrna_11127	BGI_novel_G001149			lcl|KV016803.1_mrna_39693
lcl|KV002470.1_mrna_20892	lcl|KV014871.1_mrna_36998		lcl|KV001989.1_mrna_20564	lcl|KQ989519.1_mrna_4272	lcl|KQ986820.1_mrna_652			lcl|KV007458.1_mrna_27147
BGI_novel_G001655	lcl|KV010623.1_mrna_31232		lcl|KQ995661.1_mrna_12321	BGI_novel_G001767	lcl|KV016225.1_mrna_38626			lcl|KQ986341.1_mrna_95
BGI_novel_G000872	lcl|KV008815.1_mrna_28944		lcl|KV019659.1_mrna_43170	lcl|KV001762.1_mrna_20166	lcl|KV009380.1_mrna_29467			lcl|KV012496.1_mrna_33942
lcl|KV011790.1_mrna_32799	lcl|KV016225.1_mrna_38631		lcl|KQ995684.1_mrna_12561	lcl|KV006337.1_mrna_25949	lcl|KV003165.1_mrna_21803			lcl|KV019676.1_mrna_43197
lcl|KQ996036.1_mrna_13266	lcl|KV016225.1_mrna_38720		lcl|KQ987720.1_mrna_1772	lcl|KV019034.1_mrna_42211	lcl|KQ988202.1_mrna_2534			lcl|KQ997000.1_mrna_14367
lcl|KQ999284.1_mrna_16579	BGI_novel_G002307		lcl|KQ996399.1_mrna_13523	lcl|KQ988193.1_mrna_2349	lcl|KQ990763.1_mrna_6084			lcl|KV003914.1_mrna_22609
lcl|KV011785.1_mrna_32650	lcl|KQ995246.1_mrna_11229		lcl|KQ986637.1_mrna_249	lcl|KV020615.1_mrna_44407	lcl|KV014852.1_mrna_36958			lcl|KV003150.1_mrna_21606
BGI_novel_G000213	lcl|KV005893.1_mrna_25514		lcl|KV019049.1_mrna_42372	lcl|KQ991163.1_mrna_6659	lcl|KV005014.1_mrna_23837			lcl|KV013932.1_mrna_35523
lcl|KV013941.1_mrna_35579	lcl|KV003151.1_mrna_21634		lcl|KV001342.1_mrna_19789	BGI_novel_G002014	lcl|KQ995363.1_mrna_11989			lcl|KQ991570.1_mrna_7061
lcl|KV013492.1_mrna_35344	lcl|KQ997936.1_mrna_15148		lcl|KQ987720.1_mrna_1718	lcl|KV010646.1_mrna_31643	lcl|KV016225.1_mrna_38642			lcl|KV009368.1_mrna_29357
lcl|KV018179.1_mrna_41323	lcl|KQ997612.1_mrna_14974		lcl|KV016225.1_mrna_38709	lcl|KV003914.1_mrna_22559	lcl|KQ990357.1_mrna_5368			lcl|KV014110.1_mrna_36102
lcl|KV001317.1_mrna_19712	BGI_novel_G002293		lcl|KV014110.1_mrna_36097	lcl|KV005015.1_mrna_23907	lcl|KQ995662.1_mrna_12389			lcl|KV016685.1_mrna_39294
lcl|KQ999368.1_mrna_17016	lcl|KV002472.1_mrna_20955		lcl|KV006886.1_mrna_26517	lcl|KQ996096.1_mrna_13378	lcl|KQ992555.1_mrna_8757			lcl|KV014893.1_mrna_37408
lcl|KV014852.1_mrna_36927	lcl|KV000896.1_mrna_19084		lcl|KQ986341.1_mrna_92	lcl|KQ987249.1_mrna_1027	lcl|KV000919.1_mrna_19283			lcl|KQ990517.1_mrna_5460
lcl|KV005073.1_mrna_24446	BGI_novel_G001175		lcl|KQ999391.1_mrna_17095	lcl|KQ997540.1_mrna_14747	lcl|KQ994517.1_mrna_10844			lcl|KV017450.1_mrna_40345
lcl|KV003883.1_mrna_22381	lcl|KQ991562.1_mrna_6926		lcl|KQ996983.1_mrna_14335	lcl|KQ998099.1_mrna_15254	lcl|KQ987833.1_mrna_2109			lcl|KQ998965.1_mrna_16114
lcl|KQ990357.1_mrna_5363	lcl|KQ999391.1_mrna_17098		lcl|KQ993851.1_mrna_10302	lcl|KV018098.1_mrna_41077	lcl|KV019580.1_mrna_42748			lcl|KV012499.1_mrna_33958
lcl|KV011785.1_mrna_32687	lcl|KQ987737.1_mrna_1850		lcl|KV011824.1_mrna_32997	lcl|KV018468.1_mrna_41807	lcl|KQ998099.1_mrna_15252			lcl|KV018434.1_mrna_41465
lcl|KQ989092.1_mrna_3983	lcl|KV003151.1_mrna_21620		lcl|KQ992378.1_mrna_8272	lcl|KQ995303.1_mrna_11616	lcl|KQ993811.1_mrna_10023			lcl|KV005005.1_mrna_23801
lcl|KQ991027.1_mrna_6221	lcl|KQ991562.1_mrna_6925		lcl|KQ996036.1_mrna_13261	lcl|KQ993790.1_mrna_9838	lcl|KQ995675.1_mrna_12482			lcl|KV020575.1_mrna_44396
lcl|KV009364.1_mrna_29228	lcl|KV019098.1_mrna_42535		lcl|KV013932.1_mrna_35507	lcl|KV011788.1_mrna_32744	lcl|KV018098.1_mrna_41019			lcl|KV020045.1_mrna_43340
lcl|KQ988511.1_mrna_3312	lcl|KQ987245.1_mrna_982		lcl|KQ999864.1_mrna_18036	lcl|KQ993849.1_mrna_10282	lcl|KQ991027.1_mrna_6199			lcl|KQ988436.1_mrna_2963
lcl|KV024243.1_mrna_44932	lcl|KQ986756.1_mrna_361		lcl|KV018098.1_mrna_41036	lcl|KQ988189.1_mrna_2289	lcl|KV020045.1_mrna_43341			BGI_novel_G000899
lcl|KQ993043.1_mrna_9400	lcl|KV013955.1_mrna_35742		lcl|KQ999524.1_mrna_17530	BGI_novel_G001498	lcl|KV006334.1_mrna_25807			lcl|KV005644.1_mrna_24780
BGI_novel_G001199	lcl|KQ991573.1_mrna_7144		lcl|KQ993804.1_mrna_9965	lcl|KQ989519.1_mrna_4290	BGI_novel_G002135			lcl|KQ990520.1_mrna_5612
lcl|KV010001.1_mrna_30019	lcl|KV010679.1_mrna_31731		lcl|KV003883.1_mrna_22370	lcl|KQ994480.1_mrna_10688	lcl|KQ989535.1_mrna_4508			lcl|KQ997528.1_mrna_14695
lcl|KV012839.1_mrna_34562	lcl|KQ992022.1_mrna_7733		lcl|KQ987224.1_mrna_869	lcl|KQ986788.1_mrna_484	lcl|KV015599.1_mrna_38217			lcl|KQ999406.1_mrna_17154
lcl|KV007462.1_mrna_27231	lcl|KQ995487.1_mrna_12248		lcl|KV013332.1_mrna_34900	lcl|KQ993856.1_mrna_10366	lcl|KV006337.1_mrna_25900			lcl|KV014110.1_mrna_36117
BGI_novel_G000414	lcl|KQ999307.1_mrna_16808		lcl|KV005033.1_mrna_24245	BGI_novel_G001914	BGI_novel_G000553			lcl|KV005017.1_mrna_24120
lcl|KV020242.1_mrna_44135	lcl|KV010737.1_mrna_31877		lcl|KV017184.1_mrna_39949	lcl|KV009364.1_mrna_29259	lcl|KV006337.1_mrna_25849			lcl|KV016231.1_mrna_38821
lcl|KV035329.1_mrna_45276	lcl|KQ997529.1_mrna_14708		lcl|KQ989523.1_mrna_4391	lcl|KQ986359.1_mrna_142	lcl|KV000899.1_mrna_19123			lcl|KV011876.1_mrna_33386
lcl|KV016225.1_mrna_38682	lcl|KQ995242.1_mrna_11180			lcl|KV003144.1_mrna_21437	lcl|KQ995379.1_mrna_12050			lcl|KV007509.1_mrna_27445
lcl|KV007919.1_mrna_28146	lcl|KV000877.1_mrna_18972			lcl|KV009364.1_mrna_29278	lcl|KQ996399.1_mrna_13488			BGI_novel_G001092
lcl|KQ988191.1_mrna_2323	lcl|KQ990519.1_mrna_5533			lcl|KQ992353.1_mrna_8165	lcl|KQ992022.1_mrna_7799			lcl|KV011876.1_mrna_33396
lcl|KV005053.1_mrna_24360	lcl|KV019564.1_mrna_42734			lcl|KQ996969.1_mrna_14299	lcl|KV005002.1_mrna_23711			lcl|KV014877.1_mrna_37098
lcl|KV014895.1_mrna_37438	lcl|KV010000.1_mrna_29912			lcl|KV005015.1_mrna_23898	lcl|KV008237.1_mrna_28276			lcl|KV018516.1_mrna_41946
lcl|KV009368.1_mrna_29368	lcl|KQ987282.1_mrna_1346			lcl|KV010657.1_mrna_31681	lcl|KQ986810.1_mrna_600			lcl|KV023060.1_mrna_44840
BGI_novel_G000926	lcl|KQ990683.1_mrna_6066			lcl|KV019580.1_mrna_42737	lcl|KQ988989.1_mrna_3595			lcl|KV006884.1_mrna_26502
lcl|KV007458.1_mrna_27132	lcl|KV000896.1_mrna_19067			lcl|KV019044.1_mrna_42273	lcl|KV018098.1_mrna_41111			lcl|KQ991163.1_mrna_6681
lcl|KQ995298.1_mrna_11464	lcl|KV003272.1_mrna_22135			lcl|KV014487.1_mrna_36800	lcl|KV010373.1_mrna_31148			lcl|KV010638.1_mrna_31526
lcl|KQ993804.1_mrna_9979	lcl|KV007868.1_mrna_28080			lcl|KQ995303.1_mrna_11583	lcl|KQ998113.1_mrna_15380			lcl|KV003151.1_mrna_21619
lcl|KV012822.1_mrna_34450	lcl|KV306893.1_mrna_47714			lcl|KQ994539.1_mrna_10913	lcl|KV007434.1_mrna_27015			lcl|KV014523.1_mrna_36828
lcl|KQ995684.1_mrna_12562	BGI_novel_G001017			lcl|KV015567.1_mrna_38052	lcl|KV010000.1_mrna_29904			lcl|KV016231.1_mrna_38813
lcl|KV003905.1_mrna_22512	lcl|KV020121.1_mrna_43706			BGI_novel_G000576	lcl|KV004986.1_mrna_23656			lcl|KQ993789.1_mrna_9800
BGI_novel_G002208	lcl|KV017789.1_mrna_40945			lcl|KQ995330.1_mrna_11817	lcl|KV005015.1_mrna_23905			lcl|KV014880.1_mrna_37202
lcl|KV017460.1_mrna_40432	lcl|KV064968.1_mrna_45802			lcl|KQ995326.1_mrna_11795	lcl|KV014950.1_mrna_37735			lcl|KQ990526.1_mrna_5648
BGI_novel_G002223	lcl|KV008751.1_mrna_28750			lcl|KV010000.1_mrna_29893	lcl|KV006883.1_mrna_26481			BGI_novel_G000076
BGI_novel_G000192	lcl|KQ998120.1_mrna_15432			lcl|KV010646.1_mrna_31595	lcl|KV014884.1_mrna_37363			lcl|KV000472.1_mrna_18586
lcl|KQ992374.1_mrna_8264	lcl|KV016225.1_mrna_38605			lcl|KQ987247.1_mrna_1008	lcl|KQ990520.1_mrna_5576			BGI_novel_G001864
lcl|KV000901.1_mrna_19183	lcl|KV016685.1_mrna_39292			lcl|KV009368.1_mrna_29370	lcl|KQ991082.1_mrna_6438			lcl|KV011838.1_mrna_33140
lcl|KQ990063.1_mrna_4926	lcl|KQ986820.1_mrna_645			lcl|KQ987269.1_mrna_1130	BGI_novel_G000803			lcl|KQ995755.1_mrna_12945
lcl|KV016269.1_mrna_38968	lcl|KV063376.1_mrna_45778			lcl|KV011788.1_mrna_32731	lcl|KQ989607.1_mrna_4726			lcl|KV012500.1_mrna_33983
lcl|KQ992981.1_mrna_9080	lcl|KQ988199.1_mrna_2400			BGI_novel_G002385	lcl|KV012492.1_mrna_33906			lcl|KV003151.1_mrna_21635
lcl|KV000914.1_mrna_19242	lcl|KV003165.1_mrna_21793			lcl|KQ996462.1_mrna_13893	lcl|KQ998965.1_mrna_16117			lcl|KV000536.1_mrna_18707
lcl|KV018098.1_mrna_41085	lcl|KV007458.1_mrna_27147			lcl|KQ996514.1_mrna_14089	lcl|KQ995429.1_mrna_12183			lcl|KQ991616.1_mrna_7371
BGI_novel_G001736	lcl|KV016685.1_mrna_39296			lcl|KV003147.1_mrna_21563	lcl|KQ986815.1_mrna_609			lcl|KQ997936.1_mrna_15184
lcl|KV011198.1_mrna_32271	lcl|KV019586.1_mrna_42778			lcl|KQ993802.1_mrna_9928	lcl|KQ997036.1_mrna_14486			lcl|KV019621.1_mrna_43042
BGI_novel_G000944	lcl|KQ988415.1_mrna_2764			lcl|KQ987744.1_mrna_1895	lcl|KV012839.1_mrna_34599			lcl|KQ999852.1_mrna_17917
BGI_novel_G001737	lcl|KV006334.1_mrna_25809			lcl|KQ999417.1_mrna_17218	lcl|KV011136.1_mrna_32051			lcl|KV012648.1_mrna_34331
lcl|KQ993005.1_mrna_9237	BGI_novel_G002371			lcl|KV006337.1_mrna_25884	lcl|KV012839.1_mrna_34547			lcl|KQ990519.1_mrna_5563
lcl|KQ997529.1_mrna_14708	lcl|KV017149.1_mrna_39778			lcl|KQ993790.1_mrna_9882	lcl|KQ995736.1_mrna_12880			lcl|KQ988415.1_mrna_2766
lcl|KV014880.1_mrna_37193	lcl|KQ993851.1_mrna_10295			lcl|KQ997528.1_mrna_14689	lcl|KV004542.1_mrna_23246			lcl|KV005017.1_mrna_24071
lcl|KV009364.1_mrna_29226	lcl|KV163837.1_mrna_46956			lcl|KQ987720.1_mrna_1739	lcl|KV020118.1_mrna_43674			lcl|KV009364.1_mrna_29233
lcl|KV018160.1_mrna_41303	lcl|KV019586.1_mrna_42782			lcl|KV017482.1_mrna_40577	lcl|KV003912.1_mrna_22547			lcl|KV014396.1_mrna_36536
lcl|KV012520.1_mrna_34087	lcl|KQ989523.1_mrna_4400			BGI_novel_G001016	lcl|KV009364.1_mrna_29288			lcl|KQ998129.1_mrna_15498
lcl|KV003152.1_mrna_21681	lcl|KV021241.1_mrna_44597			lcl|KQ986804.1_mrna_547	lcl|KQ996423.1_mrna_13694			lcl|KV023065.1_mrna_44842
lcl|KV005932.1_mrna_25567	lcl|KV015575.1_mrna_38102			lcl|KV020580.1_mrna_44398	lcl|KQ988217.1_mrna_2639			lcl|KV011217.1_mrna_32324
lcl|KV012530.1_mrna_34124	BGI_novel_G000692			lcl|KQ999821.1_mrna_17654	lcl|KV003914.1_mrna_22631			lcl|KV017478.1_mrna_40528
lcl|KV011838.1_mrna_33058	lcl|KV005017.1_mrna_24070			lcl|KV006349.1_mrna_26041	lcl|KQ998961.1_mrna_16077			lcl|KV001812.1_mrna_20311
lcl|KQ995303.1_mrna_11600	lcl|KQ999308.1_mrna_16827			lcl|KV019049.1_mrna_42383	lcl|KV014880.1_mrna_37220			lcl|KV002472.1_mrna_20937
lcl|KV009946.1_mrna_29871	lcl|KV000958.1_mrna_19365			lcl|KQ992022.1_mrna_7765	lcl|KV020163.1_mrna_43921			lcl|KV009368.1_mrna_29359
lcl|KV013995.1_mrna_35903	lcl|KQ986637.1_mrna_252			lcl|KV014877.1_mrna_37091	lcl|KV008727.1_mrna_28732			lcl|KV003896.1_mrna_22424
lcl|KV007759.1_mrna_27824	lcl|KV001733.1_mrna_20054			lcl|KQ990520.1_mrna_5618	lcl|KV010144.1_mrna_30463			lcl|KQ993790.1_mrna_9875
lcl|KQ993852.1_mrna_10339	lcl|KV004596.1_mrna_23422			BGI_novel_G001996	lcl|KV019044.1_mrna_42277			lcl|KV019580.1_mrna_42743
lcl|KQ987269.1_mrna_1131	BGI_novel_G001162			lcl|KV011783.1_mrna_32640	lcl|KQ988202.1_mrna_2533			lcl|KV013962.1_mrna_35780
lcl|KV012822.1_mrna_34459	lcl|KV007443.1_mrna_27022			BGI_novel_G002397	lcl|KQ986811.1_mrna_604			lcl|KV010072.1_mrna_30261
lcl|KV000922.1_mrna_19304	lcl|KV016685.1_mrna_39279			lcl|KQ990595.1_mrna_5928	lcl|KQ995351.1_mrna_11892			lcl|KQ996417.1_mrna_13639
lcl|KQ993409.1_mrna_9706	lcl|KV014115.1_mrna_36152			lcl|KQ999852.1_mrna_17904	lcl|KV010626.1_mrna_31290			lcl|KQ995304.1_mrna_11626
lcl|KQ989535.1_mrna_4496	lcl|KV003917.1_mrna_22664			lcl|KV000448.1_mrna_18510	lcl|KV021299.1_mrna_44618			lcl|KV007509.1_mrna_27423
lcl|KQ999311.1_mrna_16851	lcl|KQ998965.1_mrna_16104			lcl|KV004655.1_mrna_23522	lcl|KV003125.1_mrna_21395			lcl|KQ987226.1_mrna_927
lcl|KV001722.1_mrna_20013	lcl|KQ991570.1_mrna_7061			BGI_novel_G000233	lcl|KV010000.1_mrna_29891			lcl|KV020278.1_mrna_44184
lcl|KQ989546.1_mrna_4540	lcl|KQ996513.1_mrna_14086			lcl|KV004605.1_mrna_23457	lcl|KQ988415.1_mrna_2772			lcl|KV019049.1_mrna_42346
lcl|KQ996030.1_mrna_13227	lcl|KV020104.1_mrna_43472			lcl|KV017166.1_mrna_39847	lcl|KQ991636.1_mrna_7408			lcl|KV010635.1_mrna_31368
lcl|KQ999003.1_mrna_16293	lcl|KQ990066.1_mrna_4968			lcl|KV012487.1_mrna_33869	lcl|KV012506.1_mrna_34018			lcl|KQ988422.1_mrna_2831
lcl|KV003883.1_mrna_22345	lcl|KV018467.1_mrna_41790			lcl|KV005645.1_mrna_24907	lcl|KQ995303.1_mrna_11586			lcl|KQ987226.1_mrna_934
BGI_novel_G001809	lcl|KQ995297.1_mrna_11445			lcl|KV003144.1_mrna_21498	lcl|KV019580.1_mrna_42747			lcl|KQ993135.1_mrna_9594
lcl|KV011895.1_mrna_33542	lcl|KV017149.1_mrna_39822			lcl|KQ996429.1_mrna_13744	lcl|KV017501.1_mrna_40660			lcl|KV000919.1_mrna_19281
BGI_novel_G000939	lcl|KV016225.1_mrna_38641			lcl|KV014367.1_mrna_36399	lcl|KQ999852.1_mrna_17921			lcl|KV007458.1_mrna_27112
lcl|KV005645.1_mrna_24918	lcl|KV009357.1_mrna_29142			lcl|KQ993804.1_mrna_9969	lcl|KV005015.1_mrna_23859			lcl|KV010132.1_mrna_30423
lcl|KV005017.1_mrna_23974	lcl|KV003144.1_mrna_21447			lcl|KV014927.1_mrna_37655	lcl|KQ991027.1_mrna_6220			lcl|KV010623.1_mrna_31232
lcl|KV006909.1_mrna_26634	BGI_novel_G000770			lcl|KQ986359.1_mrna_143	lcl|KV000856.1_mrna_18863			lcl|KV018443.1_mrna_41526
lcl|KQ993790.1_mrna_9826	lcl|KV001033.1_mrna_19438			lcl|KQ989117.1_mrna_4036	lcl|KQ990516.1_mrna_5424			lcl|KV005015.1_mrna_23926
lcl|KV010110.1_mrna_30305	lcl|KV011790.1_mrna_32809			lcl|KV013932.1_mrna_35550	lcl|KV002325.1_mrna_20761			lcl|KQ995380.1_mrna_12066
BGI_novel_G001118	lcl|KV003912.1_mrna_22546			lcl|KQ998955.1_mrna_16045	lcl|KV018450.1_mrna_41644			lcl|KQ993790.1_mrna_9908
lcl|KV012500.1_mrna_33973	BGI_novel_G000213			lcl|KV019588.1_mrna_42859	lcl|KQ987737.1_mrna_1849			BGI_novel_G000314
lcl|KV016695.1_mrna_39358	lcl|KV014878.1_mrna_37159			lcl|KQ990520.1_mrna_5630	lcl|KV019599.1_mrna_42935			lcl|KV010132.1_mrna_30372
lcl|KQ995675.1_mrna_12477	lcl|KV000922.1_mrna_19300			lcl|KQ996497.1_mrna_14055	lcl|KV011136.1_mrna_32017			lcl|KQ987720.1_mrna_1742
lcl|KV005002.1_mrna_23725	lcl|KV007465.1_mrna_27327			lcl|KQ993789.1_mrna_9789	lcl|KV005921.1_mrna_25546			lcl|KV017293.1_mrna_40208
lcl|KQ995242.1_mrna_11179	lcl|KV014110.1_mrna_36091			lcl|KV019564.1_mrna_42703	lcl|KV013947.1_mrna_35617			lcl|KQ987245.1_mrna_963
lcl|KV000488.1_mrna_18613	lcl|KV003152.1_mrna_21651			lcl|KV011785.1_mrna_32655	lcl|KV003147.1_mrna_21560			lcl|KV006349.1_mrna_26047
BGI_novel_G002306	lcl|KV006345.1_mrna_26006			lcl|KQ987736.1_mrna_1815	lcl|KQ989004.1_mrna_3698			lcl|KV016701.1_mrna_39480
lcl|KQ988447.1_mrna_3027	lcl|KV007509.1_mrna_27445			lcl|KV001845.1_mrna_20356	lcl|KQ995755.1_mrna_12944			lcl|KV020138.1_mrna_43832
lcl|KV016225.1_mrna_38599	lcl|KQ986902.1_mrna_780			lcl|KV005707.1_mrna_25206	lcl|KQ995322.1_mrna_11765			lcl|KV003874.1_mrna_22319
BGI_novel_G002134	lcl|KV020599.1_mrna_44404			lcl|KQ993849.1_mrna_10285	lcl|KV013932.1_mrna_35493			lcl|KV014365.1_mrna_36369
lcl|KV011852.1_mrna_33234	lcl|KV007509.1_mrna_27469			lcl|KQ999018.1_mrna_16322	lcl|KV008237.1_mrna_28274			lcl|KV015575.1_mrna_38101
lcl|KV017496.1_mrna_40640	lcl|KV015671.1_mrna_38429			lcl|KV018497.1_mrna_41883	lcl|KV016685.1_mrna_39338			lcl|KV003972.1_mrna_22886
lcl|KQ991573.1_mrna_7144	lcl|KV003896.1_mrna_22415			lcl|KV000901.1_mrna_19146	lcl|KQ991907.1_mrna_7601			lcl|KQ989075.1_mrna_3934
lcl|KQ987226.1_mrna_936	lcl|KQ992022.1_mrna_7762			lcl|KV020705.1_mrna_44432	lcl|KV005005.1_mrna_23761			lcl|KV015601.1_mrna_38236
lcl|KQ999839.1_mrna_17779	BGI_novel_G001158			lcl|KV005644.1_mrna_24817	lcl|KQ998982.1_mrna_16208			lcl|KQ995297.1_mrna_11444
lcl|KV011788.1_mrna_32741	lcl|KV010132.1_mrna_30366			lcl|KV002448.1_mrna_20786	lcl|KQ992316.1_mrna_7898			lcl|KV006335.1_mrna_25822
lcl|KQ991616.1_mrna_7370	lcl|KQ999851.1_mrna_17869			lcl|KV013359.1_mrna_34968	lcl|KV019564.1_mrna_42709			lcl|KQ998205.1_mrna_15680
lcl|KV010132.1_mrna_30404	lcl|KV017184.1_mrna_39956			lcl|KQ996029.1_mrna_13126	lcl|KQ991163.1_mrna_6650			lcl|KQ989636.1_mrna_4767
lcl|KQ990066.1_mrna_4991	lcl|KQ998209.1_mrna_15752			lcl|KQ988202.1_mrna_2520	lcl|KV006883.1_mrna_26438			lcl|KV005675.1_mrna_25039
lcl|KV006331.1_mrna_25632	lcl|KV018434.1_mrna_41449			lcl|KV010635.1_mrna_31398	lcl|KV014436.1_mrna_36672			BGI_novel_G000259
lcl|KV010828.1_mrna_31960	lcl|KV005015.1_mrna_23915			lcl|KV009364.1_mrna_29300	lcl|KQ996030.1_mrna_13172			lcl|KQ990526.1_mrna_5642
lcl|KV001281.1_mrna_19538	lcl|KV016225.1_mrna_38656			lcl|KV012839.1_mrna_34587	lcl|KV009364.1_mrna_29257			lcl|KQ993851.1_mrna_10295
lcl|KQ988202.1_mrna_2524	lcl|KQ993064.1_mrna_9480			lcl|KV003302.1_mrna_22175	lcl|KQ992022.1_mrna_7780			lcl|KV006334.1_mrna_25748
lcl|KQ989523.1_mrna_4401	lcl|KV008320.1_mrna_28526			lcl|KQ987269.1_mrna_1268	lcl|KQ987269.1_mrna_1203			lcl|KQ999852.1_mrna_17940
lcl|KV012513.1_mrna_34049	lcl|KV003150.1_mrna_21609			lcl|KV011866.1_mrna_33301	lcl|KV016685.1_mrna_39333			lcl|KV010164.1_mrna_30651
lcl|KV005015.1_mrna_23923	lcl|KV018098.1_mrna_41100			lcl|KQ996030.1_mrna_13157	lcl|KV010635.1_mrna_31454			lcl|KQ986815.1_mrna_610
lcl|KV005774.1_mrna_25353	lcl|KV007492.1_mrna_27391			lcl|KV005682.1_mrna_25066	lcl|KQ998108.1_mrna_15341			lcl|KV018193.1_mrna_41333
lcl|KV006888.1_mrna_26530	lcl|KQ987905.1_mrna_2180			lcl|KQ988422.1_mrna_2826	lcl|KQ991570.1_mrna_7067			lcl|KV002457.1_mrna_20823
lcl|KQ995661.1_mrna_12312	lcl|KV006337.1_mrna_25901			lcl|KV018562.1_mrna_42033	lcl|KV020211.1_mrna_44109			lcl|KQ999839.1_mrna_17791
lcl|KV010144.1_mrna_30464	lcl|KV019112.1_mrna_42552			lcl|KV020242.1_mrna_44136	lcl|KV006978.1_mrna_26852			lcl|KV002457.1_mrna_20813
lcl|KV006378.1_mrna_26141	lcl|KV018098.1_mrna_41065			lcl|KQ987269.1_mrna_1245	lcl|KQ992022.1_mrna_7748			lcl|KV016232.1_mrna_38831
lcl|KQ988415.1_mrna_2761	lcl|KV005015.1_mrna_23914			lcl|KQ989008.1_mrna_3713	lcl|KV014369.1_mrna_36410			lcl|KV003151.1_mrna_21620
lcl|KV019602.1_mrna_42964	lcl|KV006883.1_mrna_26475			lcl|KQ993830.1_mrna_10196	lcl|KV017293.1_mrna_40204			lcl|KV023151.1_mrna_44852
lcl|KV016230.1_mrna_38808	lcl|KV006333.1_mrna_25685			lcl|KV013932.1_mrna_35525	lcl|KQ992316.1_mrna_7896			lcl|KV009364.1_mrna_29311
lcl|KV011162.1_mrna_32112	lcl|KV014436.1_mrna_36675			lcl|KV010000.1_mrna_29985	lcl|KV012591.1_mrna_34268			lcl|KQ999846.1_mrna_17839
BGI_novel_G000444	lcl|KV003887.1_mrna_22410			lcl|KV012822.1_mrna_34456	lcl|KV018436.1_mrna_41484			lcl|KQ999005.1_mrna_16301
lcl|KV000456.1_mrna_18538	BGI_novel_G000550			lcl|KV012529.1_mrna_34121	BGI_novel_G001862			lcl|KQ991163.1_mrna_6677
lcl|KV013932.1_mrna_35563	lcl|KV018160.1_mrna_41303			lcl|KV020331.1_mrna_44219	lcl|KQ993828.1_mrna_10154			lcl|KQ999358.1_mrna_17001
lcl|KV013333.1_mrna_34910	lcl|KQ987720.1_mrna_1757			lcl|KV014110.1_mrna_36103	lcl|KV019041.1_mrna_42248			lcl|KV008751.1_mrna_28740
lcl|KV016225.1_mrna_38656	lcl|KQ999852.1_mrna_17930			lcl|KQ988202.1_mrna_2446	lcl|KV017481.1_mrna_40550			lcl|KQ992483.1_mrna_8531
lcl|KV005696.1_mrna_25139	lcl|KQ987226.1_mrna_936			lcl|KV005645.1_mrna_24916	lcl|KQ998119.1_mrna_15417			lcl|KQ991570.1_mrna_7035
BGI_novel_G000733	lcl|KQ988199.1_mrna_2376			lcl|KQ986333.1_mrna_46	lcl|KV003152.1_mrna_21652			lcl|KQ997936.1_mrna_15208
lcl|KV002483.1_mrna_21024	lcl|KQ989523.1_mrna_4402			lcl|KV005727.1_mrna_25248	lcl|KV009467.1_mrna_29688			lcl|KV007465.1_mrna_27291
lcl|KV015577.1_mrna_38131	lcl|KV019586.1_mrna_42806			lcl|KQ998178.1_mrna_15638	lcl|KV017465.1_mrna_40470			lcl|KQ987746.1_mrna_1912
lcl|KV006333.1_mrna_25688	lcl|KV018098.1_mrna_41067			lcl|KV014876.1_mrna_37019	lcl|KV013955.1_mrna_35741			lcl|KV010737.1_mrna_31877
lcl|KV000866.1_mrna_18890	lcl|KQ995380.1_mrna_12051			lcl|KQ986804.1_mrna_568	lcl|KV012859.1_mrna_34665			BGI_novel_G000976
BGI_novel_G000544	lcl|KV003152.1_mrna_21708			lcl|KV016701.1_mrna_39467	lcl|KQ998432.1_mrna_15882			lcl|KV003185.1_mrna_21922
lcl|KV009389.1_mrna_29504	lcl|KQ992534.1_mrna_8682			lcl|KV012487.1_mrna_33832	lcl|KQ998108.1_mrna_15323			lcl|KQ987245.1_mrna_964
lcl|KQ999314.1_mrna_16867	lcl|KV006331.1_mrna_25630			lcl|KQ998130.1_mrna_15501	BGI_novel_G001534			lcl|KQ987269.1_mrna_1208
lcl|KQ990066.1_mrna_5028	lcl|KV013932.1_mrna_35563			lcl|KQ999487.1_mrna_17465	lcl|KQ988979.1_mrna_3543			BGI_novel_G001096
lcl|KV016294.1_mrna_39059	lcl|KV019146.1_mrna_42605			lcl|KV010160.1_mrna_30635	lcl|KQ988032.1_mrna_2238			lcl|KQ993072.1_mrna_9510
BGI_novel_G001299	lcl|KV016696.1_mrna_39421			lcl|KV012839.1_mrna_34569	BGI_novel_G002315			lcl|KQ995363.1_mrna_11972
BGI_novel_G001750	lcl|KV020575.1_mrna_44396			lcl|KQ997619.1_mrna_14993	lcl|KV016696.1_mrna_39388			lcl|KQ989518.1_mrna_4244
lcl|KV005865.1_mrna_25490	lcl|KV001792.1_mrna_20259			lcl|KQ989519.1_mrna_4314	lcl|KV016685.1_mrna_39310			lcl|KQ990516.1_mrna_5414
BGI_novel_G002285	lcl|KQ988436.1_mrna_2952			BGI_novel_G000330	lcl|KV013947.1_mrna_35604			lcl|KQ991027.1_mrna_6212
lcl|KV019592.1_mrna_42886	lcl|KQ988415.1_mrna_2792			lcl|KV008791.1_mrna_28873	lcl|KQ988996.1_mrna_3623			lcl|KV006883.1_mrna_26423
lcl|KQ999851.1_mrna_17869	lcl|KV008275.1_mrna_28377			lcl|KV004990.1_mrna_23678	lcl|KQ993852.1_mrna_10331			lcl|KV000922.1_mrna_19303
lcl|KV016846.1_mrna_39720	BGI_novel_G002092			BGI_novel_G001554	lcl|KV004986.1_mrna_23648			lcl|KQ991570.1_mrna_7076
lcl|KQ990526.1_mrna_5638	lcl|KQ995778.1_mrna_13011			lcl|KQ993790.1_mrna_9896	lcl|KQ989058.1_mrna_3879			lcl|KV010626.1_mrna_31285
lcl|KQ987245.1_mrna_987	lcl|KV005017.1_mrna_24063			lcl|KV008289.1_mrna_28430	lcl|KV007509.1_mrna_27452			lcl|KQ991562.1_mrna_6938
lcl|KQ991552.1_mrna_6854	lcl|KV017450.1_mrna_40345			lcl|KV016232.1_mrna_38830	lcl|KV018450.1_mrna_41621			lcl|KV003914.1_mrna_22621
lcl|KV013947.1_mrna_35657	lcl|KQ996417.1_mrna_13639			lcl|KQ993813.1_mrna_10063	lcl|KV010635.1_mrna_31504			lcl|KQ988415.1_mrna_2767
lcl|KQ998106.1_mrna_15304	lcl|KV011198.1_mrna_32271			lcl|KV017586.1_mrna_40830	lcl|KV003914.1_mrna_22555			lcl|KQ998209.1_mrna_15749
lcl|KV003883.1_mrna_22369	lcl|KQ995545.1_mrna_12278			lcl|KQ987245.1_mrna_994	lcl|KV001717.1_mrna_19983			lcl|KV003272.1_mrna_22135
BGI_novel_G002059	BGI_novel_G002013			lcl|KQ998113.1_mrna_15376	lcl|KQ989518.1_mrna_4242			lcl|KV011252.1_mrna_32404
lcl|KQ987269.1_mrna_1273	lcl|KQ999303.1_mrna_16703			lcl|KQ998209.1_mrna_15737	BGI_novel_G000619			lcl|KV006978.1_mrna_26851
lcl|KV005015.1_mrna_23924	lcl|KQ987512.1_mrna_1701			lcl|KV001733.1_mrna_20059	lcl|KV011824.1_mrna_32994			lcl|KQ999308.1_mrna_16815
lcl|KQ993851.1_mrna_10301	lcl|KV010635.1_mrna_31397			lcl|KQ993804.1_mrna_9952	lcl|KQ995242.1_mrna_11208			lcl|KQ999839.1_mrna_17804
lcl|KV018529.1_mrna_41979	lcl|KV011879.1_mrna_33436			lcl|KQ995363.1_mrna_11977	lcl|KV007458.1_mrna_27174			lcl|KV018436.1_mrna_41492
BGI_novel_G000787	BGI_novel_G001104			lcl|KV009380.1_mrna_29458	lcl|KQ998099.1_mrna_15246			lcl|KV006349.1_mrna_26044
lcl|KV006333.1_mrna_25675	lcl|KQ992022.1_mrna_7800			lcl|KQ991591.1_mrna_7202	lcl|KQ992296.1_mrna_7884			lcl|KQ986336.1_mrna_64
lcl|KQ998965.1_mrna_16104	lcl|KQ995256.1_mrna_11272			lcl|KV014882.1_mrna_37268	lcl|KV020344.1_mrna_44232			BGI_novel_G000009
lcl|KQ989117.1_mrna_4047	lcl|KQ989515.1_mrna_4183			lcl|KQ992334.1_mrna_8054	lcl|KV000448.1_mrna_18515			lcl|KV006337.1_mrna_25898
lcl|KV011796.1_mrna_32846	lcl|KQ998965.1_mrna_16101			lcl|KV013332.1_mrna_34886	lcl|KV007465.1_mrna_27302			lcl|KV010031.1_mrna_30149
BGI_novel_G000543	lcl|KQ998961.1_mrna_16070			lcl|KQ988979.1_mrna_3584	lcl|KV003883.1_mrna_22397			lcl|KQ995736.1_mrna_12869
lcl|KQ999853.1_mrna_17973	lcl|KV018443.1_mrna_41526			BGI_novel_G000651	lcl|KV014110.1_mrna_36122			lcl|KQ992353.1_mrna_8168
lcl|KV018443.1_mrna_41541	lcl|KQ986756.1_mrna_365			lcl|KV012839.1_mrna_34539	lcl|KQ996029.1_mrna_13133			lcl|KV011790.1_mrna_32809
lcl|KQ988415.1_mrna_2760	lcl|KV011790.1_mrna_32793			BGI_novel_G000082	lcl|KQ991028.1_mrna_6238			lcl|KQ987247.1_mrna_1000
lcl|KQ990527.1_mrna_5653	lcl|KV010635.1_mrna_31514			lcl|KV008319.1_mrna_28511	lcl|KV016225.1_mrna_38715			lcl|KQ991698.1_mrna_7466
lcl|KV010726.1_mrna_31863	lcl|KQ989065.1_mrna_3900			lcl|KV006883.1_mrna_26482	lcl|KV007509.1_mrna_27456			lcl|KV013340.1_mrna_34924
lcl|KV005015.1_mrna_23882	BGI_novel_G000577			lcl|KV015039.1_mrna_37887	lcl|KV000740.1_mrna_18805			BGI_novel_G000244
lcl|KV003144.1_mrna_21492	lcl|KV005787.1_mrna_25397			lcl|KV012926.1_mrna_34761	lcl|KV017184.1_mrna_39960			lcl|KQ990520.1_mrna_5614
lcl|KQ999874.1_mrna_18088	lcl|KQ995736.1_mrna_12856			BGI_novel_G000343	lcl|KV003144.1_mrna_21502			lcl|KQ988202.1_mrna_2476
lcl|KV010156.1_mrna_30562	lcl|KQ993135.1_mrna_9594			lcl|KQ995242.1_mrna_11197	BGI_novel_G000569			lcl|KV007759.1_mrna_27821
lcl|KV000886.1_mrna_19037	lcl|KQ992547.1_mrna_8725			lcl|KQ992022.1_mrna_7791	lcl|KV008291.1_mrna_28441			lcl|KQ992022.1_mrna_7742
lcl|KQ996494.1_mrna_14017	BGI_novel_G002215			BGI_novel_G000280	lcl|KQ988427.1_mrna_2874			lcl|KQ993047.1_mrna_9407
lcl|KV013433.1_mrna_35246	lcl|KV002476.1_mrna_20970			lcl|KV010001.1_mrna_30040	lcl|KQ987224.1_mrna_877			lcl|KV013953.1_mrna_35712
lcl|KQ988571.1_mrna_3408	lcl|KQ998209.1_mrna_15740			lcl|KQ989012.1_mrna_3728	lcl|KV012487.1_mrna_33824			lcl|KV018098.1_mrna_41067
BGI_novel_G000929	lcl|KQ998950.1_mrna_16021			lcl|KV016463.1_mrna_39219	lcl|KQ997540.1_mrna_14768			lcl|KQ988202.1_mrna_2521
lcl|KQ991907.1_mrna_7604	lcl|KV016225.1_mrna_38727			lcl|KQ988202.1_mrna_2542	lcl|KV011788.1_mrna_32726			lcl|KV016231.1_mrna_38827
lcl|KQ991570.1_mrna_7084	lcl|KQ992321.1_mrna_7933			lcl|KQ990562.1_mrna_5816	lcl|KQ990595.1_mrna_5934			lcl|KV014852.1_mrna_36928
lcl|KQ994471.1_mrna_10624	lcl|KQ993790.1_mrna_9907			lcl|KV008320.1_mrna_28520	lcl|KV007509.1_mrna_27451			lcl|KV001323.1_mrna_19735
lcl|KQ986826.1_mrna_679	lcl|KV002499.1_mrna_21094			lcl|KV010000.1_mrna_29905	lcl|KQ991570.1_mrna_7112			lcl|KV000873.1_mrna_18945
BGI_novel_G000578	lcl|KV012487.1_mrna_33863			lcl|KQ995669.1_mrna_12410	lcl|KV016750.1_mrna_39608			lcl|KV007458.1_mrna_27101
lcl|KV001282.1_mrna_19549	lcl|KV007458.1_mrna_27098			lcl|KQ996029.1_mrna_13152	lcl|KV019586.1_mrna_42780			lcl|KQ986332.1_mrna_2
lcl|KV010646.1_mrna_31585	lcl|KQ998113.1_mrna_15374			lcl|KV005017.1_mrna_24135	lcl|KV006412.1_mrna_26236			lcl|KQ995303.1_mrna_11604
BGI_novel_G000381	lcl|KQ991570.1_mrna_7057			lcl|KQ996414.1_mrna_13596	lcl|KQ993830.1_mrna_10168			lcl|KQ994790.1_mrna_11142
lcl|KV000882.1_mrna_19017	lcl|KV000866.1_mrna_18896			lcl|KV017181.1_mrna_39912	lcl|KV020619.1_mrna_44408			lcl|KV001781.1_mrna_20210
lcl|KQ987226.1_mrna_908	lcl|KV011785.1_mrna_32650			lcl|KV006915.1_mrna_26661	lcl|KV016225.1_mrna_38703			lcl|KV005017.1_mrna_24121
lcl|KV017181.1_mrna_39919	lcl|KV001733.1_mrna_20051			lcl|KV010623.1_mrna_31234	lcl|KV019585.1_mrna_42761			lcl|KV020045.1_mrna_43342
lcl|KV007801.1_mrna_28005	lcl|KQ993010.1_mrna_9285			lcl|KV012496.1_mrna_33946	lcl|KV017458.1_mrna_40397			lcl|KV005921.1_mrna_25564
lcl|KV014395.1_mrna_36527	lcl|KV019041.1_mrna_42263			lcl|KV010001.1_mrna_29988	lcl|KV010000.1_mrna_29986			lcl|KV018463.1_mrna_41740
lcl|KQ987282.1_mrna_1346	lcl|KV017460.1_mrna_40432			lcl|KQ999839.1_mrna_17821	lcl|KV012816.1_mrna_34410			lcl|KV018098.1_mrna_41003
lcl|KV008752.1_mrna_28759	lcl|KQ988415.1_mrna_2760			lcl|KV005669.1_mrna_25021	lcl|KV007509.1_mrna_27442			lcl|KQ996029.1_mrna_13150
lcl|KQ995304.1_mrna_11627	lcl|KQ989075.1_mrna_3943			lcl|KQ995689.1_mrna_12607	lcl|KV003147.1_mrna_21550			lcl|KV024912.1_mrna_44988
lcl|KV020359.1_mrna_44246	lcl|KQ988202.1_mrna_2523			lcl|KV006331.1_mrna_25635	lcl|KQ991137.1_mrna_6586			lcl|KV014369.1_mrna_36415
lcl|KQ988471.1_mrna_3177	lcl|KV017470.1_mrna_40494			lcl|KV007458.1_mrna_27212	lcl|KV007465.1_mrna_27339			lcl|KV003874.1_mrna_22320
lcl|KV017281.1_mrna_40183	BGI_novel_G000431			lcl|KQ991183.1_mrna_6749	lcl|KV021988.1_mrna_44742			lcl|KV018098.1_mrna_41049
BGI_novel_G001122	lcl|KQ999391.1_mrna_17090			lcl|KQ999821.1_mrna_17682	lcl|KQ992022.1_mrna_7719			BGI_novel_G001097
lcl|KV007458.1_mrna_27204	lcl|KV006337.1_mrna_25844			lcl|KQ992316.1_mrna_7899	lcl|KQ986804.1_mrna_546			lcl|KV001755.1_mrna_20147
lcl|KQ999417.1_mrna_17219	lcl|KV000527.1_mrna_18699			lcl|KQ988581.1_mrna_3412	lcl|KV019592.1_mrna_42889			lcl|KV005674.1_mrna_25036
lcl|KV003151.1_mrna_21632	lcl|KV014879.1_mrna_37185			lcl|KQ992372.1_mrna_8254	lcl|KV002472.1_mrna_20943			lcl|KV006437.1_mrna_26272
lcl|KV009425.1_mrna_29603	lcl|KQ987740.1_mrna_1883			lcl|KV014395.1_mrna_36526	lcl|KV003874.1_mrna_22336			lcl|KV009364.1_mrna_29272
lcl|KQ998209.1_mrna_15750	lcl|KV016225.1_mrna_38624			lcl|KQ999390.1_mrna_17074	BGI_novel_G001295			lcl|KV005131.1_mrna_24582
lcl|KQ999330.1_mrna_16916	lcl|KV013332.1_mrna_34891			lcl|KV010001.1_mrna_30014	lcl|KV019044.1_mrna_42299			BGI_novel_G000951
BGI_novel_G000956	lcl|KV001733.1_mrna_20052			lcl|KQ988436.1_mrna_2969	lcl|KV006333.1_mrna_25695			lcl|KQ999837.1_mrna_17698
lcl|KV011888.1_mrna_33505	lcl|KV005656.1_mrna_24966			lcl|KV012837.1_mrna_34496	lcl|KQ998120.1_mrna_15439			lcl|KV011788.1_mrna_32761
lcl|KV003914.1_mrna_22612	lcl|KQ996030.1_mrna_13212			lcl|KQ995661.1_mrna_12373	lcl|KV014357.1_mrna_36257			lcl|KV011838.1_mrna_33132
lcl|KV012495.1_mrna_33923	lcl|KV007822.1_mrna_28044			lcl|KQ993830.1_mrna_10187	lcl|KV001976.1_mrna_20518			lcl|KV004569.1_mrna_23348
lcl|KQ999702.1_mrna_17625	lcl|KV014369.1_mrna_36415			lcl|KV014877.1_mrna_37096	lcl|KQ992022.1_mrna_7809			lcl|KV011785.1_mrna_32668
BGI_novel_G001511	lcl|KQ988422.1_mrna_2831			lcl|KV000877.1_mrna_18970	lcl|KQ993790.1_mrna_9846			lcl|KV005066.1_mrna_24423
lcl|KV019586.1_mrna_42802	lcl|KV018520.1_mrna_41954			lcl|KQ987287.1_mrna_1381	lcl|KV020129.1_mrna_43744			lcl|KQ988202.1_mrna_2463
lcl|KV018098.1_mrna_41101	BGI_novel_G000782			lcl|KQ993007.1_mrna_9247	lcl|KQ999460.1_mrna_17393			lcl|KQ992409.1_mrna_8386
BGI_novel_G002244	lcl|KV016685.1_mrna_39329			lcl|KV011863.1_mrna_33281	BGI_novel_G001440			lcl|KQ990520.1_mrna_5586
lcl|KV004990.1_mrna_23681	lcl|KV020087.1_mrna_43359			lcl|KV016294.1_mrna_39055	lcl|KQ987226.1_mrna_919			lcl|KQ997936.1_mrna_15134
lcl|KQ993010.1_mrna_9285	lcl|KV013340.1_mrna_34924			lcl|KQ990516.1_mrna_5417	lcl|KV014928.1_mrna_37666			lcl|KV001281.1_mrna_19539
lcl|KQ988996.1_mrna_3625	lcl|KV001968.1_mrna_20474			lcl|KV016294.1_mrna_39049	BGI_novel_G001134			lcl|KQ988199.1_mrna_2405
lcl|KV007458.1_mrna_27175	lcl|KV002277.1_mrna_20746			lcl|KQ989049.1_mrna_3861	lcl|KQ992321.1_mrna_7957			lcl|KQ995377.1_mrna_12038
lcl|KV005644.1_mrna_24808	lcl|KQ993043.1_mrna_9388			lcl|KQ990520.1_mrna_5598	lcl|KV018098.1_mrna_41046			lcl|KV009364.1_mrna_29319
lcl|KV002472.1_mrna_20920	lcl|KQ990066.1_mrna_5090			lcl|KV016696.1_mrna_39406	lcl|KV013329.1_mrna_34882			BGI_novel_G002153
BGI_novel_G000721	lcl|KQ986808.1_mrna_597			lcl|KV007749.1_mrna_27762	lcl|KV017464.1_mrna_40453			lcl|KV014894.1_mrna_37413
lcl|KV012839.1_mrna_34576	lcl|KQ995755.1_mrna_12945			lcl|KV001736.1_mrna_20075	lcl|KV018434.1_mrna_41451			lcl|KV006334.1_mrna_25804
lcl|KQ995246.1_mrna_11240	lcl|KV012487.1_mrna_33848			lcl|KQ988450.1_mrna_3041	lcl|KQ994553.1_mrna_10957			lcl|KV017481.1_mrna_40562
lcl|KV001286.1_mrna_19570	lcl|KV001272.1_mrna_19502			lcl|KQ997030.1_mrna_14474	lcl|KV011870.1_mrna_33338			lcl|KV005017.1_mrna_24122
lcl|KQ993043.1_mrna_9398	lcl|KV010828.1_mrna_31960			lcl|KQ995661.1_mrna_12356	BGI_novel_G000512			lcl|KQ995302.1_mrna_11488
lcl|KV014570.1_mrna_36856	lcl|KQ992022.1_mrna_7752			lcl|KQ988415.1_mrna_2738	lcl|KQ996029.1_mrna_13121			lcl|KV018467.1_mrna_41801
lcl|KV009357.1_mrna_29122	lcl|KQ987245.1_mrna_964			BGI_novel_G000705	lcl|KV009368.1_mrna_29352			lcl|KV010646.1_mrna_31596
lcl|KQ994498.1_mrna_10781	BGI_novel_G001526			lcl|KQ987224.1_mrna_866	lcl|KV000740.1_mrna_18830			lcl|KQ996399.1_mrna_13499
lcl|KV019049.1_mrna_42374	lcl|KQ989584.1_mrna_4671			lcl|KV010646.1_mrna_31602	lcl|KV006337.1_mrna_25897			lcl|KV015575.1_mrna_38102
lcl|KV013947.1_mrna_35677	lcl|KQ997000.1_mrna_14404			lcl|KV018443.1_mrna_41540	lcl|KQ998106.1_mrna_15301			lcl|KV002492.1_mrna_21064
lcl|KQ999852.1_mrna_17948	lcl|KV016231.1_mrna_38817			lcl|KV019908.1_mrna_43294	lcl|KV000740.1_mrna_18807			BGI_novel_G000600
lcl|KQ992321.1_mrna_7955	lcl|KQ999839.1_mrna_17779			lcl|KV008798.1_mrna_28890	lcl|KQ990066.1_mrna_4985			lcl|KV012839.1_mrna_34526
lcl|KV007925.1_mrna_28152	lcl|KQ999487.1_mrna_17469			lcl|KV014883.1_mrna_37302	lcl|KQ998120.1_mrna_15430			lcl|KV000919.1_mrna_19280
lcl|KQ993789.1_mrna_9770	lcl|KV001276.1_mrna_19518			lcl|KQ999333.1_mrna_16933	lcl|KQ999852.1_mrna_17945			lcl|KQ990066.1_mrna_5036
BGI_novel_G001971	lcl|KV001781.1_mrna_20210			lcl|KQ995661.1_mrna_12327	lcl|KQ995811.1_mrna_13051			lcl|KQ996412.1_mrna_13568
lcl|KQ999284.1_mrna_16583	lcl|KQ995303.1_mrna_11504			lcl|KV012513.1_mrna_34043	lcl|KQ995729.1_mrna_12796			lcl|KQ995246.1_mrna_11227
BGI_novel_G000187	lcl|KV011838.1_mrna_33140			lcl|KQ997529.1_mrna_14700	lcl|KV010132.1_mrna_30373			lcl|KV016225.1_mrna_38681
lcl|KQ990517.1_mrna_5482	lcl|KQ990066.1_mrna_4991			lcl|KV013932.1_mrna_35506	lcl|KV008237.1_mrna_28240			lcl|KQ997540.1_mrna_14741
lcl|KV003914.1_mrna_22641	lcl|KQ998099.1_mrna_15259			lcl|KQ986333.1_mrna_22	lcl|KQ993828.1_mrna_10155			lcl|KV011161.1_mrna_32095
lcl|KQ992334.1_mrna_8047	BGI_novel_G000452			lcl|KQ999392.1_mrna_17105	lcl|KQ995302.1_mrna_11490			lcl|KV018450.1_mrna_41643
lcl|KQ990186.1_mrna_5285	lcl|KV015579.1_mrna_38155			lcl|KQ996975.1_mrna_14309	lcl|KQ989521.1_mrna_4353			lcl|KV020150.1_mrna_43892
lcl|KV006349.1_mrna_26031	lcl|KV000914.1_mrna_19232			lcl|KV005017.1_mrna_24146	lcl|KQ990520.1_mrna_5582			lcl|KV012487.1_mrna_33848
lcl|KV020243.1_mrna_44137	lcl|KV013932.1_mrna_35519			lcl|KQ988415.1_mrna_2794	lcl|KV014110.1_mrna_36139			lcl|KQ995303.1_mrna_11523
lcl|KQ991088.1_mrna_6458	BGI_novel_G002244			lcl|KQ988202.1_mrna_2515	lcl|KQ986333.1_mrna_16			lcl|KV006883.1_mrna_26475
lcl|KV020104.1_mrna_43475	lcl|KV016774.1_mrna_39653			lcl|KV008727.1_mrna_28724	lcl|KV011136.1_mrna_32029			lcl|KV005674.1_mrna_25030
lcl|KV010720.1_mrna_31844	lcl|KQ990519.1_mrna_5527			lcl|KV015567.1_mrna_38046	lcl|KV007465.1_mrna_27331			lcl|KV014376.1_mrna_36446
lcl|KQ990605.1_mrna_5957	lcl|KV006883.1_mrna_26417			lcl|KQ999852.1_mrna_17926	lcl|KV014367.1_mrna_36397			lcl|KV018459.1_mrna_41733
lcl|KV013962.1_mrna_35775	lcl|KV006331.1_mrna_25619			BGI_novel_G001538	lcl|KQ992526.1_mrna_8636			lcl|KV010149.1_mrna_30497
lcl|KV016232.1_mrna_38834	lcl|KV012839.1_mrna_34600			lcl|KQ999024.1_mrna_16347	lcl|KV014436.1_mrna_36676			lcl|KQ999839.1_mrna_17812
lcl|KV006883.1_mrna_26461	lcl|KQ999839.1_mrna_17786			lcl|KQ989636.1_mrna_4768	lcl|KV006883.1_mrna_26429			lcl|KQ990584.1_mrna_5896
lcl|KQ989523.1_mrna_4402	lcl|KQ989523.1_mrna_4401			lcl|KQ996030.1_mrna_13199	lcl|KQ999306.1_mrna_16740			lcl|KQ995242.1_mrna_11190
lcl|KV020186.1_mrna_44079	lcl|KV015569.1_mrna_38089			lcl|KQ988202.1_mrna_2516	lcl|KQ998208.1_mrna_15706			lcl|KQ995424.1_mrna_12160
lcl|KQ991566.1_mrna_6981	lcl|KQ992447.1_mrna_8456			BGI_novel_G000013	lcl|KV014362.1_mrna_36310			lcl|KV012500.1_mrna_33971
lcl|KV006333.1_mrna_25680	lcl|KQ999852.1_mrna_17941			lcl|KV020117.1_mrna_43658	lcl|KV003144.1_mrna_21424			lcl|KV016222.1_mrna_38575
BGI_novel_G001345	lcl|KQ995661.1_mrna_12339			lcl|KV018098.1_mrna_41071	BGI_novel_G000602			lcl|KV019044.1_mrna_42289
lcl|KV017215.1_mrna_40073	lcl|KQ987726.1_mrna_1803			lcl|KQ988422.1_mrna_2832	lcl|KV009357.1_mrna_29134			lcl|KV014396.1_mrna_36537
lcl|KQ986333.1_mrna_33	lcl|KV013373.1_mrna_35041			lcl|KV007463.1_mrna_27255	lcl|KQ992022.1_mrna_7779			lcl|KV014877.1_mrna_37078
BGI_novel_G000844	lcl|KQ991552.1_mrna_6878			lcl|KV011838.1_mrna_33061	lcl|KQ987269.1_mrna_1293			lcl|KQ997591.1_mrna_14937
lcl|KV003874.1_mrna_22328	lcl|KV016846.1_mrna_39720			lcl|KQ998984.1_mrna_16232	lcl|KV014110.1_mrna_36092			lcl|KQ997612.1_mrna_14970
lcl|KV007463.1_mrna_27267	lcl|KQ999358.1_mrna_17001			lcl|KQ990574.1_mrna_5870	lcl|KQ991163.1_mrna_6698			lcl|KQ990066.1_mrna_5092
BGI_novel_G001549	lcl|KV008815.1_mrna_28929			BGI_novel_G001353	lcl|KV007465.1_mrna_27325			lcl|KV016685.1_mrna_39300
lcl|KQ994471.1_mrna_10625	lcl|KQ995746.1_mrna_12907			lcl|KQ988189.1_mrna_2298	BGI_novel_G002075			lcl|KQ988436.1_mrna_2951
lcl|KQ999308.1_mrna_16827	lcl|KV007597.1_mrna_27577			lcl|KV004990.1_mrna_23702	lcl|KQ989535.1_mrna_4484			lcl|KV010635.1_mrna_31371
lcl|KQ993040.1_mrna_9370	lcl|KV018098.1_mrna_41047			BGI_novel_G002390	lcl|KQ995661.1_mrna_12360			lcl|KQ999857.1_mrna_18000
lcl|KQ999391.1_mrna_17098	lcl|KV010001.1_mrna_29992			lcl|KV005020.1_mrna_24182	lcl|KV018450.1_mrna_41646			lcl|KQ987269.1_mrna_1204
lcl|KQ988471.1_mrna_3179	lcl|KQ991562.1_mrna_6942			lcl|KQ987272.1_mrna_1316	lcl|KV008775.1_mrna_28834			lcl|KQ994498.1_mrna_10770
lcl|KV003150.1_mrna_21609	lcl|KV014884.1_mrna_37325			lcl|KV010132.1_mrna_30371	lcl|KV016671.1_mrna_39259			lcl|KQ998208.1_mrna_15701
lcl|KV011204.1_mrna_32292	lcl|KV016294.1_mrna_39040			lcl|KV006337.1_mrna_25907	lcl|KV007458.1_mrna_27119			lcl|KV004542.1_mrna_23254
lcl|KV006337.1_mrna_25901	lcl|KV013947.1_mrna_35616			lcl|KQ990516.1_mrna_5440	lcl|KV018098.1_mrna_41117			lcl|KQ995736.1_mrna_12846
BGI_novel_G000677	BGI_novel_G002362			BGI_novel_G000260	lcl|KV003144.1_mrna_21475			lcl|KQ995246.1_mrna_11229
BGI_novel_G000994	lcl|KQ987248.1_mrna_1012			lcl|KQ987269.1_mrna_1132	lcl|KV014900.1_mrna_37491			lcl|KQ996399.1_mrna_13505
BGI_novel_G002389	lcl|KV011161.1_mrna_32099			lcl|KV014430.1_mrna_36661	lcl|KV019592.1_mrna_42881			lcl|KV013332.1_mrna_34898
BGI_novel_G001017	lcl|KV006337.1_mrna_25940			lcl|KQ991570.1_mrna_7070	lcl|KQ996029.1_mrna_13147			BGI_novel_G001676
lcl|KV000896.1_mrna_19085	lcl|KV003883.1_mrna_22345			lcl|KQ999881.1_mrna_18124	lcl|KV016685.1_mrna_39341			lcl|KQ999908.1_mrna_18223
lcl|KQ990066.1_mrna_4997	lcl|KQ999837.1_mrna_17698			BGI_novel_G000614	lcl|KQ988342.1_mrna_2704			lcl|KV005017.1_mrna_24009
lcl|KV006337.1_mrna_25899	lcl|KV012839.1_mrna_34550			lcl|KQ989594.1_mrna_4686	lcl|KV018098.1_mrna_41098			lcl|KV002490.1_mrna_21045
lcl|KV014877.1_mrna_37135	BGI_novel_G000935			lcl|KV006916.1_mrna_26665	lcl|KV016789.1_mrna_39674			lcl|KV018098.1_mrna_41119
lcl|KV010000.1_mrna_29924	lcl|KQ995370.1_mrna_12023			lcl|KQ996490.1_mrna_13985	lcl|KQ999852.1_mrna_17885			lcl|KV014415.1_mrna_36600
lcl|KQ989083.1_mrna_3969	lcl|KV002448.1_mrna_20804			lcl|KQ999851.1_mrna_17866	lcl|KQ992555.1_mrna_8756			lcl|KV005644.1_mrna_24824
BGI_novel_G000919	BGI_novel_G000544			lcl|KQ998209.1_mrna_15745	lcl|KV006334.1_mrna_25754			lcl|KQ987269.1_mrna_1197
lcl|KQ992398.1_mrna_8355	lcl|KQ988415.1_mrna_2746			lcl|KQ991163.1_mrna_6652	lcl|KV005017.1_mrna_24028			lcl|KQ989564.1_mrna_4604
lcl|KV005002.1_mrna_23722	lcl|KV003151.1_mrna_21635			lcl|KV001990.1_mrna_20576	lcl|KV006347.1_mrna_26021			lcl|KQ998209.1_mrna_15766
lcl|KQ994515.1_mrna_10832	BGI_novel_G001467			lcl|KV010348.1_mrna_31130	lcl|KV020165.1_mrna_43927			lcl|KQ991137.1_mrna_6585
lcl|KV012611.1_mrna_34288	lcl|KV014877.1_mrna_37108			lcl|KV010001.1_mrna_30043	lcl|KV019045.1_mrna_42321			lcl|KQ998982.1_mrna_16220
lcl|KV002499.1_mrna_21094	lcl|KQ991566.1_mrna_6976			lcl|KV000901.1_mrna_19141	lcl|KV016232.1_mrna_38838			lcl|KV020124.1_mrna_43728
lcl|KV000527.1_mrna_18700	lcl|KV002448.1_mrna_20788			lcl|KV005921.1_mrna_25550	lcl|KV004579.1_mrna_23378			BGI_novel_G001467
lcl|KV007756.1_mrna_27788	lcl|KV003883.1_mrna_22381			BGI_novel_G002042	lcl|KV017450.1_mrna_40340			lcl|KQ989001.1_mrna_3686
lcl|KV048841.1_mrna_45536	lcl|KQ991567.1_mrna_7015			lcl|KV007759.1_mrna_27815	lcl|KV016231.1_mrna_38826			lcl|KV014852.1_mrna_36934
lcl|KV018098.1_mrna_41008	lcl|KQ995351.1_mrna_11891			lcl|KQ996029.1_mrna_13124	lcl|KQ989519.1_mrna_4316			lcl|KQ993830.1_mrna_10173
lcl|KQ986804.1_mrna_545	lcl|KV014880.1_mrna_37204			lcl|KV010632.1_mrna_31353	lcl|KV017184.1_mrna_39957			lcl|KV012816.1_mrna_34407
BGI_novel_G000200	lcl|KV000901.1_mrna_19183			lcl|KQ999839.1_mrna_17809	lcl|KQ992022.1_mrna_7756			lcl|KV016225.1_mrna_38608
lcl|KQ999306.1_mrna_16727	lcl|KQ998500.1_mrna_15893			lcl|KV006675.1_mrna_26382	lcl|KQ997083.1_mrna_14546			lcl|KV019599.1_mrna_42944
lcl|KQ991025.1_mrna_6152	lcl|KQ999465.1_mrna_17422			lcl|KV012839.1_mrna_34506	lcl|KV017477.1_mrna_40521			lcl|KQ992662.1_mrna_8936
lcl|KQ996030.1_mrna_13224	lcl|KV006333.1_mrna_25675			lcl|KV017184.1_mrna_39948	BGI_novel_G001446			lcl|KQ999852.1_mrna_17936
lcl|KV014900.1_mrna_37495	lcl|KV010635.1_mrna_31393			lcl|KQ988436.1_mrna_2956	lcl|KV007458.1_mrna_27090			lcl|KV014877.1_mrna_37099
lcl|KQ998950.1_mrna_16014	lcl|KV003883.1_mrna_22380			lcl|KV005727.1_mrna_25247	lcl|KV003914.1_mrna_22604			lcl|KV015024.1_mrna_37871
lcl|KQ988492.1_mrna_3228	lcl|KQ989083.1_mrna_3969			lcl|KV006337.1_mrna_25873	lcl|KQ995303.1_mrna_11510			lcl|KQ989519.1_mrna_4313
lcl|KV011785.1_mrna_32667	lcl|KV015048.1_mrna_37899			lcl|KQ999417.1_mrna_17236	lcl|KV020308.1_mrna_44203			lcl|KQ992022.1_mrna_7805
lcl|KV025418.1_mrna_45022	lcl|KQ990517.1_mrna_5483			BGI_novel_G001247	lcl|KQ989519.1_mrna_4247			lcl|KQ987736.1_mrna_1825
lcl|KV016225.1_mrna_38740	lcl|KQ995736.1_mrna_12846			lcl|KQ992381.1_mrna_8288	lcl|KQ993856.1_mrna_10368			lcl|KQ988449.1_mrna_3039
lcl|KQ986770.1_mrna_413	lcl|KV002480.1_mrna_20992			lcl|KQ995303.1_mrna_11601	lcl|KV008804.1_mrna_28896			lcl|KV017478.1_mrna_40530
lcl|KV014110.1_mrna_36124	lcl|KV012513.1_mrna_34049			lcl|KQ989650.1_mrna_4800	lcl|KV005005.1_mrna_23733			lcl|KV007749.1_mrna_27766
BGI_novel_G001893	lcl|KQ990519.1_mrna_5549			lcl|KV017181.1_mrna_39920	lcl|KV018453.1_mrna_41689			lcl|KV010635.1_mrna_31457
BGI_novel_G001427	lcl|KQ996399.1_mrna_13539			lcl|KQ995763.1_mrna_12961	lcl|KV017465.1_mrna_40464			lcl|KQ993804.1_mrna_9954
lcl|KV016671.1_mrna_39251	lcl|KQ988415.1_mrna_2766			lcl|KV007458.1_mrna_27209	lcl|KV007503.1_mrna_27402			lcl|KV006334.1_mrna_25789
lcl|KV019586.1_mrna_42803	lcl|KV044618.1_mrna_45439			lcl|KV003982.1_mrna_22911	BGI_novel_G001079			lcl|KV010661.1_mrna_31691
lcl|KQ992321.1_mrna_7928	lcl|KV003151.1_mrna_21636			lcl|KV007463.1_mrna_27263	lcl|KV003145.1_mrna_21540			lcl|KV014877.1_mrna_37093
lcl|KQ991601.1_mrna_7303	lcl|KQ988199.1_mrna_2405			lcl|KQ992521.1_mrna_8616	lcl|KV014852.1_mrna_36926			lcl|KV013409.1_mrna_35184
lcl|KQ990520.1_mrna_5603	lcl|KQ986752.1_mrna_328			lcl|KQ992986.1_mrna_9134	lcl|KV000740.1_mrna_18795			BGI_novel_G000372
lcl|KV010113.1_mrna_30333	lcl|KV006337.1_mrna_25955			lcl|KV009364.1_mrna_29321	lcl|KQ991163.1_mrna_6641			lcl|KQ997054.1_mrna_14509
lcl|KV007509.1_mrna_27444	lcl|KV017445.1_mrna_40311			lcl|KQ986420.1_mrna_183	lcl|KV020119.1_mrna_43680			lcl|KQ996969.1_mrna_14301
lcl|KQ997936.1_mrna_15182	BGI_novel_G002118			lcl|KQ993046.1_mrna_9405	lcl|KV001815.1_mrna_20320			lcl|KV016463.1_mrna_39222
lcl|KQ989535.1_mrna_4499	lcl|KQ999839.1_mrna_17810			lcl|KQ989128.1_mrna_4057	lcl|KV016766.1_mrna_39641			lcl|KQ997540.1_mrna_14763
lcl|KV001968.1_mrna_20474	lcl|KV013382.1_mrna_35078			BGI_novel_G000739	lcl|KV018436.1_mrna_41494			lcl|KV005801.1_mrna_25413
lcl|KQ990517.1_mrna_5487	lcl|KQ990520.1_mrna_5601			lcl|KQ989519.1_mrna_4257	lcl|KV005017.1_mrna_24059			lcl|KQ997936.1_mrna_15205
lcl|KV015569.1_mrna_38089	BGI_novel_G001319			lcl|KV005921.1_mrna_25535	lcl|KQ987226.1_mrna_935			lcl|KQ988202.1_mrna_2487
lcl|KV010626.1_mrna_31287	lcl|KV006978.1_mrna_26845			lcl|KQ987269.1_mrna_1241	lcl|KQ997520.1_mrna_14664			lcl|KV001720.1_mrna_19996
lcl|KV016294.1_mrna_39051	lcl|KV016696.1_mrna_39394			lcl|KQ996979.1_mrna_14328	lcl|KV010164.1_mrna_30642			lcl|KV019041.1_mrna_42244
lcl|KQ995671.1_mrna_12421	lcl|KV082311.1_mrna_46053			lcl|KQ990537.1_mrna_5719	lcl|KQ993847.1_mrna_10270			lcl|KQ995661.1_mrna_12315
lcl|KV003151.1_mrna_21613	lcl|KQ988996.1_mrna_3648			lcl|KV000896.1_mrna_19074	lcl|KV001335.1_mrna_19769			lcl|KQ997936.1_mrna_15225
BGI_novel_G001466	BGI_novel_G000077			lcl|KQ986737.1_mrna_272	lcl|KQ992543.1_mrna_8710			lcl|KQ987269.1_mrna_1172
BGI_novel_G000074	lcl|KV005644.1_mrna_24792			lcl|KV019603.1_mrna_42975	lcl|KV001799.1_mrna_20282			lcl|KQ996442.1_mrna_13826
lcl|KV007597.1_mrna_27587	lcl|KV007749.1_mrna_27759			lcl|KV016685.1_mrna_39337	lcl|KQ999852.1_mrna_17899			lcl|KQ999391.1_mrna_17090
lcl|KQ988996.1_mrna_3628	lcl|KV000456.1_mrna_18538			lcl|KV001720.1_mrna_20002	lcl|KV010618.1_mrna_31209			lcl|KQ987245.1_mrna_943
BGI_novel_G000770	lcl|KV019599.1_mrna_42937			lcl|KQ992409.1_mrna_8385	lcl|KV005131.1_mrna_24580			lcl|KV017478.1_mrna_40537
lcl|KV007509.1_mrna_27464	lcl|KQ989013.1_mrna_3730			lcl|KQ987736.1_mrna_1818	lcl|KQ995309.1_mrna_11709			lcl|KV017481.1_mrna_40566
lcl|KV007739.1_mrna_27704	lcl|KQ986471.1_mrna_217			lcl|KV005020.1_mrna_24180	lcl|KV005119.1_mrna_24559			lcl|KQ995678.1_mrna_12516
lcl|KV003144.1_mrna_21440	lcl|KQ997936.1_mrna_15225			lcl|KV017184.1_mrna_39968	lcl|KQ992316.1_mrna_7897			lcl|KV008479.1_mrna_28644
lcl|KQ991907.1_mrna_7590	lcl|KV014877.1_mrna_37099			lcl|KQ995303.1_mrna_11592	lcl|KQ998961.1_mrna_16079			lcl|KQ995844.1_mrna_13084
lcl|KQ999448.1_mrna_17361	lcl|KV010001.1_mrna_29998			lcl|KQ997936.1_mrna_15207	lcl|KV014362.1_mrna_36309			lcl|KV002021.1_mrna_20622
lcl|KV016225.1_mrna_38606	lcl|KQ997000.1_mrna_14387			BGI_novel_G001895	lcl|KQ986745.1_mrna_302			lcl|KV020087.1_mrna_43359
lcl|KV012013.1_mrna_33702	lcl|KV014877.1_mrna_37059			lcl|KV016222.1_mrna_38583	lcl|KV003914.1_mrna_22558			lcl|KV010227.1_mrna_30893
lcl|KQ995708.1_mrna_12723	lcl|KQ998997.1_mrna_16260			lcl|KV003190.1_mrna_21953	lcl|KQ998209.1_mrna_15712			lcl|KV007769.1_mrna_27879
lcl|KV009364.1_mrna_29191	lcl|KQ990066.1_mrna_4975			lcl|KV014359.1_mrna_36294	lcl|KV014884.1_mrna_37324			lcl|KV018446.1_mrna_41572
lcl|KV010635.1_mrna_31479	lcl|KV019599.1_mrna_42941			lcl|KQ995736.1_mrna_12860	lcl|KQ996414.1_mrna_13603			lcl|KQ992981.1_mrna_9078
lcl|KV017166.1_mrna_39854	lcl|KQ986333.1_mrna_41			lcl|KQ991570.1_mrna_7040	lcl|KV019045.1_mrna_42317			lcl|KV018436.1_mrna_41491
lcl|KV011136.1_mrna_32012	lcl|KV017303.1_mrna_40229			lcl|KQ989535.1_mrna_4501	lcl|KQ993852.1_mrna_10328			lcl|KV010635.1_mrna_31463
lcl|KQ995411.1_mrna_12142	lcl|KV020119.1_mrna_43688			lcl|KV020067.1_mrna_43353	lcl|KV016671.1_mrna_39257			BGI_novel_G001524
lcl|KV017184.1_mrna_39956	lcl|KV006349.1_mrna_26044			lcl|KQ987287.1_mrna_1382	lcl|KQ995303.1_mrna_11593			lcl|KV018434.1_mrna_41456
lcl|KV009425.1_mrna_29615	BGI_novel_G001780			lcl|KV006978.1_mrna_26849	lcl|KV008815.1_mrna_28951			lcl|KV011838.1_mrna_33099
lcl|KV003899.1_mrna_22454	lcl|KV005131.1_mrna_24591			lcl|KV003914.1_mrna_22576	lcl|KQ987269.1_mrna_1140			lcl|KV014008.1_mrna_35935
lcl|KV014929.1_mrna_37680	lcl|KV011805.1_mrna_32926			lcl|KQ991229.1_mrna_6764	lcl|KQ995675.1_mrna_12478			lcl|KV010001.1_mrna_29998
BGI_novel_G000763	lcl|KQ991042.1_mrna_6291			BGI_novel_G000271	lcl|KV005017.1_mrna_24112			lcl|KV014882.1_mrna_37255
BGI_novel_G000385	lcl|KQ996074.1_mrna_13353			lcl|KQ995674.1_mrna_12457	lcl|KV019041.1_mrna_42249			lcl|KQ988458.1_mrna_3100
lcl|KV019586.1_mrna_42804	lcl|KQ990357.1_mrna_5363			lcl|KQ991033.1_mrna_6263	BGI_novel_G001594			lcl|KQ986333.1_mrna_41
lcl|KV000958.1_mrna_19367	lcl|KV017433.1_mrna_40304			lcl|KV001342.1_mrna_19787	lcl|KV005017.1_mrna_23962			lcl|KV006345.1_mrna_26006
lcl|KV002470.1_mrna_20895	lcl|KV013332.1_mrna_34898			BGI_novel_G000953	lcl|KV005015.1_mrna_23891			lcl|KV014357.1_mrna_36235
lcl|KV016717.1_mrna_39533	lcl|KV017293.1_mrna_40208			lcl|KQ986840.1_mrna_716	lcl|KQ996096.1_mrna_13381			lcl|KQ988202.1_mrna_2493
lcl|KQ993000.1_mrna_9222	lcl|KV017508.1_mrna_40682			lcl|KV011838.1_mrna_33071	lcl|KV010258.1_mrna_30973			lcl|KQ997528.1_mrna_14693
lcl|KQ987269.1_mrna_1282	lcl|KQ990517.1_mrna_5487			lcl|KV011806.1_mrna_32932	lcl|KV003874.1_mrna_22332			lcl|KQ991042.1_mrna_6291
lcl|KQ987269.1_mrna_1219	lcl|KQ990517.1_mrna_5504			lcl|KQ995297.1_mrna_11442	lcl|KQ996030.1_mrna_13182			lcl|KQ995669.1_mrna_12414
BGI_novel_G000350	lcl|KV006883.1_mrna_26423			lcl|KV005005.1_mrna_23755	lcl|KQ988415.1_mrna_2750			lcl|KV000740.1_mrna_18797
lcl|KV007434.1_mrna_27016	lcl|KQ995242.1_mrna_11179			BGI_novel_G001805	lcl|KV008237.1_mrna_28270			lcl|KV010646.1_mrna_31593
lcl|KV000881.1_mrna_19008	lcl|KQ995380.1_mrna_12065			lcl|KQ995323.1_mrna_11781	BGI_novel_G001245			lcl|KV020248.1_mrna_44146
lcl|KQ999852.1_mrna_17884	lcl|KV000914.1_mrna_19251			lcl|KV009357.1_mrna_29101	lcl|KV018113.1_mrna_41193			lcl|KV000914.1_mrna_19251
lcl|KV009366.1_mrna_29332	lcl|KV003190.1_mrna_21954			lcl|KV005017.1_mrna_24131	lcl|KQ996429.1_mrna_13755			lcl|KV004521.1_mrna_23180
lcl|KQ995283.1_mrna_11379	lcl|KV002457.1_mrna_20822			BGI_novel_G001101	lcl|KV018447.1_mrna_41582			lcl|KV003151.1_mrna_21636
lcl|KV009357.1_mrna_29131	lcl|KV006333.1_mrna_25706			lcl|KQ991099.1_mrna_6498	lcl|KV005921.1_mrna_25540			lcl|KV009403.1_mrna_29562
lcl|KQ995326.1_mrna_11791	lcl|KV012822.1_mrna_34450			lcl|KV010040.1_mrna_30192	lcl|KQ998140.1_mrna_15538			lcl|KV008237.1_mrna_28245
lcl|KQ990520.1_mrna_5632	lcl|KV001976.1_mrna_20512			lcl|KQ993864.1_mrna_10414	lcl|KQ987269.1_mrna_1154			lcl|KQ987226.1_mrna_932
lcl|KV006337.1_mrna_25947	lcl|KQ999314.1_mrna_16867			lcl|KV019065.1_mrna_42449	lcl|KQ998113.1_mrna_15359			lcl|KV012492.1_mrna_33907
lcl|KV006349.1_mrna_26037	lcl|KQ992981.1_mrna_9077			lcl|KQ999411.1_mrna_17181	lcl|KQ989515.1_mrna_4179			lcl|KV019621.1_mrna_43050
lcl|KV007465.1_mrna_27345	lcl|KQ999413.1_mrna_17197			lcl|KQ995283.1_mrna_11388	lcl|KQ986787.1_mrna_479			lcl|KV008318.1_mrna_28509
lcl|KQ986752.1_mrna_334	lcl|KQ991552.1_mrna_6856			lcl|KV011210.1_mrna_32308	lcl|KQ996417.1_mrna_13636			lcl|KV013932.1_mrna_35519
lcl|KV006331.1_mrna_25615	lcl|KV003210.1_mrna_22019			lcl|KV003153.1_mrna_21720	lcl|KQ987269.1_mrna_1250			BGI_novel_G001778
lcl|KV016295.1_mrna_39064	lcl|KV013947.1_mrna_35623			lcl|KQ998973.1_mrna_16167	lcl|KQ997563.1_mrna_14870			BGI_novel_G002092
lcl|KV016803.1_mrna_39693	BGI_novel_G002208			lcl|KQ998961.1_mrna_16086	lcl|KQ987269.1_mrna_1226			lcl|KQ988230.1_mrna_2661
lcl|KV007458.1_mrna_27147	lcl|KV003887.1_mrna_22414			lcl|KV016695.1_mrna_39364	lcl|KQ995303.1_mrna_11563			lcl|KV019621.1_mrna_43047
lcl|KQ986341.1_mrna_95	lcl|KV015601.1_mrna_38235			lcl|KV010646.1_mrna_31608	lcl|KV006333.1_mrna_25674			lcl|KQ997528.1_mrna_14692
lcl|KV007597.1_mrna_27577	lcl|KV009364.1_mrna_29277			lcl|KQ988193.1_mrna_2346	lcl|KV014879.1_mrna_37163			lcl|KQ986781.1_mrna_448
lcl|KV020067.1_mrna_43352	lcl|KV002470.1_mrna_20895			lcl|KQ992321.1_mrna_7949	lcl|KQ996399.1_mrna_13508			lcl|KV012839.1_mrna_34565
lcl|KV012496.1_mrna_33942	lcl|KQ995675.1_mrna_12492			lcl|KV004583.1_mrna_23398	lcl|KV006889.1_mrna_26548			lcl|KV000922.1_mrna_19297
BGI_novel_G000408	lcl|KV000922.1_mrna_19303			lcl|KV011840.1_mrna_33182	lcl|KV010635.1_mrna_31507			lcl|KV000877.1_mrna_18975
lcl|KV019676.1_mrna_43197	lcl|KV008300.1_mrna_28471			lcl|KV002522.1_mrna_21167	lcl|KQ995323.1_mrna_11774			lcl|KV000866.1_mrna_18901
lcl|KQ997000.1_mrna_14367	lcl|KV005017.1_mrna_23984			BGI_novel_G001682	lcl|KV003887.1_mrna_22408			lcl|KV002472.1_mrna_20931
lcl|KV003914.1_mrna_22609	lcl|KV019049.1_mrna_42374			lcl|KQ992521.1_mrna_8607	lcl|KQ987720.1_mrna_1761			lcl|KV007509.1_mrna_27487
lcl|KV011879.1_mrna_33435	lcl|KV013409.1_mrna_35184			lcl|KV016225.1_mrna_38711	lcl|KV019599.1_mrna_42932			lcl|KV013382.1_mrna_35078
lcl|KV009401.1_mrna_29555	lcl|KV014110.1_mrna_36112			lcl|KV016685.1_mrna_39344	lcl|KQ997004.1_mrna_14420			lcl|KV011838.1_mrna_33160
lcl|KV005644.1_mrna_24814	lcl|KV014879.1_mrna_37188			lcl|KV018453.1_mrna_41676	lcl|KQ997619.1_mrna_14984			lcl|KV020957.1_mrna_44538
lcl|KV017481.1_mrna_40556	lcl|KQ993851.1_mrna_10301			lcl|KV018098.1_mrna_41083	lcl|KQ990516.1_mrna_5416			lcl|KV006883.1_mrna_26444
lcl|KV003150.1_mrna_21606	lcl|KQ990066.1_mrna_5023			BGI_novel_G000237	lcl|KV003144.1_mrna_21430			lcl|KV003914.1_mrna_22586
lcl|KV013932.1_mrna_35523	lcl|KQ996399.1_mrna_13487			lcl|KQ995736.1_mrna_12841	lcl|KQ992321.1_mrna_7915			lcl|KV018436.1_mrna_41483
lcl|KQ997936.1_mrna_15209	lcl|KV007509.1_mrna_27487			lcl|KQ990063.1_mrna_4937	lcl|KV017496.1_mrna_40632			lcl|KQ999837.1_mrna_17699
lcl|KQ991570.1_mrna_7061	lcl|KQ993790.1_mrna_9871			lcl|KV014444.1_mrna_36693	lcl|KV019592.1_mrna_42888			lcl|KQ991562.1_mrna_6937
lcl|KV009368.1_mrna_29357	lcl|KV013355.1_mrna_34956			lcl|KV007463.1_mrna_27239	lcl|KV016696.1_mrna_39400			lcl|KV010146.1_mrna_30474
lcl|KV016695.1_mrna_39366	lcl|KQ988979.1_mrna_3553			lcl|KQ993068.1_mrna_9501	lcl|KV020149.1_mrna_43888			lcl|KQ999428.1_mrna_17298
lcl|KQ995255.1_mrna_11265	lcl|KV010014.1_mrna_30093			lcl|KV000449.1_mrna_18525	lcl|KV019628.1_mrna_43078			lcl|KV010368.1_mrna_31146
BGI_novel_G001189	BGI_novel_G001537			lcl|KQ996399.1_mrna_13514	lcl|KV091611.1_mrna_46168			lcl|KV011852.1_mrna_33240
lcl|KV014110.1_mrna_36102	BGI_novel_G001536			lcl|KV016685.1_mrna_39340	lcl|KQ999400.1_mrna_17129			lcl|KV007749.1_mrna_27759
lcl|KV016685.1_mrna_39294	lcl|KV010000.1_mrna_29924			lcl|KQ998671.1_mrna_15918	lcl|KV000896.1_mrna_19090			lcl|KQ991552.1_mrna_6855
lcl|KV014893.1_mrna_37408	lcl|KV018453.1_mrna_41667			lcl|KQ994498.1_mrna_10771	lcl|KV010635.1_mrna_31404			lcl|KQ999933.1_mrna_18293
BGI_novel_G000123	lcl|KQ987269.1_mrna_1236			lcl|KQ991030.1_mrna_6245	lcl|KV018098.1_mrna_41089			lcl|KV010132.1_mrna_30357
lcl|KQ992521.1_mrna_8610	lcl|KV007458.1_mrna_27103			lcl|KV011783.1_mrna_32633	lcl|KQ995351.1_mrna_11906			lcl|KV007458.1_mrna_27103
lcl|KQ992436.1_mrna_8439	lcl|KQ995303.1_mrna_11604			lcl|KV011838.1_mrna_33147	lcl|KQ995689.1_mrna_12624			lcl|KV012487.1_mrna_33826
lcl|KQ990517.1_mrna_5460	lcl|KV001989.1_mrna_20570			lcl|KV006412.1_mrna_26237	lcl|KV000740.1_mrna_18835			lcl|KQ993790.1_mrna_9820
lcl|KV017450.1_mrna_40345	lcl|KV007458.1_mrna_27064			lcl|KV010618.1_mrna_31217	lcl|KQ990519.1_mrna_5541			lcl|KV014882.1_mrna_37264
lcl|KQ998965.1_mrna_16114	lcl|KQ990584.1_mrna_5896			lcl|KV018500.1_mrna_41900	lcl|KQ998099.1_mrna_15250			lcl|KQ988217.1_mrna_2630
BGI_novel_G000084	lcl|KV019592.1_mrna_42886			lcl|KV009357.1_mrna_29099	lcl|KQ986804.1_mrna_533			lcl|KV024750.1_mrna_44973
BGI_novel_G002209	lcl|KV020150.1_mrna_43892			lcl|KQ990088.1_mrna_5150	lcl|KV010156.1_mrna_30561			lcl|KV008815.1_mrna_28929
lcl|KQ999306.1_mrna_16753	lcl|KQ995380.1_mrna_12066			lcl|KQ991088.1_mrna_6463	lcl|KV019586.1_mrna_42798			lcl|KQ995661.1_mrna_12365
lcl|KV014369.1_mrna_36419	lcl|KQ999851.1_mrna_17871			lcl|KV017149.1_mrna_39786	lcl|KQ989129.1_mrna_4059			lcl|KQ987283.1_mrna_1361
lcl|KV006883.1_mrna_26433	lcl|KQ995246.1_mrna_11227			lcl|KQ987247.1_mrna_1009	lcl|KV017182.1_mrna_39935			lcl|KV003147.1_mrna_21561
lcl|KV019586.1_mrna_42778	lcl|KQ999368.1_mrna_17016			lcl|KV011161.1_mrna_32098	lcl|KQ995872.1_mrna_13102			lcl|KQ987269.1_mrna_1215
lcl|KQ995255.1_mrna_11268	lcl|KV014367.1_mrna_36388			BGI_novel_G002211	lcl|KQ999428.1_mrna_17299			lcl|KV020010.1_mrna_43327
lcl|KV012499.1_mrna_33958	lcl|KV010714.1_mrna_31839			lcl|KV014852.1_mrna_36949	lcl|KQ994192.1_mrna_10605			lcl|KQ997030.1_mrna_14471
BGI_novel_G001419	lcl|KV000871.1_mrna_18909			lcl|KV014877.1_mrna_37084	lcl|KV018449.1_mrna_41597			lcl|KV010635.1_mrna_31514
lcl|KQ987226.1_mrna_938	lcl|KQ987226.1_mrna_903			lcl|KQ999933.1_mrna_18292	lcl|KQ991570.1_mrna_7054			lcl|KQ986333.1_mrna_38
lcl|KV018434.1_mrna_41465	lcl|KV007458.1_mrna_27132			lcl|KV003899.1_mrna_22469	lcl|KV012839.1_mrna_34554			lcl|KV011915.1_mrna_33585
lcl|KQ993043.1_mrna_9392	lcl|KQ991293.1_mrna_6796			lcl|KV011788.1_mrna_32734	lcl|KQ996982.1_mrna_14333			lcl|KQ987226.1_mrna_901
lcl|KV005005.1_mrna_23801	lcl|KQ991907.1_mrna_7605			BGI_novel_G000436	lcl|KQ995242.1_mrna_11202			lcl|KV014903.1_mrna_37513
lcl|KV020575.1_mrna_44396	lcl|KQ995242.1_mrna_11177			lcl|KV005009.1_mrna_23814	lcl|KQ997540.1_mrna_14759			lcl|KV008327.1_mrna_28549
lcl|KV020045.1_mrna_43340	lcl|KQ996399.1_mrna_13499			lcl|KV011788.1_mrna_32742	lcl|KV010625.1_mrna_31276			lcl|KV005017.1_mrna_24015
lcl|KQ988436.1_mrna_2963	lcl|KV004990.1_mrna_23697			BGI_novel_G001800	lcl|KV019603.1_mrna_42970			lcl|KV009364.1_mrna_29181
lcl|KV020175.1_mrna_44001	lcl|KQ993851.1_mrna_10309			lcl|KQ996497.1_mrna_14056	lcl|KV007509.1_mrna_27468			lcl|KQ995684.1_mrna_12566
lcl|KQ998113.1_mrna_15367	lcl|KV015601.1_mrna_38236			lcl|KV010626.1_mrna_31319	lcl|KV000740.1_mrna_18828			lcl|KQ992320.1_mrna_7906
BGI_novel_G000899	lcl|KQ998208.1_mrna_15708			lcl|KQ991566.1_mrna_6966	lcl|KQ995262.1_mrna_11288			lcl|KQ998108.1_mrna_15336
BGI_novel_G000900	lcl|KV004521.1_mrna_23180			lcl|KQ995661.1_mrna_12310	BGI_novel_G001340			lcl|KV005017.1_mrna_24140
lcl|KV005644.1_mrna_24780	lcl|KV004542.1_mrna_23257			lcl|KV008298.1_mrna_28462	lcl|KV020111.1_mrna_43612			lcl|KQ998099.1_mrna_15260
lcl|KQ990565.1_mrna_5820	lcl|KV014895.1_mrna_37427			lcl|KV014063.1_mrna_36013	lcl|KV014367.1_mrna_36391			lcl|KV018342.1_mrna_41418
lcl|KQ990520.1_mrna_5612	lcl|KQ993118.1_mrna_9577			lcl|KV007465.1_mrna_27347	lcl|KQ996414.1_mrna_13595			lcl|KQ988463.1_mrna_3132
lcl|KV007443.1_mrna_27022	lcl|KV005079.1_mrna_24459			lcl|KQ991590.1_mrna_7195	lcl|KV009364.1_mrna_29270			lcl|KV008116.1_mrna_28217
lcl|KQ997528.1_mrna_14695	lcl|KV019174.1_mrna_42624			lcl|KQ995330.1_mrna_11813	lcl|KV005035.1_mrna_24267			lcl|KQ992321.1_mrna_7910
lcl|KV176208.1_mrna_47052	lcl|KV006334.1_mrna_25761			lcl|KV020180.1_mrna_44010	lcl|KV003144.1_mrna_21509			lcl|KV019044.1_mrna_42271
lcl|KQ999406.1_mrna_17154	lcl|KQ994471.1_mrna_10625			lcl|KQ999852.1_mrna_17932	lcl|KV017450.1_mrna_40346			lcl|KV011895.1_mrna_33548
lcl|KV014110.1_mrna_36117	lcl|KV012487.1_mrna_33860			lcl|KV011785.1_mrna_32669	lcl|KV008815.1_mrna_28915			lcl|KV016685.1_mrna_39331
lcl|KV005017.1_mrna_24120	lcl|KV017481.1_mrna_40562			lcl|KV006899.1_mrna_26591	lcl|KV013329.1_mrna_34878			lcl|KQ988415.1_mrna_2762
lcl|KV002044.1_mrna_20651	lcl|KQ988053.1_mrna_2263			lcl|KV013948.1_mrna_35691	lcl|KV007463.1_mrna_27243			lcl|KV010626.1_mrna_31302
lcl|KV016231.1_mrna_38821	lcl|KV016225.1_mrna_38608			lcl|KV012839.1_mrna_34558	lcl|KV016225.1_mrna_38637			lcl|KV006337.1_mrna_25874
lcl|KV009444.1_mrna_29652	lcl|KQ987224.1_mrna_893			lcl|KQ989535.1_mrna_4486	lcl|KQ995381.1_mrna_12067			lcl|KV021440.1_mrna_44646
lcl|KV011876.1_mrna_33386	lcl|KQ995304.1_mrna_11630			lcl|KQ987381.1_mrna_1572	lcl|KV018533.1_mrna_41990			lcl|KQ993043.1_mrna_9388
lcl|KQ996029.1_mrna_13140	BGI_novel_G000934			lcl|KV014880.1_mrna_37198	lcl|KQ999401.1_mrna_17131			lcl|KQ990063.1_mrna_4940
lcl|KV007509.1_mrna_27445	lcl|KQ995754.1_mrna_12943			lcl|KV014375.1_mrna_36443	lcl|KQ999473.1_mrna_17442			lcl|KQ989518.1_mrna_4243
BGI_novel_G001092	lcl|KV014427.1_mrna_36647			lcl|KQ999045.1_mrna_16388	lcl|KV000901.1_mrna_19170			lcl|KV011852.1_mrna_33237
lcl|KV017201.1_mrna_40036	lcl|KV000469.1_mrna_18573			lcl|KQ989535.1_mrna_4471	lcl|KV001733.1_mrna_20050			lcl|KV003152.1_mrna_21670
lcl|KV011876.1_mrna_33396	lcl|KQ986914.1_mrna_796			BGI_novel_G001317	lcl|KQ989521.1_mrna_4359			lcl|KQ999821.1_mrna_17651
lcl|KV014877.1_mrna_37098	lcl|KV019586.1_mrna_42791			lcl|KQ987266.1_mrna_1113	lcl|KV005015.1_mrna_23916			lcl|KQ998966.1_mrna_16128
lcl|KV018516.1_mrna_41946	lcl|KV005014.1_mrna_23840			lcl|KQ988193.1_mrna_2348	lcl|KQ997936.1_mrna_15176			lcl|KQ990526.1_mrna_5644
lcl|KV023060.1_mrna_44840	lcl|KQ990574.1_mrna_5869			lcl|KV016238.1_mrna_38853	lcl|KV006337.1_mrna_25930			lcl|KV019034.1_mrna_42227
lcl|KV006884.1_mrna_26502	lcl|KQ999054.1_mrna_16413			lcl|KV006433.1_mrna_26262	lcl|KQ995661.1_mrna_12337			lcl|KV006406.1_mrna_26212
lcl|KQ991163.1_mrna_6681	lcl|KV005221.1_mrna_24696			lcl|KV014895.1_mrna_37437	lcl|KV012497.1_mrna_33953			lcl|KQ995380.1_mrna_12064
lcl|KV010638.1_mrna_31526	lcl|KV003905.1_mrna_22512			lcl|KV003144.1_mrna_21413	lcl|KV004990.1_mrna_23703			lcl|KQ998965.1_mrna_16101
lcl|KV003193.1_mrna_21966	lcl|KV005015.1_mrna_23938			lcl|KV003874.1_mrna_22331	lcl|KQ989609.1_mrna_4741			lcl|KV010623.1_mrna_31233
BGI_novel_G001436	lcl|KV020118.1_mrna_43671			BGI_novel_G000534	lcl|KQ997000.1_mrna_14385			lcl|KQ991028.1_mrna_6235
lcl|KV003151.1_mrna_21619	lcl|KV003914.1_mrna_22570			lcl|KV011838.1_mrna_33152	lcl|KV018450.1_mrna_41647			lcl|KV015569.1_mrna_38071
lcl|KV014523.1_mrna_36828	lcl|KQ999417.1_mrna_17228			lcl|KQ989521.1_mrna_4360	lcl|KQ987224.1_mrna_870			lcl|KV014882.1_mrna_37265
lcl|KV014886.1_mrna_37380	lcl|KV014110.1_mrna_36117			lcl|KV021545.1_mrna_44678	lcl|KV014880.1_mrna_37233			lcl|KQ988436.1_mrna_2954
lcl|KQ992521.1_mrna_8598	lcl|KV014852.1_mrna_36965			lcl|KV019060.1_mrna_42428	lcl|KQ995689.1_mrna_12608			lcl|KV014359.1_mrna_36272
lcl|KV016231.1_mrna_38813	lcl|KV020117.1_mrna_43654			lcl|KQ988979.1_mrna_3578	lcl|KV015083.1_mrna_37972			lcl|KV011838.1_mrna_33143
lcl|KQ997022.1_mrna_14449	lcl|KV010828.1_mrna_31959			lcl|KQ994596.1_mrna_11024	lcl|KV018479.1_mrna_41851			lcl|KV000740.1_mrna_18831
lcl|KQ993789.1_mrna_9800	lcl|KV020138.1_mrna_43832			lcl|KV019034.1_mrna_42225	lcl|KQ991022.1_mrna_6135			lcl|KQ996096.1_mrna_13386
lcl|KV006675.1_mrna_26388	lcl|KQ989533.1_mrna_4461			lcl|KQ999332.1_mrna_16930	lcl|KV007458.1_mrna_27178			lcl|KV015579.1_mrna_38155
BGI_novel_G000709	lcl|KV016225.1_mrna_38599			lcl|KV014427.1_mrna_36653	lcl|KV014375.1_mrna_36442			lcl|KQ995669.1_mrna_12406
lcl|KV014880.1_mrna_37202	lcl|KV009368.1_mrna_29355			lcl|KV010635.1_mrna_31433	lcl|KV007465.1_mrna_27295			lcl|KV014110.1_mrna_36112
lcl|KQ990526.1_mrna_5648	lcl|KV017293.1_mrna_40209			lcl|KQ993824.1_mrna_10124	lcl|KV011838.1_mrna_33111			lcl|KQ988415.1_mrna_2793
BGI_novel_G000076	lcl|KQ990605.1_mrna_5957			lcl|KQ990519.1_mrna_5507	lcl|KV016757.1_mrna_39624			lcl|KQ997000.1_mrna_14390
lcl|KQ993804.1_mrna_9968	lcl|KQ988437.1_mrna_2980			lcl|KV012487.1_mrna_33892	lcl|KQ991094.1_mrna_6490			lcl|KV011838.1_mrna_33052
lcl|KV000472.1_mrna_18586	lcl|KV017185.1_mrna_39979			lcl|KV014359.1_mrna_36293	lcl|KQ993010.1_mrna_9279			lcl|KQ993812.1_mrna_10043
lcl|KV011162.1_mrna_32113	lcl|KV010007.1_mrna_30071			lcl|KV011788.1_mrna_32759	lcl|KV013959.1_mrna_35762			lcl|KQ999900.1_mrna_18191
BGI_novel_G001864	lcl|KQ987736.1_mrna_1825			lcl|KV018098.1_mrna_41051	lcl|KV003144.1_mrna_21436			lcl|KV010635.1_mrna_31384
lcl|KV011838.1_mrna_33140	lcl|KV007458.1_mrna_27188			lcl|KV003144.1_mrna_21486	lcl|KQ998209.1_mrna_15714			lcl|KV021804.1_mrna_44714
lcl|KQ993852.1_mrna_10321	lcl|KV016232.1_mrna_38831			BGI_novel_G000332	lcl|KV016757.1_mrna_39627			lcl|KQ987720.1_mrna_1732
lcl|KQ989105.1_mrna_4008	lcl|KQ998120.1_mrna_15468			lcl|KQ989681.1_mrna_4824	lcl|KV001845.1_mrna_20353			lcl|KV000866.1_mrna_18896
lcl|KQ995755.1_mrna_12945	lcl|KV014357.1_mrna_36218			lcl|KQ998108.1_mrna_15321	lcl|KV012839.1_mrna_34508			lcl|KQ992972.1_mrna_9022
lcl|KV016294.1_mrna_39056	BGI_novel_G000629			lcl|KQ992369.1_mrna_8232	lcl|KV008815.1_mrna_28954			lcl|KV015600.1_mrna_38228
lcl|KV007509.1_mrna_27491	lcl|KQ991907.1_mrna_7604			lcl|KQ998209.1_mrna_15772	lcl|KV005005.1_mrna_23793			lcl|KV010000.1_mrna_29950
lcl|KV012500.1_mrna_33983	lcl|KQ989519.1_mrna_4280			lcl|KV005645.1_mrna_24919	lcl|KV009364.1_mrna_29289			lcl|KQ990520.1_mrna_5581
lcl|KV003125.1_mrna_21384	lcl|KV000469.1_mrna_18574			lcl|KV003899.1_mrna_22455	lcl|KV020132.1_mrna_43759			lcl|KQ998950.1_mrna_16021
lcl|KV003151.1_mrna_21635	lcl|KQ991907.1_mrna_7594			lcl|KQ990517.1_mrna_5498	lcl|KV005017.1_mrna_24087			lcl|KV010332.1_mrna_31103
lcl|KV000536.1_mrna_18707	lcl|KV005645.1_mrna_24904			lcl|KQ991055.1_mrna_6350	lcl|KV010000.1_mrna_29969			lcl|KV005018.1_mrna_24157
BGI_novel_G001304	lcl|KV019621.1_mrna_43042			lcl|KV001733.1_mrna_20055	lcl|KQ990519.1_mrna_5552			lcl|KV010164.1_mrna_30650
lcl|KQ991616.1_mrna_7371	lcl|KV011149.1_mrna_32059			lcl|KQ993789.1_mrna_9806	lcl|KQ992321.1_mrna_7947			lcl|KV016295.1_mrna_39079
BGI_novel_G001585	lcl|KV016225.1_mrna_38724			lcl|KV006337.1_mrna_25951	lcl|KQ991163.1_mrna_6682			lcl|KQ998997.1_mrna_16260
lcl|KQ986748.1_mrna_313	lcl|KQ992178.1_mrna_7847			lcl|KV017166.1_mrna_39843	lcl|KV006333.1_mrna_25661			lcl|KV002465.1_mrna_20868
BGI_novel_G001226	lcl|KV002472.1_mrna_20935			BGI_novel_G002284	lcl|KV006376.1_mrna_26132			lcl|KV010132.1_mrna_30379
lcl|KQ997936.1_mrna_15184	lcl|KV010000.1_mrna_29960			lcl|KQ995675.1_mrna_12479	lcl|KQ986804.1_mrna_549			BGI_novel_G001798
lcl|KV019621.1_mrna_43042	lcl|KQ996417.1_mrna_13677			lcl|KQ988483.1_mrna_3217	lcl|KV011866.1_mrna_33308			lcl|KV018434.1_mrna_41445
lcl|KV013332.1_mrna_34900	lcl|KQ987366.1_mrna_1562			lcl|KQ999860.1_mrna_18016	lcl|KV007458.1_mrna_27058			lcl|KV011838.1_mrna_33095
lcl|KQ999852.1_mrna_17917	lcl|KV008385.1_mrna_28609			lcl|KQ990517.1_mrna_5499	lcl|KQ996030.1_mrna_13159			lcl|KV013391.1_mrna_35124
lcl|KV012648.1_mrna_34331	lcl|KV007509.1_mrna_27423			lcl|KQ994515.1_mrna_10834	BGI_novel_G000818			lcl|KV007759.1_mrna_27834
lcl|KQ990519.1_mrna_5563	lcl|KV003165.1_mrna_21795			lcl|KQ991027.1_mrna_6196	lcl|KQ991552.1_mrna_6880			lcl|KV009364.1_mrna_29204
lcl|KQ988415.1_mrna_2766	lcl|KQ994525.1_mrna_10871			lcl|KQ991900.1_mrna_7566	lcl|KQ989633.1_mrna_4765			lcl|KQ996036.1_mrna_13249
lcl|KV004182.1_mrna_23130	lcl|KQ991163.1_mrna_6671			lcl|KQ997000.1_mrna_14396	lcl|KV014357.1_mrna_36216			lcl|KV005015.1_mrna_23902
lcl|KV005017.1_mrna_24071	lcl|KV014852.1_mrna_36934			lcl|KV014357.1_mrna_36238	lcl|KQ990063.1_mrna_4942			lcl|KQ996519.1_mrna_14096
lcl|KV009364.1_mrna_29233	lcl|KV020243.1_mrna_44137			lcl|KQ990520.1_mrna_5605	lcl|KV010646.1_mrna_31581			lcl|KV016685.1_mrna_39307
lcl|KV007458.1_mrna_27115	lcl|KV005015.1_mrna_23937			BGI_novel_G000437	lcl|KQ987226.1_mrna_913			lcl|KQ992022.1_mrna_7752
lcl|KV007462.1_mrna_27229	lcl|KQ990579.1_mrna_5882			lcl|KV011838.1_mrna_33074	lcl|KV002490.1_mrna_21046			lcl|KV003883.1_mrna_22389
BGI_novel_G000403	lcl|KV016294.1_mrna_39060			lcl|KQ997936.1_mrna_15185	lcl|KQ990066.1_mrna_4989			lcl|KV007458.1_mrna_27071
lcl|KV014396.1_mrna_36536	lcl|KV014357.1_mrna_36234			lcl|KQ997936.1_mrna_15215	lcl|KV019588.1_mrna_42845			lcl|KV014877.1_mrna_37111
lcl|KV018135.1_mrna_41265	lcl|KV004540.1_mrna_23239			lcl|KQ999314.1_mrna_16868	lcl|KV016225.1_mrna_38691			lcl|KQ987366.1_mrna_1563
lcl|KQ988510.1_mrna_3296	lcl|KV017478.1_mrna_40528			lcl|KV018098.1_mrna_41016	lcl|KQ995682.1_mrna_12543			lcl|KQ999020.1_mrna_16330
lcl|KQ998129.1_mrna_15498	lcl|KV014877.1_mrna_37111			lcl|KQ989025.1_mrna_3795	lcl|KQ991566.1_mrna_6977			lcl|KQ987245.1_mrna_951
lcl|KQ999308.1_mrna_16813	lcl|KV014468.1_mrna_36761			lcl|KV008752.1_mrna_28755	lcl|KV010206.1_mrna_30827			lcl|KV016225.1_mrna_38720
lcl|KV007516.1_mrna_27507	lcl|KQ989116.1_mrna_4025			lcl|KV019046.1_mrna_42323	lcl|KV015575.1_mrna_38110			BGI_novel_G000446
lcl|KQ995695.1_mrna_12665	lcl|KQ995377.1_mrna_12038			lcl|KV020104.1_mrna_43476	BGI_novel_G001241			lcl|KQ988199.1_mrna_2360
lcl|KQ986752.1_mrna_331	lcl|KV010635.1_mrna_31473			lcl|KQ998950.1_mrna_16024	lcl|KV010001.1_mrna_30036			lcl|KV010132.1_mrna_30395
lcl|KV016225.1_mrna_38689	BGI_novel_G001466			lcl|KQ996490.1_mrna_13989	lcl|KQ991570.1_mrna_7072			lcl|KV013947.1_mrna_35670
lcl|KV023065.1_mrna_44842	lcl|KV013947.1_mrna_35670			lcl|KV018098.1_mrna_41056	lcl|KV018098.1_mrna_41126			lcl|KV013947.1_mrna_35600
lcl|KQ987269.1_mrna_1211	lcl|KV016463.1_mrna_39222			lcl|KV009364.1_mrna_29269	lcl|KV011838.1_mrna_33113			lcl|KV019585.1_mrna_42767
lcl|KV011217.1_mrna_32324	lcl|KQ986804.1_mrna_565			lcl|KQ998108.1_mrna_15322	lcl|KV007786.1_mrna_27948			lcl|KV005015.1_mrna_23938
lcl|KV017478.1_mrna_40528	BGI_novel_G001886			BGI_novel_G000257	lcl|KQ987269.1_mrna_1240			lcl|KQ995735.1_mrna_12828
lcl|KV005017.1_mrna_23990	lcl|KV020045.1_mrna_43342			BGI_novel_G000105	lcl|KV011838.1_mrna_33086			lcl|KQ990568.1_mrna_5834
lcl|KV001812.1_mrna_20311	lcl|KV018516.1_mrna_41946			lcl|KQ990109.1_mrna_5183	lcl|KQ991048.1_mrna_6321			lcl|KQ988202.1_mrna_2441
lcl|KV002472.1_mrna_20937	lcl|KV023060.1_mrna_44840			lcl|KQ993812.1_mrna_10036	lcl|KQ992178.1_mrna_7846			lcl|KV008320.1_mrna_28519
lcl|KV010132.1_mrna_30425	lcl|KV001812.1_mrna_20312			lcl|KV016696.1_mrna_39371	lcl|KQ990066.1_mrna_5102			lcl|KV019249.1_mrna_42651
lcl|KV009368.1_mrna_29359	lcl|KV016225.1_mrna_38682			lcl|KQ995695.1_mrna_12670	lcl|KV009463.1_mrna_29679			lcl|KV016294.1_mrna_39060
lcl|KQ989061.1_mrna_3888	lcl|KQ991802.1_mrna_7541			lcl|KQ991027.1_mrna_6202	lcl|KQ995304.1_mrna_11667			lcl|KQ991057.1_mrna_6362
lcl|KV003896.1_mrna_22424	lcl|KV000449.1_mrna_18519			lcl|KV006897.1_mrna_26580	lcl|KQ995303.1_mrna_11584			lcl|KV006337.1_mrna_25959
lcl|KV003181.1_mrna_21891	lcl|KV016446.1_mrna_39213			lcl|KV003185.1_mrna_21918	lcl|KV005645.1_mrna_24913			lcl|KQ996455.1_mrna_13864
lcl|KQ993790.1_mrna_9875	lcl|KQ995304.1_mrna_11627			lcl|KV009364.1_mrna_29194	lcl|KQ988476.1_mrna_3198			lcl|KV003144.1_mrna_21458
lcl|KV019580.1_mrna_42743	lcl|KV000472.1_mrna_18586			lcl|KV009692.1_mrna_29796	lcl|KV007752.1_mrna_27772			lcl|KV003144.1_mrna_21513
lcl|KQ987269.1_mrna_1190	lcl|KQ988193.1_mrna_2352			lcl|KV020195.1_mrna_44093	lcl|KV012487.1_mrna_33866			BGI_novel_G000145
lcl|KV013962.1_mrna_35780	BGI_novel_G001913			lcl|KQ991562.1_mrna_6922	lcl|KV021324.1_mrna_44623			lcl|KV003899.1_mrna_22484
lcl|KV012496.1_mrna_33945	lcl|KQ995370.1_mrna_12019			lcl|KV010199.1_mrna_30806	lcl|KQ990066.1_mrna_5011			lcl|KV009364.1_mrna_29290
lcl|KV010072.1_mrna_30261	BGI_novel_G001119			lcl|KV017184.1_mrna_39959	lcl|KV019625.1_mrna_43072			lcl|KQ995661.1_mrna_12318
lcl|KQ996417.1_mrna_13639	lcl|KQ991566.1_mrna_6999			lcl|KV018463.1_mrna_41750	lcl|KV000909.1_mrna_19207			lcl|KV014877.1_mrna_37136
BGI_novel_G000129	lcl|KQ996417.1_mrna_13642			lcl|KV010725.1_mrna_31860	lcl|KV016222.1_mrna_38571			lcl|KV005644.1_mrna_24806
lcl|KQ995304.1_mrna_11626	lcl|KV006437.1_mrna_26272			lcl|KV006883.1_mrna_26442	lcl|KQ998099.1_mrna_15251			lcl|KV020247.1_mrna_44144
lcl|KV007509.1_mrna_27423	lcl|KV018098.1_mrna_41057			lcl|KV019044.1_mrna_42269	lcl|KQ990526.1_mrna_5650			lcl|KV016231.1_mrna_38818
lcl|KQ987226.1_mrna_927	lcl|KV014367.1_mrna_36386			lcl|KV013071.1_mrna_34820	lcl|KQ986385.1_mrna_167			lcl|KV013534.1_mrna_35393
lcl|KQ987736.1_mrna_1810	lcl|KQ999857.1_mrna_18000			lcl|KV007743.1_mrna_27731	lcl|KV006337.1_mrna_25857			lcl|KV004540.1_mrna_23239
lcl|KV015084.1_mrna_37974	BGI_novel_G002287			lcl|KV009364.1_mrna_29184	BGI_novel_G001863			lcl|KV019586.1_mrna_42806
BGI_novel_G000401	lcl|KV006345.1_mrna_26007			lcl|KV001275.1_mrna_19510	lcl|KV001275.1_mrna_19508			lcl|KV017466.1_mrna_40471
lcl|KV017478.1_mrna_40531	lcl|KV013962.1_mrna_35780			lcl|KV012500.1_mrna_33982	lcl|KV011442.1_mrna_32585			lcl|KV010635.1_mrna_31513
lcl|KQ987296.1_mrna_1423	lcl|KV008237.1_mrna_28245			lcl|KQ993055.1_mrna_9432	lcl|KV000087.1_mrna_18417			BGI_novel_G000390
lcl|KQ991570.1_mrna_7104	lcl|KV008727.1_mrna_28736			lcl|KV019034.1_mrna_42213	lcl|KV011868.1_mrna_33311			lcl|KV009357.1_mrna_29088
lcl|KV020278.1_mrna_44184	lcl|KV009357.1_mrna_29113			lcl|KQ999001.1_mrna_16282	lcl|KV002465.1_mrna_20867			lcl|KQ996030.1_mrna_13208
lcl|KV019049.1_mrna_42346	lcl|KV011217.1_mrna_32324			lcl|KV006883.1_mrna_26460	lcl|KQ989519.1_mrna_4309			lcl|KQ993043.1_mrna_9386
lcl|KV010635.1_mrna_31496	lcl|KV014359.1_mrna_36285			lcl|KQ996029.1_mrna_13134	lcl|KQ993790.1_mrna_9886			lcl|KQ993845.1_mrna_10260
lcl|KV010635.1_mrna_31368	lcl|KV020193.1_mrna_44089			lcl|KQ999413.1_mrna_17198	lcl|KV005015.1_mrna_23875			lcl|KQ991648.1_mrna_7420
lcl|KQ988422.1_mrna_2831	lcl|KV022233.1_mrna_44769			lcl|KQ998099.1_mrna_15257	lcl|KV007458.1_mrna_27168			BGI_novel_G001537
lcl|KV015569.1_mrna_38055	lcl|KQ990526.1_mrna_5644			lcl|KQ990063.1_mrna_4938	lcl|KV010000.1_mrna_29900			BGI_novel_G001536
lcl|KQ987226.1_mrna_934	lcl|KV019580.1_mrna_42743			lcl|KV004986.1_mrna_23641	lcl|KQ996399.1_mrna_13537			lcl|KV012857.1_mrna_34659
lcl|KQ993135.1_mrna_9594	lcl|KV014570.1_mrna_36856			lcl|KV004990.1_mrna_23685	lcl|KV016695.1_mrna_39362			lcl|KQ995736.1_mrna_12845
lcl|KV000919.1_mrna_19281	lcl|KQ995246.1_mrna_11234			lcl|KQ991907.1_mrna_7582	lcl|KQ991552.1_mrna_6865			lcl|KV000901.1_mrna_19179
lcl|KV007465.1_mrna_27326	lcl|KV005674.1_mrna_25030			lcl|KQ991027.1_mrna_6226	lcl|KQ989519.1_mrna_4267			lcl|KQ986788.1_mrna_483
lcl|KV007458.1_mrna_27112	lcl|KV007465.1_mrna_27332			BGI_novel_G001477	lcl|KV009364.1_mrna_29303			lcl|KV007458.1_mrna_27109
lcl|KQ992242.1_mrna_7882	BGI_novel_G001750			lcl|KQ988189.1_mrna_2295	lcl|KQ993135.1_mrna_9598			lcl|KQ997528.1_mrna_14682
lcl|KV010132.1_mrna_30423	lcl|KQ991058.1_mrna_6375			lcl|KV000456.1_mrna_18540	lcl|KV014444.1_mrna_36692			lcl|KV012487.1_mrna_33871
lcl|KV010623.1_mrna_31232	lcl|KV010132.1_mrna_30396			lcl|KQ993790.1_mrna_9888	lcl|KQ993824.1_mrna_10131			lcl|KQ995255.1_mrna_11267
lcl|KQ993075.1_mrna_9514	lcl|KQ987726.1_mrna_1794			lcl|KV011136.1_mrna_32018	lcl|KV005801.1_mrna_25414			lcl|KQ988202.1_mrna_2425
lcl|KV016696.1_mrna_39390	lcl|KV000740.1_mrna_18829			lcl|KV008237.1_mrna_28295	lcl|KV016294.1_mrna_39061			lcl|KV006334.1_mrna_25750
lcl|KV007509.1_mrna_27430	lcl|KV007509.1_mrna_27464			lcl|KQ991625.1_mrna_7391	lcl|KV016685.1_mrna_39327			lcl|KV012822.1_mrna_34460
lcl|KV019586.1_mrna_42789	lcl|KV012487.1_mrna_33822			lcl|KV011838.1_mrna_33087	lcl|KV003924.1_mrna_22691			lcl|KQ995736.1_mrna_12870
lcl|KV018443.1_mrna_41526	lcl|KV009368.1_mrna_29363			lcl|KQ999872.1_mrna_18076	lcl|KV005645.1_mrna_24867			lcl|KV005645.1_mrna_24853
lcl|KV005015.1_mrna_23926	lcl|KQ999821.1_mrna_17651			lcl|KV012841.1_mrna_34613	lcl|KV003152.1_mrna_21649			lcl|KQ990517.1_mrna_5462
lcl|KQ995380.1_mrna_12066	lcl|KV018476.1_mrna_41844			BGI_novel_G002219	lcl|KV007465.1_mrna_27279			lcl|KV002476.1_mrna_20968
lcl|KV017166.1_mrna_39838	lcl|KQ990066.1_mrna_4990			lcl|KQ997644.1_mrna_15036	lcl|KQ988990.1_mrna_3600			lcl|KV005709.1_mrna_25214
BGI_novel_G001069	lcl|KV009364.1_mrna_29322			lcl|KV005644.1_mrna_24790	lcl|KV014880.1_mrna_37215			lcl|KQ995717.1_mrna_12756
lcl|KQ993790.1_mrna_9908	lcl|KV014517.1_mrna_36824			lcl|KQ999313.1_mrna_16860	lcl|KV016463.1_mrna_39227			lcl|KV010646.1_mrna_31577
BGI_novel_G000314	lcl|KV000872.1_mrna_18920			lcl|KV005002.1_mrna_23713	lcl|KQ993852.1_mrna_10325			lcl|KV014877.1_mrna_37038
lcl|KV010132.1_mrna_30372	lcl|KV003144.1_mrna_21512			lcl|KV014917.1_mrna_37597	lcl|KV002448.1_mrna_20803			lcl|KQ993851.1_mrna_10294
lcl|KV005774.1_mrna_25352	lcl|KV006393.1_mrna_26185			lcl|KV017556.1_mrna_40804	lcl|KV009425.1_mrna_29605			lcl|KQ990357.1_mrna_5365
lcl|KQ991615.1_mrna_7343	lcl|KQ997936.1_mrna_15195			lcl|KQ987287.1_mrna_1377	lcl|KV011876.1_mrna_33393			lcl|KV006883.1_mrna_26476
lcl|KQ987720.1_mrna_1742	lcl|KV016757.1_mrna_39620			lcl|KV017149.1_mrna_39804	lcl|KV010007.1_mrna_30068			lcl|KV016701.1_mrna_39465
lcl|KV017293.1_mrna_40208	lcl|KQ987269.1_mrna_1215			lcl|KV017445.1_mrna_40323	lcl|KQ988435.1_mrna_2947			lcl|KQ992380.1_mrna_8282
BGI_novel_G000730	lcl|KQ988202.1_mrna_2487			lcl|KQ995514.1_mrna_12262	lcl|KV008406.1_mrna_28625			lcl|KV003887.1_mrna_22410
lcl|KQ991163.1_mrna_6674	lcl|KV011785.1_mrna_32666			lcl|KQ999011.1_mrna_16309	lcl|KV012487.1_mrna_33844			lcl|KQ996441.1_mrna_13816
lcl|KQ996096.1_mrna_13380	BGI_novel_G001775			lcl|KV004092.1_mrna_23097	lcl|KV002058.1_mrna_20668			lcl|KQ998106.1_mrna_15306
lcl|KQ987245.1_mrna_963	BGI_novel_G000543			lcl|KV018214.1_mrna_41352	lcl|KV017293.1_mrna_40218			lcl|KQ999880.1_mrna_18110
lcl|KQ992972.1_mrna_9032	BGI_novel_G000414			lcl|KV016250.1_mrna_38907	lcl|KV018123.1_mrna_41227			lcl|KV019597.1_mrna_42923
lcl|KV006349.1_mrna_26047	lcl|KQ986804.1_mrna_560			lcl|KV000873.1_mrna_18941	lcl|KV009368.1_mrna_29360			lcl|KQ990527.1_mrna_5663
lcl|KV016701.1_mrna_39480	lcl|KQ990517.1_mrna_5482			lcl|KV006337.1_mrna_25957	lcl|KV019599.1_mrna_42940			lcl|KQ991572.1_mrna_7118
lcl|KV020138.1_mrna_43832	lcl|KV005017.1_mrna_24071			lcl|KV012499.1_mrna_33957	lcl|KQ987758.1_mrna_1970			lcl|KQ991027.1_mrna_6206
lcl|KV018436.1_mrna_41486	BGI_novel_G001339			lcl|KV018098.1_mrna_41039	lcl|KQ998209.1_mrna_15735			lcl|KV002472.1_mrna_20918
lcl|KQ988199.1_mrna_2367	lcl|KV008300.1_mrna_28468			lcl|KQ990066.1_mrna_5030	lcl|KV016275.1_mrna_38985			lcl|KQ995268.1_mrna_11317
lcl|KV003874.1_mrna_22319	lcl|KV020469.1_mrna_44338			lcl|KV009391.1_mrna_29512	lcl|KV010625.1_mrna_31277			lcl|KV009946.1_mrna_29863
BGI_novel_G000293	lcl|KV016232.1_mrna_38834			lcl|KV012487.1_mrna_33882	lcl|KQ988202.1_mrna_2491			lcl|KQ990519.1_mrna_5565
lcl|KV014365.1_mrna_36369	lcl|KV011845.1_mrna_33199			lcl|KV007458.1_mrna_27151	lcl|KV003883.1_mrna_22385			lcl|KQ992325.1_mrna_7985
lcl|KV014884.1_mrna_37348	lcl|KQ996096.1_mrna_13386			lcl|KV010635.1_mrna_31377	lcl|KV014894.1_mrna_37415			lcl|KV003963.1_mrna_22855
lcl|KV015575.1_mrna_38101	lcl|KV014359.1_mrna_36292			lcl|KV013932.1_mrna_35558	lcl|KQ998131.1_mrna_15507			lcl|KV014357.1_mrna_36220
lcl|KV003972.1_mrna_22886	lcl|KV003152.1_mrna_21670			lcl|KV010635.1_mrna_31470	lcl|KQ991591.1_mrna_7223			lcl|KV010000.1_mrna_29959
lcl|KQ989075.1_mrna_3934	lcl|KQ998980.1_mrna_16188			lcl|KQ987226.1_mrna_923	lcl|KV013932.1_mrna_35499			lcl|KQ996399.1_mrna_13539
lcl|KV015601.1_mrna_38236	lcl|KQ993851.1_mrna_10294			lcl|KV011886.1_mrna_33498	lcl|KV003914.1_mrna_22614			lcl|KV012506.1_mrna_34016
lcl|KQ988979.1_mrna_3528	lcl|KV018098.1_mrna_41003			lcl|KQ999846.1_mrna_17846	lcl|KV003144.1_mrna_21507			lcl|KQ995675.1_mrna_12481
lcl|KV008273.1_mrna_28358	lcl|KQ998138.1_mrna_15528			lcl|KV003152.1_mrna_21692	lcl|KQ997936.1_mrna_15150			BGI_novel_G001012
lcl|KV009364.1_mrna_29249	lcl|KQ991616.1_mrna_7371			lcl|KQ990520.1_mrna_5631	lcl|KV014429.1_mrna_36656			lcl|KQ995322.1_mrna_11760
lcl|KQ987283.1_mrna_1354	lcl|KQ999837.1_mrna_17699			lcl|KQ994498.1_mrna_10775	lcl|KQ990066.1_mrna_5085			lcl|KV006883.1_mrna_26465
lcl|KQ995297.1_mrna_11444	lcl|KV005005.1_mrna_23801			lcl|KV010160.1_mrna_30623	lcl|KV013955.1_mrna_35737			lcl|KV003914.1_mrna_22575
lcl|KV006335.1_mrna_25822	lcl|KV003144.1_mrna_21463			lcl|KQ989089.1_mrna_3979	lcl|KV003914.1_mrna_22625			lcl|KQ995710.1_mrna_12727
lcl|KQ998205.1_mrna_15680	lcl|KQ992555.1_mrna_8755			lcl|KQ990177.1_mrna_5261	lcl|KV014876.1_mrna_37011			lcl|KQ999390.1_mrna_17072
lcl|KQ989636.1_mrna_4767	lcl|KQ988199.1_mrna_2404			lcl|KV002472.1_mrna_20919	lcl|KQ990519.1_mrna_5509			lcl|KV014922.1_mrna_37618
lcl|KQ991609.1_mrna_7326	lcl|KV016685.1_mrna_39288			lcl|KV004990.1_mrna_23683	lcl|KQ998113.1_mrna_15387			lcl|KQ990066.1_mrna_4975
BGI_novel_G001319	lcl|KV016671.1_mrna_39251			lcl|KV010000.1_mrna_29911	lcl|KQ990066.1_mrna_4965			lcl|KQ996417.1_mrna_13665
lcl|KV005675.1_mrna_25039	lcl|KV004542.1_mrna_23259			lcl|KQ993851.1_mrna_10296	BGI_novel_G001341			lcl|KV016230.1_mrna_38789
lcl|KQ995242.1_mrna_11184	lcl|KV005017.1_mrna_24122			lcl|KQ991360.1_mrna_6826	lcl|KV005005.1_mrna_23789			lcl|KV006909.1_mrna_26638
BGI_novel_G000259	lcl|KQ999852.1_mrna_17900			lcl|KV014362.1_mrna_36311	lcl|KV014110.1_mrna_36131			lcl|KV014998.1_mrna_37827
lcl|KV014052.1_mrna_35998	lcl|KQ991552.1_mrna_6854			lcl|KV006334.1_mrna_25714	lcl|KV005027.1_mrna_24226			lcl|KV018436.1_mrna_41487
lcl|KQ990526.1_mrna_5642	lcl|KQ999091.1_mrna_16471			lcl|KQ999852.1_mrna_17919	lcl|KV004558.1_mrna_23312			lcl|KQ998131.1_mrna_15506
lcl|KQ993851.1_mrna_10295	lcl|KV011788.1_mrna_32719			lcl|KQ996500.1_mrna_14066	lcl|KQ999857.1_mrna_17999			lcl|KV010646.1_mrna_31623
lcl|KV002032.1_mrna_20637	lcl|KV003899.1_mrna_22449			lcl|KV007465.1_mrna_27309	lcl|KV011210.1_mrna_32307			lcl|KQ995265.1_mrna_11296
lcl|KV006334.1_mrna_25748	lcl|KQ990506.1_mrna_5408			lcl|KQ991176.1_mrna_6740	lcl|KQ998209.1_mrna_15738			lcl|KV020248.1_mrna_44145
lcl|KQ999852.1_mrna_17940	lcl|KV014882.1_mrna_37292			lcl|KQ987247.1_mrna_1002	lcl|KV006883.1_mrna_26458			lcl|KQ995273.1_mrna_11340
lcl|KV010164.1_mrna_30651	lcl|KV006334.1_mrna_25782			BGI_novel_G001772	lcl|KQ995322.1_mrna_11758			lcl|KV000456.1_mrna_18541
lcl|KQ986815.1_mrna_610	lcl|KQ988415.1_mrna_2770			lcl|KQ991570.1_mrna_7085	lcl|KQ991471.1_mrna_6837			lcl|KV017433.1_mrna_40308
lcl|KV018193.1_mrna_41333	lcl|KV005646.1_mrna_24921			lcl|KQ989650.1_mrna_4789	lcl|KV011838.1_mrna_33109			lcl|KV020462.1_mrna_44331
lcl|KV010624.1_mrna_31257	lcl|KV015575.1_mrna_38114			lcl|KQ986826.1_mrna_694	lcl|KV000448.1_mrna_18509			lcl|KV014395.1_mrna_36528
lcl|KV002457.1_mrna_20823	lcl|KV018453.1_mrna_41666			lcl|KV017508.1_mrna_40679	lcl|KV014357.1_mrna_36222			lcl|KV011838.1_mrna_33167
lcl|KQ999839.1_mrna_17791	lcl|KQ995363.1_mrna_11972			lcl|KQ989521.1_mrna_4364	lcl|KV014877.1_mrna_37116			lcl|KQ996975.1_mrna_14312
lcl|KV002457.1_mrna_20813	lcl|KV014950.1_mrna_37736			lcl|KQ999853.1_mrna_17970	lcl|KV018453.1_mrna_41679			lcl|KQ998955.1_mrna_16041
BGI_novel_G000311	lcl|KQ986826.1_mrna_692			lcl|KV005017.1_mrna_24060	lcl|KQ996030.1_mrna_13160			lcl|KQ996455.1_mrna_13865
lcl|KV005017.1_mrna_24148	lcl|KQ995303.1_mrna_11600			lcl|KV011838.1_mrna_33107	lcl|KV002448.1_mrna_20792			lcl|KV018449.1_mrna_41605
lcl|KQ993789.1_mrna_9797	lcl|KV005015.1_mrna_23924			BGI_novel_G001667	lcl|KQ996996.1_mrna_14363			lcl|KQ991022.1_mrna_6143
lcl|KV016232.1_mrna_38831	lcl|KV010635.1_mrna_31375			lcl|KQ995404.1_mrna_12134	lcl|KQ990066.1_mrna_5008			lcl|KV000856.1_mrna_18870
lcl|KV010626.1_mrna_31322	lcl|KQ988202.1_mrna_2512			lcl|KQ999373.1_mrna_17038	lcl|KQ988979.1_mrna_3591			lcl|KV018098.1_mrna_41114
lcl|KV003151.1_mrna_21620	lcl|KV014922.1_mrna_37618			lcl|KV010001.1_mrna_30015	lcl|KQ996030.1_mrna_13189			lcl|KV019044.1_mrna_42288
lcl|KV023151.1_mrna_44852	lcl|KV004605.1_mrna_23456			lcl|KQ999305.1_mrna_16715	lcl|KQ998113.1_mrna_15382			lcl|KQ988468.1_mrna_3156
lcl|KV007815.1_mrna_28021	lcl|KQ992321.1_mrna_7928			lcl|KQ995268.1_mrna_11310	lcl|KQ999069.1_mrna_16432			lcl|KV018434.1_mrna_41448
lcl|KQ999032.1_mrna_16365	lcl|KQ999852.1_mrna_17943			lcl|KV017453.1_mrna_40365	lcl|KV008815.1_mrna_28926			lcl|KQ990516.1_mrna_5412
lcl|KV009364.1_mrna_29311	lcl|KV011785.1_mrna_32667			lcl|KQ987224.1_mrna_892	lcl|KV011879.1_mrna_33441			lcl|KV001282.1_mrna_19546
lcl|KQ993046.1_mrna_9406	lcl|KQ991595.1_mrna_7260			lcl|KQ988435.1_mrna_2949	lcl|KV006349.1_mrna_26053			lcl|KQ995303.1_mrna_11566
lcl|KV010626.1_mrna_31295	lcl|KV010646.1_mrna_31596			BGI_novel_G000328	lcl|KQ987269.1_mrna_1296			BGI_novel_G000527
lcl|KV007465.1_mrna_27282	lcl|KQ993789.1_mrna_9800			lcl|KQ986810.1_mrna_601	lcl|KV000866.1_mrna_18902			lcl|KQ996540.1_mrna_14135
lcl|KQ990595.1_mrna_5920	lcl|KQ987269.1_mrna_1273			lcl|KV016750.1_mrna_39607	lcl|KV006369.1_mrna_26117			lcl|KQ988202.1_mrna_2489
lcl|KQ999846.1_mrna_17839	lcl|KQ997936.1_mrna_15134			lcl|KQ990520.1_mrna_5634	lcl|KV003145.1_mrna_21534			lcl|KV019080.1_mrna_42495
lcl|KV012495.1_mrna_33928	lcl|KQ991022.1_mrna_6143			lcl|KV016288.1_mrna_39018	lcl|KV009364.1_mrna_29213			lcl|KQ999306.1_mrna_16733
lcl|KV002470.1_mrna_20890	lcl|KV053939.1_mrna_45621			lcl|KQ990128.1_mrna_5209	lcl|KQ992321.1_mrna_7926			lcl|KV000872.1_mrna_18923
lcl|KV020257.1_mrna_44162	lcl|KV013333.1_mrna_34909			lcl|KQ993856.1_mrna_10347	lcl|KV006910.1_mrna_26645			lcl|KV006334.1_mrna_25761
lcl|KQ999005.1_mrna_16301	lcl|KV021878.1_mrna_44725			lcl|KV014393.1_mrna_36508	lcl|KV011788.1_mrna_32738			lcl|KV006392.1_mrna_26184
lcl|KQ991163.1_mrna_6677	lcl|KQ991595.1_mrna_7245			lcl|KV000449.1_mrna_18522	lcl|KV003883.1_mrna_22374			lcl|KV010635.1_mrna_31383
lcl|KQ999358.1_mrna_17001	lcl|KV019564.1_mrna_42717			lcl|KV005757.1_mrna_25321	lcl|KQ998121.1_mrna_15476			lcl|KV008300.1_mrna_28468
lcl|KV008751.1_mrna_28740	lcl|KV020462.1_mrna_44331			lcl|KV001729.1_mrna_20039	lcl|KQ991163.1_mrna_6717			lcl|KV002457.1_mrna_20822
lcl|KV002472.1_mrna_20915	lcl|KQ988415.1_mrna_2754			lcl|KV014884.1_mrna_37337	lcl|KV013329.1_mrna_34876			lcl|KQ987269.1_mrna_1243
lcl|KQ992483.1_mrna_8531	lcl|KQ988436.1_mrna_2963			lcl|KV019044.1_mrna_42305	BGI_novel_G002103			lcl|KQ990357.1_mrna_5351
lcl|KQ991570.1_mrna_7035	lcl|KV009364.1_mrna_29311			lcl|KV017149.1_mrna_39811	lcl|KV000914.1_mrna_19250			lcl|KQ986914.1_mrna_796
lcl|KV015623.1_mrna_38312	lcl|KV006883.1_mrna_26490			lcl|KV008770.1_mrna_28818	lcl|KV000856.1_mrna_18872			lcl|KV003914.1_mrna_22622
lcl|KV010132.1_mrna_30363	lcl|KV010160.1_mrna_30634			lcl|KV006909.1_mrna_26640	lcl|KQ988202.1_mrna_2511			lcl|KV005131.1_mrna_24588
lcl|KQ997936.1_mrna_15208	lcl|KV012487.1_mrna_33876			lcl|KV005170.1_mrna_24655	lcl|KV010000.1_mrna_29927			lcl|KQ991595.1_mrna_7245
lcl|KQ996417.1_mrna_13647	lcl|KQ998121.1_mrna_15480			lcl|KQ986336.1_mrna_73	lcl|KV009385.1_mrna_29491			lcl|KQ996029.1_mrna_13120
BGI_novel_G001950	lcl|KQ990517.1_mrna_5461			lcl|KV018226.1_mrna_41367	lcl|KQ988415.1_mrna_2733			lcl|KV005131.1_mrna_24616
lcl|KV007791.1_mrna_27974	lcl|KV005865.1_mrna_25490			lcl|KV010688.1_mrna_31757	lcl|KV006333.1_mrna_25687			lcl|KV010199.1_mrna_30805
lcl|KV007465.1_mrna_27291	lcl|KQ991907.1_mrna_7572			lcl|KQ999837.1_mrna_17730	lcl|KQ995672.1_mrna_12448			lcl|KV009364.1_mrna_29277
lcl|KQ987746.1_mrna_1912	lcl|KQ987251.1_mrna_1045			lcl|KV001278.1_mrna_19528	lcl|KV015575.1_mrna_38091			lcl|KV018123.1_mrna_41224
lcl|KQ990066.1_mrna_5023	lcl|KQ997004.1_mrna_14418			lcl|KV015569.1_mrna_38068	lcl|KV003147.1_mrna_21554			lcl|KV003914.1_mrna_22636
lcl|KV008727.1_mrna_28734	lcl|KV014852.1_mrna_36928			lcl|KQ996969.1_mrna_14300	lcl|KV013932.1_mrna_35511			lcl|KQ993856.1_mrna_10362
lcl|KV020119.1_mrna_43685	lcl|KV010635.1_mrna_31381				lcl|KV020108.1_mrna_43570			lcl|KV006333.1_mrna_25696
lcl|KV010737.1_mrna_31877	lcl|KV007791.1_mrna_27974				lcl|KV011136.1_mrna_32014			BGI_novel_G001583
BGI_novel_G000976	lcl|KQ991552.1_mrna_6887				lcl|KV003909.1_mrna_22529			lcl|KQ988199.1_mrna_2402
lcl|KV000871.1_mrna_18914	lcl|KV019034.1_mrna_42219				BGI_novel_G000717			lcl|KV016225.1_mrna_38638
lcl|KV003185.1_mrna_21922	lcl|KV012499.1_mrna_33958				lcl|KQ988199.1_mrna_2375			lcl|KQ986815.1_mrna_626
lcl|KQ996434.1_mrna_13781	lcl|KV020555.1_mrna_44386				lcl|KV011204.1_mrna_32285			lcl|KV019049.1_mrna_42382
lcl|KV004092.1_mrna_23096	lcl|KV014928.1_mrna_37672				lcl|KV011852.1_mrna_33244			lcl|KQ995346.1_mrna_11865
lcl|KQ987245.1_mrna_964	lcl|KV006334.1_mrna_25713				lcl|KV000856.1_mrna_18864			lcl|KQ987224.1_mrna_868
lcl|KV010230.1_mrna_30904	lcl|KQ992325.1_mrna_7983				lcl|KV002490.1_mrna_21047			lcl|KV011783.1_mrna_32637
lcl|KQ987269.1_mrna_1208	lcl|KQ992022.1_mrna_7757				lcl|KQ991907.1_mrna_7570			lcl|KV010001.1_mrna_30026
BGI_novel_G001096	lcl|KQ999852.1_mrna_17957				lcl|KQ998113.1_mrna_15385			lcl|KV017293.1_mrna_40207
lcl|KQ993072.1_mrna_9510	lcl|KV017184.1_mrna_39961				lcl|KV017184.1_mrna_39947			lcl|KV006334.1_mrna_25747
lcl|KQ995363.1_mrna_11972	lcl|KV020240.1_mrna_44132				lcl|KV005015.1_mrna_23889			lcl|KV006349.1_mrna_26060
lcl|KQ997936.1_mrna_15211	lcl|KQ996494.1_mrna_14034				lcl|KQ999839.1_mrna_17741			lcl|KV013947.1_mrna_35674
BGI_novel_G002301	lcl|KV018098.1_mrna_41097				lcl|KQ995682.1_mrna_12539			BGI_novel_G000652
lcl|KQ989518.1_mrna_4244	lcl|KV003144.1_mrna_21492				lcl|KV013372.1_mrna_35018			lcl|KQ998209.1_mrna_15768
lcl|KQ990516.1_mrna_5414	lcl|KV000856.1_mrna_18862				lcl|KV006337.1_mrna_25921			lcl|KQ993824.1_mrna_10125
BGI_novel_G001588	lcl|KV018467.1_mrna_41801				lcl|KQ994517.1_mrna_10846			lcl|KQ995246.1_mrna_11247
lcl|KV010650.1_mrna_31657	lcl|KQ995682.1_mrna_12537				lcl|KV020164.1_mrna_43922			lcl|KQ987726.1_mrna_1803
lcl|KQ991027.1_mrna_6212	lcl|KV010348.1_mrna_31128				lcl|KQ988189.1_mrna_2300			lcl|KQ986737.1_mrna_279
lcl|KV006883.1_mrna_26423	lcl|KQ999881.1_mrna_18130				lcl|KV010185.1_mrna_30743			lcl|KV019034.1_mrna_42219
lcl|KV000922.1_mrna_19303	lcl|KQ988427.1_mrna_2878				lcl|KV016723.1_mrna_39547			lcl|KV014879.1_mrna_37173
lcl|KQ991570.1_mrna_7076	lcl|KQ989535.1_mrna_4510				lcl|KQ987269.1_mrna_1189			lcl|KV012821.1_mrna_34439
lcl|KV010132.1_mrna_30416	lcl|KV019564.1_mrna_42722				lcl|KV006334.1_mrna_25738			lcl|KV017503.1_mrna_40667
lcl|KV006335.1_mrna_25827	lcl|KV017149.1_mrna_39827				lcl|KQ992491.1_mrna_8543			lcl|KV005692.1_mrna_25120
lcl|KV010626.1_mrna_31285	lcl|KV016685.1_mrna_39307				lcl|KQ991031.1_mrna_6251			lcl|KV005005.1_mrna_23740
lcl|KQ991562.1_mrna_6938	lcl|KQ996455.1_mrna_13865				lcl|KQ991609.1_mrna_7328			lcl|KQ986770.1_mrna_411
lcl|KV005015.1_mrna_23928	lcl|KQ991027.1_mrna_6211				BGI_novel_G001026			lcl|KV011838.1_mrna_33065
lcl|KV003914.1_mrna_22621	lcl|KV003899.1_mrna_22439				lcl|KV006934.1_mrna_26721			lcl|KV006337.1_mrna_25864
lcl|KQ988415.1_mrna_2767	lcl|KQ996030.1_mrna_13227				lcl|KQ995302.1_mrna_11494			lcl|KV002492.1_mrna_21063
lcl|KQ998209.1_mrna_15749	BGI_novel_G001355				lcl|KV001729.1_mrna_20040			lcl|KV011838.1_mrna_33051
lcl|KQ991931.1_mrna_7625	lcl|KV014877.1_mrna_37078				lcl|KQ999883.1_mrna_18135			lcl|KQ999839.1_mrna_17820
lcl|KV003272.1_mrna_22135	lcl|KV006337.1_mrna_25947				lcl|KQ998147.1_mrna_15565			lcl|KV010132.1_mrna_30424
lcl|KV021645.1_mrna_44696	lcl|KV007458.1_mrna_27071				lcl|KV009357.1_mrna_29109			lcl|KV005047.1_mrna_24332
lcl|KQ990066.1_mrna_5073	BGI_novel_G000426				lcl|KV020119.1_mrna_43690			lcl|KV013947.1_mrna_35679
BGI_novel_G000337	lcl|KQ996030.1_mrna_13208				lcl|KV011879.1_mrna_33474			lcl|KQ990063.1_mrna_4935
lcl|KV011252.1_mrna_32404	lcl|KV003914.1_mrna_22622				lcl|KV013932.1_mrna_35556			lcl|KQ991130.1_mrna_6556
lcl|KV269919.1_mrna_47619	lcl|KV019044.1_mrna_42276				lcl|KV019034.1_mrna_42226			lcl|KQ991616.1_mrna_7348
lcl|KV003125.1_mrna_21397	lcl|KV010623.1_mrna_31248				lcl|KV000921.1_mrna_19291			lcl|KV013947.1_mrna_35651
lcl|KV007453.1_mrna_27043	lcl|KV012822.1_mrna_34459				lcl|KQ997936.1_mrna_15177			lcl|KV012875.1_mrna_34689
lcl|KV020850.1_mrna_44496	lcl|KV016701.1_mrna_39480				lcl|KV006345.1_mrna_26004			lcl|KQ987726.1_mrna_1794
lcl|KQ987269.1_mrna_1248	lcl|KV010000.1_mrna_29978				lcl|KV010623.1_mrna_31228			lcl|KV018478.1_mrna_41848
lcl|KQ986333.1_mrna_24	lcl|KV011162.1_mrna_32118				lcl|KV004676.1_mrna_23537			lcl|KV003151.1_mrna_21633
lcl|KV010001.1_mrna_30000	lcl|KV007791.1_mrna_27971				lcl|KQ987273.1_mrna_1322			lcl|KV016304.1_mrna_39100
lcl|KV006978.1_mrna_26851	lcl|KQ997000.1_mrna_14367				lcl|KQ991562.1_mrna_6934			lcl|KV011783.1_mrna_32645
lcl|KQ999308.1_mrna_16815	lcl|KV018434.1_mrna_41454				lcl|KV001286.1_mrna_19571			lcl|KV013941.1_mrna_35573
lcl|KQ995703.1_mrna_12701	lcl|KQ999417.1_mrna_17237				lcl|KV000914.1_mrna_19264			lcl|KV020555.1_mrna_44386
lcl|KV005645.1_mrna_24909	lcl|KV020108.1_mrna_43573				lcl|KV005017.1_mrna_23954			lcl|KV010149.1_mrna_30505
lcl|KQ999839.1_mrna_17804	lcl|KV018450.1_mrna_41645				lcl|KQ991083.1_mrna_6445			lcl|KV019580.1_mrna_42744
lcl|KV018436.1_mrna_41492	lcl|KV013329.1_mrna_34877				lcl|KV004990.1_mrna_23695			lcl|KQ988415.1_mrna_2751
lcl|KV006349.1_mrna_26044	lcl|KV019676.1_mrna_43197				lcl|KV016225.1_mrna_38644			lcl|KV001286.1_mrna_19569
lcl|KV018584.1_mrna_42068	lcl|KQ996478.1_mrna_13947				lcl|KV010687.1_mrna_31750			lcl|KV010623.1_mrna_31248
lcl|KV003914.1_mrna_22603	lcl|KV005921.1_mrna_25564				lcl|KV020109.1_mrna_43592			BGI_novel_G000168
lcl|KQ988191.1_mrna_2312	lcl|KQ990066.1_mrna_5089				lcl|KQ993830.1_mrna_10169			lcl|KV012500.1_mrna_33990
lcl|KQ986336.1_mrna_64	lcl|KV014879.1_mrna_37178				lcl|KV004583.1_mrna_23391			lcl|KQ995675.1_mrna_12491
BGI_novel_G000009	lcl|KV014876.1_mrna_37004				lcl|KV019034.1_mrna_42231			lcl|KV000901.1_mrna_19164
lcl|KV020111.1_mrna_43615	lcl|KV011813.1_mrna_32960				lcl|KQ999421.1_mrna_17268			lcl|KV002448.1_mrna_20793
lcl|KV006337.1_mrna_25898	lcl|KV005005.1_mrna_23740				lcl|KQ991163.1_mrna_6656			lcl|KV006978.1_mrna_26845
lcl|KV010031.1_mrna_30149	lcl|KV010000.1_mrna_29958				lcl|KV005015.1_mrna_23941			lcl|KV005017.1_mrna_23953
BGI_novel_G002405	lcl|KQ995303.1_mrna_11566				lcl|KV001755.1_mrna_20145			lcl|KV010001.1_mrna_29997
lcl|KQ995736.1_mrna_12869	lcl|KV012487.1_mrna_33856				lcl|KQ999330.1_mrna_16920			lcl|KQ987345.1_mrna_1529
lcl|KQ992353.1_mrna_8168	lcl|KV005644.1_mrna_24798				lcl|KQ992972.1_mrna_9035			lcl|KV004986.1_mrna_23655
lcl|KV011790.1_mrna_32809	lcl|KV010657.1_mrna_31677				lcl|KV019603.1_mrna_42969			lcl|KV014880.1_mrna_37196
lcl|KQ987247.1_mrna_1000	lcl|KQ999054.1_mrna_16411				lcl|KQ991552.1_mrna_6863			lcl|KQ988202.1_mrna_2512
lcl|KQ991698.1_mrna_7466	lcl|KV005017.1_mrna_24040				lcl|KQ986766.1_mrna_397			lcl|KQ995246.1_mrna_11244
lcl|KQ988979.1_mrna_3536	lcl|KQ992981.1_mrna_9070				BGI_novel_G000774			lcl|KV004525.1_mrna_23198
lcl|KV013340.1_mrna_34924	lcl|KQ995326.1_mrna_11793				lcl|KV011797.1_mrna_32861			lcl|KV011868.1_mrna_33313
BGI_novel_G000244	BGI_novel_G000919				lcl|KV001309.1_mrna_19689			lcl|KV005017.1_mrna_24021
lcl|KQ987269.1_mrna_1200	lcl|KQ995661.1_mrna_12315				lcl|KV012500.1_mrna_33989			lcl|KV020152.1_mrna_43896
lcl|KQ990520.1_mrna_5614	lcl|KQ988471.1_mrna_3179				lcl|KQ987269.1_mrna_1173			lcl|KV010144.1_mrna_30462
lcl|KQ988202.1_mrna_2476	lcl|KV020850.1_mrna_44496				BGI_novel_G001575			lcl|KQ996399.1_mrna_13493
lcl|KV007759.1_mrna_27821	lcl|KQ999821.1_mrna_17684				lcl|KQ987280.1_mrna_1338			lcl|KV008753.1_mrna_28776
lcl|KQ992022.1_mrna_7742	lcl|KQ991086.1_mrna_6448				lcl|KV010160.1_mrna_30627			BGI_novel_G000371
lcl|KQ993047.1_mrna_9407	lcl|KQ999821.1_mrna_17686				lcl|KV019146.1_mrna_42611			BGI_novel_G001684
lcl|KV016225.1_mrna_38670	lcl|KQ999839.1_mrna_17812				lcl|KV007434.1_mrna_27008			lcl|KV017149.1_mrna_39794
lcl|KV013953.1_mrna_35712	lcl|KV016225.1_mrna_38725				lcl|KV020444.1_mrna_44317			lcl|KQ999418.1_mrna_17261
lcl|KV017477.1_mrna_40522	BGI_novel_G000578				lcl|KQ990066.1_mrna_4994			lcl|KV014359.1_mrna_36290
BGI_novel_G000613	BGI_novel_G000246				lcl|KV013071.1_mrna_34824			lcl|KV010154.1_mrna_30543
lcl|KQ992178.1_mrna_7853	lcl|KQ992353.1_mrna_8163				lcl|KV014454.1_mrna_36729			lcl|KQ991163.1_mrna_6634
BGI_novel_G001680	lcl|KV005017.1_mrna_23988				lcl|KQ998965.1_mrna_16120			lcl|KQ987250.1_mrna_1041
lcl|KV018098.1_mrna_41067	lcl|KV005017.1_mrna_23953				lcl|KV011838.1_mrna_33133
BGI_novel_G002030	lcl|KV010227.1_mrna_30893				lcl|KQ991022.1_mrna_6130
lcl|KQ998150.1_mrna_15572	lcl|KQ991595.1_mrna_7254				lcl|KV006349.1_mrna_26061
lcl|KV000886.1_mrna_19035	lcl|KQ995309.1_mrna_11705				lcl|KV014393.1_mrna_36510
lcl|KQ988202.1_mrna_2521	lcl|KV011790.1_mrna_32772				lcl|KV007509.1_mrna_27439
lcl|KV016231.1_mrna_38827	lcl|KV006978.1_mrna_26844				lcl|KV007759.1_mrna_27814
lcl|KQ987269.1_mrna_1275	lcl|KQ987268.1_mrna_1118				lcl|KQ991027.1_mrna_6197
lcl|KV014852.1_mrna_36928	lcl|KQ987269.1_mrna_1282				lcl|KQ999472.1_mrna_17438
lcl|KV007458.1_mrna_27078	lcl|KV010646.1_mrna_31593				BGI_novel_G000353
lcl|KV020165.1_mrna_43924	lcl|KV013932.1_mrna_35496				lcl|KV018098.1_mrna_41060
BGI_novel_G001813	lcl|KV005017.1_mrna_24105				lcl|KV018450.1_mrna_41637
lcl|KQ998965.1_mrna_16121	lcl|KV011788.1_mrna_32761				lcl|KQ998671.1_mrna_15913
lcl|KV001323.1_mrna_19735	lcl|KV006333.1_mrna_25694				lcl|KV006337.1_mrna_25882
lcl|KQ987273.1_mrna_1321	lcl|KV006331.1_mrna_25632				lcl|KV010626.1_mrna_31325
lcl|KV000873.1_mrna_18945	lcl|KV006334.1_mrna_25804				lcl|KV015575.1_mrna_38111
lcl|KV007458.1_mrna_27101	lcl|KV005644.1_mrna_24824				lcl|KV011797.1_mrna_32886
lcl|KQ998209.1_mrna_15752	lcl|KV011785.1_mrna_32687				lcl|KQ990530.1_mrna_5681
lcl|KQ986332.1_mrna_2	lcl|KV010626.1_mrna_31285				lcl|KV014998.1_mrna_37828
lcl|KV014877.1_mrna_37092	lcl|KV016698.1_mrna_39437				lcl|KQ998950.1_mrna_16020
lcl|KQ995303.1_mrna_11604	lcl|KV001989.1_mrna_20569				lcl|KV013941.1_mrna_35570
lcl|KQ994790.1_mrna_11142	lcl|KV018106.1_mrna_41172				lcl|KV017445.1_mrna_40315
lcl|KV001781.1_mrna_20210	lcl|KQ995671.1_mrna_12429				lcl|KV012839.1_mrna_34592
lcl|KV005017.1_mrna_24121	lcl|KV007759.1_mrna_27821				lcl|KQ999837.1_mrna_17724
lcl|KV007597.1_mrna_27575	lcl|KV002472.1_mrna_20942				lcl|KQ993813.1_mrna_10066
BGI_novel_G000016	lcl|KV010001.1_mrna_30026				lcl|KQ987247.1_mrna_1004
lcl|KV020045.1_mrna_43342	lcl|KV018434.1_mrna_41465				lcl|KQ993846.1_mrna_10266
lcl|KQ995246.1_mrna_11252	lcl|KQ992022.1_mrna_7760				lcl|KQ989519.1_mrna_4256
lcl|KV005921.1_mrna_25564	lcl|KQ990527.1_mrna_5653				BGI_novel_G001791
lcl|KV012500.1_mrna_33991	lcl|KV009364.1_mrna_29272				lcl|KV013947.1_mrna_35624
lcl|KV018463.1_mrna_41740	lcl|KQ987736.1_mrna_1840				lcl|KQ988202.1_mrna_2514
lcl|KV018098.1_mrna_41003	lcl|KQ995273.1_mrna_11340				lcl|KQ987269.1_mrna_1237
lcl|KV007597.1_mrna_27573	lcl|KQ993790.1_mrna_9873				lcl|KQ995736.1_mrna_12873
lcl|KQ986840.1_mrna_717	lcl|KQ987224.1_mrna_868				lcl|KV004990.1_mrna_23682
lcl|KQ996029.1_mrna_13150	lcl|KQ994790.1_mrna_11142				lcl|KV013486.1_mrna_35333
lcl|KV024912.1_mrna_44988	lcl|KV016225.1_mrna_38606				lcl|KQ987257.1_mrna_1078
lcl|KV010132.1_mrna_30433	lcl|KV007462.1_mrna_27229				lcl|KQ993790.1_mrna_9890
lcl|KQ996030.1_mrna_13196	lcl|KV018443.1_mrna_41541				BGI_novel_G001487
lcl|KV014369.1_mrna_36415	lcl|KV001720.1_mrna_19996				lcl|KQ995303.1_mrna_11543
lcl|KV003874.1_mrna_22320	lcl|KQ992512.1_mrna_8574				lcl|KQ987269.1_mrna_1134
BGI_novel_G000323	lcl|KQ989535.1_mrna_4504				lcl|KV005062.1_mrna_24406
lcl|KV018098.1_mrna_41049	lcl|KV004986.1_mrna_23655				lcl|KV002628.1_mrna_21263
lcl|KV021288.1_mrna_44613	lcl|KQ992022.1_mrna_7763				lcl|KV010132.1_mrna_30430
lcl|KQ999821.1_mrna_17695	lcl|KV005017.1_mrna_24039				lcl|KQ991566.1_mrna_6973
BGI_novel_G001097	lcl|KQ995736.1_mrna_12869				lcl|KV018456.1_mrna_41705
BGI_novel_G001957	lcl|KQ988415.1_mrna_2736				lcl|KV005273.1_mrna_24713
lcl|KV001755.1_mrna_20147	lcl|KV011879.1_mrna_33453				lcl|KV011785.1_mrna_32689
lcl|KV005674.1_mrna_25036	lcl|KV017281.1_mrna_40183				lcl|KV020772.1_mrna_44476
lcl|KV006437.1_mrna_26272	lcl|KV019049.1_mrna_42382				lcl|KV015575.1_mrna_38100
lcl|KQ989044.1_mrna_3848	lcl|KQ986752.1_mrna_331				lcl|KQ993790.1_mrna_9870
BGI_novel_G000711	lcl|KQ986332.1_mrna_2				lcl|KV006910.1_mrna_26643
lcl|KQ999085.1_mrna_16460	lcl|KQ989636.1_mrna_4767				lcl|KV020125.1_mrna_43733
lcl|KV009364.1_mrna_29272	lcl|KV007462.1_mrna_27231				lcl|KV012817.1_mrna_34424
BGI_novel_G001557	BGI_novel_G001096				lcl|KV014852.1_mrna_36929
lcl|KV005131.1_mrna_24582	lcl|KV018179.1_mrna_41323				lcl|KV009364.1_mrna_29320
lcl|KV017460.1_mrna_40438	lcl|KQ997936.1_mrna_15183				lcl|KV006337.1_mrna_25856
lcl|KV000896.1_mrna_19106	lcl|KV011158.1_mrna_32067				lcl|KQ990357.1_mrna_5366
lcl|KQ998209.1_mrna_15761	lcl|KQ987269.1_mrna_1272				lcl|KV010206.1_mrna_30826
lcl|KQ992370.1_mrna_8238	lcl|KQ987269.1_mrna_1138				lcl|KQ988427.1_mrna_2872
BGI_novel_G000951	lcl|KV017181.1_mrna_39925				lcl|KV010206.1_mrna_30834
lcl|KQ999837.1_mrna_17698	lcl|KQ993043.1_mrna_9386				lcl|KQ991022.1_mrna_6131
lcl|KV011788.1_mrna_32761	lcl|KV000866.1_mrna_18883				lcl|KQ998982.1_mrna_16204
lcl|KV011838.1_mrna_33132	lcl|KV020186.1_mrna_44079				lcl|KQ989519.1_mrna_4289
lcl|KV010626.1_mrna_31299	lcl|KV003914.1_mrna_22613				lcl|KV016230.1_mrna_38802
lcl|KV011797.1_mrna_32894	lcl|KV019044.1_mrna_42271				lcl|KV005017.1_mrna_24016
lcl|KV004569.1_mrna_23348	lcl|KQ987269.1_mrna_1199				lcl|KQ986866.1_mrna_745
lcl|KV011161.1_mrna_32096	lcl|KV009357.1_mrna_29140				lcl|KV001745.1_mrna_20104
lcl|KV011785.1_mrna_32668	lcl|KQ999851.1_mrna_17865				lcl|KV007465.1_mrna_27338
lcl|KQ992981.1_mrna_9070	lcl|KQ990066.1_mrna_4967				lcl|KQ993790.1_mrna_9824
lcl|KV005066.1_mrna_24423	lcl|KV000866.1_mrna_18901				lcl|KQ992998.1_mrna_9184
lcl|KQ988202.1_mrna_2463	lcl|KV009364.1_mrna_29191				lcl|KQ995242.1_mrna_11198
lcl|KQ989535.1_mrna_4504	lcl|KV010141.1_mrna_30448				lcl|KV005015.1_mrna_23929
lcl|KQ992409.1_mrna_8386	lcl|KQ993804.1_mrna_9980				lcl|KQ990066.1_mrna_5093
lcl|KQ990520.1_mrna_5586	lcl|KV010164.1_mrna_30651				lcl|KQ996452.1_mrna_13855
BGI_novel_G000707	lcl|KQ995661.1_mrna_12312				lcl|KV011210.1_mrna_32312
lcl|KV010132.1_mrna_30398	lcl|KQ991130.1_mrna_6556				lcl|KQ990519.1_mrna_5524
lcl|KQ997936.1_mrna_15134	lcl|KQ995322.1_mrna_11760				lcl|KV003914.1_mrna_22623
lcl|KQ986806.1_mrna_591	BGI_novel_G001248				lcl|KV003874.1_mrna_22325
lcl|KV018434.1_mrna_41463	lcl|KQ990130.1_mrna_5221				lcl|KV010626.1_mrna_31311
lcl|KQ991552.1_mrna_6882	lcl|KV011797.1_mrna_32885				lcl|KV000856.1_mrna_18865
lcl|KV001281.1_mrna_19539	lcl|KQ999307.1_mrna_16809				lcl|KQ988996.1_mrna_3650
lcl|KV019044.1_mrna_42306	lcl|KQ997028.1_mrna_14468				lcl|KV020167.1_mrna_43934
BGI_novel_G000672	lcl|KV014929.1_mrna_37680				lcl|KV006433.1_mrna_26263
lcl|KQ988199.1_mrna_2405	lcl|KQ995534.1_mrna_12271				lcl|KV018098.1_mrna_41050
lcl|KV007509.1_mrna_27485	lcl|KQ995303.1_mrna_11554				lcl|KQ993490.1_mrna_9724
lcl|KQ995377.1_mrna_12038	lcl|KV014110.1_mrna_36102				lcl|KQ991027.1_mrna_6180
lcl|KV006883.1_mrna_26419	lcl|KQ988191.1_mrna_2312				lcl|KV018453.1_mrna_41671
lcl|KV009364.1_mrna_29319	lcl|KV014110.1_mrna_36124				lcl|KV003144.1_mrna_21453
lcl|KV010623.1_mrna_31230	lcl|KQ995717.1_mrna_12756				lcl|KQ988432.1_mrna_2917
lcl|KQ998208.1_mrna_15691	lcl|KV060562.1_mrna_45738				lcl|KQ999018.1_mrna_16325
lcl|KQ988202.1_mrna_2461	lcl|KV018453.1_mrna_41688				lcl|KV001745.1_mrna_20107
BGI_novel_G002153	lcl|KV001308.1_mrna_19675				lcl|KQ999914.1_mrna_18250
lcl|KQ995684.1_mrna_12561	lcl|KV006978.1_mrna_26853				lcl|KV018453.1_mrna_41680
lcl|KV007458.1_mrna_27083	lcl|KV007458.1_mrna_27112				lcl|KQ987737.1_mrna_1853
lcl|KV014894.1_mrna_37413	lcl|KV016225.1_mrna_38652				lcl|KV014110.1_mrna_36086
lcl|KV006334.1_mrna_25804	lcl|KQ993790.1_mrna_9826				lcl|KV013978.1_mrna_35856
lcl|KV003125.1_mrna_21396	lcl|KV024731.1_mrna_44970				lcl|KV006337.1_mrna_25893
lcl|KQ986815.1_mrna_615	lcl|KQ991570.1_mrna_7055				lcl|KV012821.1_mrna_34441
lcl|KV005645.1_mrna_24883	lcl|KV005017.1_mrna_23981				lcl|KV006345.1_mrna_26003
lcl|KV010646.1_mrna_31628	lcl|KQ992353.1_mrna_8168				lcl|KQ988996.1_mrna_3652
lcl|KV012520.1_mrna_34085	lcl|KV002481.1_mrna_21011				lcl|KV011838.1_mrna_33155
lcl|KV017481.1_mrna_40562	lcl|KQ991591.1_mrna_7214				BGI_novel_G002105
BGI_novel_G000996	BGI_novel_G000820				lcl|KV009364.1_mrna_29188
lcl|KV005017.1_mrna_24122	lcl|KV010635.1_mrna_31371				lcl|KV000866.1_mrna_18897
lcl|KV008237.1_mrna_28275	lcl|KV002470.1_mrna_20892				lcl|KV006904.1_mrna_26614
lcl|KQ995302.1_mrna_11488	lcl|KV005066.1_mrna_24423				lcl|KQ989535.1_mrna_4500
lcl|KV009537.1_mrna_29759	lcl|KQ992981.1_mrna_9080				lcl|KV010000.1_mrna_29914
lcl|KQ999524.1_mrna_17530	lcl|KQ986336.1_mrna_64				lcl|KV000461.1_mrna_18546
lcl|KV018467.1_mrna_41801	lcl|KV010646.1_mrna_31611				lcl|KQ993802.1_mrna_9919
lcl|KV003152.1_mrna_21658	BGI_novel_G000987				lcl|KQ991616.1_mrna_7349
lcl|KQ993851.1_mrna_10302	BGI_novel_G000096				lcl|KV001293.1_mrna_19607
lcl|KV010646.1_mrna_31596	lcl|KV015164.1_mrna_38011				lcl|KQ987245.1_mrna_958
lcl|KQ996399.1_mrna_13499	lcl|KV006883.1_mrna_26479				lcl|KQ997936.1_mrna_15154
lcl|KV005645.1_mrna_24900	lcl|KV011785.1_mrna_32651				lcl|KQ988979.1_mrna_3554
lcl|KQ995297.1_mrna_11430	lcl|KQ998209.1_mrna_15766				lcl|KQ995351.1_mrna_11917
lcl|KV015575.1_mrna_38102	lcl|KV005644.1_mrna_24830				lcl|KQ991163.1_mrna_6696
lcl|KQ988017.1_mrna_2235	lcl|KV000866.1_mrna_18891				lcl|KV000488.1_mrna_18610
lcl|KQ987269.1_mrna_1288	lcl|KV009357.1_mrna_29135				lcl|KQ999852.1_mrna_17918
lcl|KQ990066.1_mrna_4948	lcl|KV011788.1_mrna_32725				lcl|KV012836.1_mrna_34494
lcl|KV002492.1_mrna_21064	lcl|KQ987245.1_mrna_987				lcl|KQ992527.1_mrna_8651
BGI_novel_G000600	lcl|KV003963.1_mrna_22855				lcl|KV011838.1_mrna_33148
lcl|KV012839.1_mrna_34526	lcl|KQ989001.1_mrna_3686				lcl|KV006930.1_mrna_26712
lcl|KV000919.1_mrna_19280	lcl|KQ999852.1_mrna_17907				lcl|KV014357.1_mrna_36219
lcl|KQ990066.1_mrna_5036	lcl|KV005017.1_mrna_23989				lcl|KQ996538.1_mrna_14133
BGI_novel_G001002	BGI_novel_G002081				lcl|KV013377.1_mrna_35063
lcl|KQ995303.1_mrna_11505	lcl|KV016225.1_mrna_38690				lcl|KQ999406.1_mrna_17153
lcl|KQ996412.1_mrna_13568	lcl|KV008751.1_mrna_28740				lcl|KQ988533.1_mrna_3357
lcl|KQ995676.1_mrna_12499	lcl|KV014882.1_mrna_37251				BGI_novel_G002104
lcl|KV009364.1_mrna_29238	lcl|KV014357.1_mrna_36259				lcl|KQ995255.1_mrna_11269
lcl|KQ988707.1_mrna_3481	lcl|KV016225.1_mrna_38707				lcl|KQ992998.1_mrna_9186
lcl|KQ995246.1_mrna_11227	BGI_novel_G000590				lcl|KQ987268.1_mrna_1121
lcl|KQ995661.1_mrna_12326	lcl|KV003914.1_mrna_22594				lcl|KQ997540.1_mrna_14755
BGI_novel_G002214	lcl|KQ998205.1_mrna_15680				lcl|KV006883.1_mrna_26426
lcl|KV016225.1_mrna_38681	lcl|KV010132.1_mrna_30375				lcl|KV007597.1_mrna_27590
lcl|KV015010.1_mrna_37848	lcl|KV017496.1_mrna_40640				lcl|KV008752.1_mrna_28754
lcl|KQ997540.1_mrna_14741	lcl|KV027641.1_mrna_45114				lcl|KQ987245.1_mrna_952
lcl|KV020518.1_mrna_44362	lcl|KQ999306.1_mrna_16731				lcl|KQ992022.1_mrna_7751
lcl|KV011161.1_mrna_32095	lcl|KV007458.1_mrna_27059				lcl|KV011788.1_mrna_32716
lcl|KV018450.1_mrna_41643	lcl|KQ986752.1_mrna_338				lcl|KQ992470.1_mrna_8508
lcl|KV010646.1_mrna_31604	lcl|KQ990066.1_mrna_5092				lcl|KQ992178.1_mrna_7856
lcl|KQ993812.1_mrna_10035	lcl|KQ993062.1_mrna_9457				lcl|KV014881.1_mrna_37244
lcl|KV013941.1_mrna_35564	lcl|KQ990519.1_mrna_5551				lcl|KQ993852.1_mrna_10327
lcl|KQ989021.1_mrna_3770	lcl|KQ999428.1_mrna_17298				lcl|KV018434.1_mrna_41447
lcl|KV020150.1_mrna_43892	lcl|KV013386.1_mrna_35090				lcl|KQ991636.1_mrna_7407
BGI_novel_G002071	lcl|KV005015.1_mrna_23925				BGI_novel_G001976
lcl|KV012487.1_mrna_33848	lcl|KQ999305.1_mrna_16718				lcl|KV014110.1_mrna_36090
lcl|KQ992321.1_mrna_7939	lcl|KQ991163.1_mrna_6681				lcl|KV019086.1_mrna_42509
lcl|KQ995303.1_mrna_11523	lcl|KQ990577.1_mrna_5874				lcl|KV010626.1_mrna_31296
lcl|KV006883.1_mrna_26475	lcl|KV007465.1_mrna_27277				lcl|KQ993830.1_mrna_10176
lcl|KV005674.1_mrna_25030	lcl|KQ997520.1_mrna_14657				lcl|KQ996429.1_mrna_13751
lcl|KV014882.1_mrna_37251	lcl|KQ988202.1_mrna_2466				lcl|KV007597.1_mrna_27583
lcl|KV015615.1_mrna_38283	lcl|KQ999906.1_mrna_18210				lcl|KQ988422.1_mrna_2828
lcl|KV017149.1_mrna_39788	lcl|KV066389.1_mrna_45820				lcl|KV002472.1_mrna_20923
lcl|KV010007.1_mrna_30071	lcl|KV011788.1_mrna_32713				lcl|KQ988415.1_mrna_2755
lcl|KV011816.1_mrna_32968	BGI_novel_G001676				lcl|KV001432.1_mrna_19917
lcl|KQ996494.1_mrna_14034	lcl|KV010702.1_mrna_31794				BGI_novel_G000470
lcl|KQ988199.1_mrna_2359	lcl|KV003874.1_mrna_22319				lcl|KQ996074.1_mrna_13358
lcl|KV014376.1_mrna_36446	lcl|KQ991616.1_mrna_7370				lcl|KQ999046.1_mrna_16391
lcl|KV018459.1_mrna_41733	lcl|KV016230.1_mrna_38808				lcl|KV000914.1_mrna_19248
lcl|KV010149.1_mrna_30497	BGI_novel_G000781				lcl|KQ991907.1_mrna_7573
lcl|KQ999839.1_mrna_17812	lcl|KQ998120.1_mrna_15424				lcl|KV012878.1_mrna_34699
lcl|KV019564.1_mrna_42730	lcl|KV005015.1_mrna_23923				lcl|KV011791.1_mrna_32817
lcl|KV019588.1_mrna_42817	lcl|KV010000.1_mrna_29952				lcl|KQ989117.1_mrna_4028
lcl|KQ991570.1_mrna_7102	lcl|KV020489.1_mrna_44349				lcl|KV014900.1_mrna_37492
lcl|KQ990066.1_mrna_5046	lcl|KQ995297.1_mrna_11456				lcl|KV003144.1_mrna_21451
lcl|KQ990584.1_mrna_5896	lcl|KQ987226.1_mrna_932				lcl|KV012816.1_mrna_34406
lcl|KQ995242.1_mrna_11190	lcl|KQ995380.1_mrna_12055				lcl|KV005005.1_mrna_23774
lcl|KQ995242.1_mrna_11185	lcl|KQ989519.1_mrna_4313				lcl|KQ995303.1_mrna_11599
lcl|KQ995424.1_mrna_12160	lcl|KQ992521.1_mrna_8609				lcl|KQ999837.1_mrna_17719
BGI_novel_G001125	lcl|KQ989519.1_mrna_4319				lcl|KV010618.1_mrna_31216
lcl|KV012500.1_mrna_33971	lcl|KV010072.1_mrna_30262				lcl|KQ991570.1_mrna_7110
lcl|KV016222.1_mrna_38575	lcl|KQ988415.1_mrna_2767				lcl|KQ988468.1_mrna_3158
lcl|KQ995717.1_mrna_12760	BGI_novel_G001149				lcl|KV016685.1_mrna_39342
lcl|KQ992022.1_mrna_7790	lcl|KQ988202.1_mrna_2566				lcl|KQ993809.1_mrna_10011
lcl|KV007434.1_mrna_27019	lcl|KQ986820.1_mrna_652				BGI_novel_G001437
lcl|KQ995297.1_mrna_11456	lcl|KV016225.1_mrna_38626				lcl|KQ996425.1_mrna_13722
lcl|KV019044.1_mrna_42289	lcl|KV009380.1_mrna_29467				lcl|KV013654.1_mrna_35449
lcl|KQ992334.1_mrna_8042	lcl|KV005645.1_mrna_24853				lcl|KV010144.1_mrna_30460
lcl|KV014396.1_mrna_36537	lcl|KV003165.1_mrna_21803				lcl|KV011788.1_mrna_32751
lcl|KV006944.1_mrna_26762	lcl|KQ988202.1_mrna_2534				lcl|KQ991025.1_mrna_6165
lcl|KV014877.1_mrna_37078	lcl|KQ990763.1_mrna_6084				lcl|KV003883.1_mrna_22393
lcl|KQ997591.1_mrna_14937	lcl|KV014852.1_mrna_36958				lcl|KV010623.1_mrna_31251
lcl|KV020165.1_mrna_43923	lcl|KV005014.1_mrna_23837				lcl|KQ995304.1_mrna_11650
lcl|KV014357.1_mrna_36250	lcl|KQ992178.1_mrna_7852				lcl|KV014363.1_mrna_36336
lcl|KQ997612.1_mrna_14970	lcl|KV012487.1_mrna_33871				lcl|KV007509.1_mrna_27455
lcl|KQ990066.1_mrna_5092	lcl|KQ995363.1_mrna_11989				lcl|KQ996036.1_mrna_13250
lcl|KV016685.1_mrna_39300	lcl|KV016225.1_mrna_38642				lcl|KV019041.1_mrna_42262
lcl|KQ988436.1_mrna_2951	lcl|KQ990357.1_mrna_5368				lcl|KV014882.1_mrna_37249
lcl|KV005016.1_mrna_23944	lcl|KQ989518.1_mrna_4244				lcl|KV001717.1_mrna_19977
lcl|KV010635.1_mrna_31371	lcl|KQ995662.1_mrna_12389				lcl|KV012500.1_mrna_33976
lcl|KQ999857.1_mrna_18000	lcl|KV000896.1_mrna_19068				lcl|KV003928.1_mrna_22727
lcl|KQ987269.1_mrna_1204	lcl|KV006909.1_mrna_26633				lcl|KV005011.1_mrna_23824
lcl|KQ994498.1_mrna_10773	BGI_novel_G000350				lcl|KV014852.1_mrna_36948
lcl|KQ987247.1_mrna_1010	lcl|KV016231.1_mrna_38813				lcl|KV003160.1_mrna_21754
lcl|KV009364.1_mrna_29206	lcl|KV009357.1_mrna_29121				lcl|KV003899.1_mrna_22474
lcl|KQ994498.1_mrna_10770	lcl|KQ992555.1_mrna_8757				lcl|KV018098.1_mrna_41069
lcl|KV002767.1_mrna_21343	lcl|KV019621.1_mrna_43049				lcl|KV016225.1_mrna_38705
BGI_novel_G001899	lcl|KV000919.1_mrna_19283				lcl|KQ990519.1_mrna_5569
lcl|KV016225.1_mrna_38668	lcl|KQ994517.1_mrna_10844				lcl|KV005015.1_mrna_23869
BGI_novel_G001483	lcl|KV005801.1_mrna_25413				lcl|KQ996452.1_mrna_13848
lcl|KQ998208.1_mrna_15701	lcl|KV005017.1_mrna_24120				lcl|KV011941.1_mrna_33654
lcl|KV004542.1_mrna_23254	lcl|KQ987833.1_mrna_2109				lcl|KQ988202.1_mrna_2465
lcl|KV000901.1_mrna_19181	lcl|KV019580.1_mrna_42748				lcl|KQ999846.1_mrna_17843
lcl|KQ995736.1_mrna_12846	lcl|KQ998099.1_mrna_15252				lcl|KV009512.1_mrna_29730
lcl|KQ989519.1_mrna_4325	lcl|KQ993811.1_mrna_10023				lcl|KQ992972.1_mrna_9029
lcl|KV011224.1_mrna_32352	lcl|KV006883.1_mrna_26456				lcl|KV003145.1_mrna_21543
lcl|KV005644.1_mrna_24830	lcl|KQ995675.1_mrna_12482				lcl|KQ993789.1_mrna_9774
lcl|KQ993790.1_mrna_9883	lcl|KV009384.1_mrna_29484				lcl|KV003936.1_mrna_22753
lcl|KV010001.1_mrna_30006	lcl|KV018098.1_mrna_41019				lcl|KV013947.1_mrna_35683
lcl|KQ997540.1_mrna_14756	lcl|KV006337.1_mrna_25874				lcl|KQ986333.1_mrna_10
lcl|KQ995246.1_mrna_11229	lcl|KV011879.1_mrna_33452				lcl|KQ993812.1_mrna_10039
lcl|KQ998120.1_mrna_15467	lcl|KQ991907.1_mrna_7590				lcl|KV006883.1_mrna_26424
lcl|KQ995304.1_mrna_11660	lcl|KQ991027.1_mrna_6199				lcl|KV011977.1_mrna_33686
lcl|KQ996399.1_mrna_13505	lcl|KV020045.1_mrna_43341				lcl|KQ991907.1_mrna_7603
lcl|KV013332.1_mrna_34898	lcl|KQ990066.1_mrna_5091				lcl|KV007458.1_mrna_27133
lcl|KQ999308.1_mrna_16817	lcl|KV016803.1_mrna_39693				lcl|KV015022.1_mrna_37866
lcl|KV018098.1_mrna_41059	lcl|KV006334.1_mrna_25807				lcl|KV010000.1_mrna_29974
lcl|KV018436.1_mrna_41498	BGI_novel_G002135				lcl|KQ990066.1_mrna_4962
BGI_novel_G001676	lcl|KQ989535.1_mrna_4508				lcl|KV009173.1_mrna_29064
lcl|KV014362.1_mrna_36325	lcl|KV014415.1_mrna_36600				lcl|KQ992321.1_mrna_7934
lcl|KQ999408.1_mrna_17166	lcl|KV015599.1_mrna_38217				lcl|KQ988202.1_mrna_2464
lcl|KV010644.1_mrna_31549	lcl|KV006337.1_mrna_25900				lcl|KV014880.1_mrna_37206
lcl|KQ992447.1_mrna_8455	BGI_novel_G000553				lcl|KV011162.1_mrna_32102
lcl|KV002481.1_mrna_21011	lcl|KV006337.1_mrna_25849				lcl|KV009357.1_mrna_29133
lcl|KV006886.1_mrna_26517	lcl|KV000899.1_mrna_19123				BGI_novel_G001556
lcl|KV006377.1_mrna_26136	lcl|KQ995379.1_mrna_12050				lcl|KV017445.1_mrna_40322
BGI_novel_G001505	lcl|KQ995684.1_mrna_12562				lcl|KQ991028.1_mrna_6234
lcl|KV003914.1_mrna_22633	lcl|KV019586.1_mrna_42803				lcl|KV000856.1_mrna_18878
lcl|KV001815.1_mrna_20321	lcl|KV012500.1_mrna_33990				lcl|KQ998973.1_mrna_16163
lcl|KV020104.1_mrna_43471	lcl|KV008237.1_mrna_28278				lcl|KV011788.1_mrna_32732
lcl|KQ998120.1_mrna_15446	lcl|KQ996399.1_mrna_13488				lcl|KV010655.1_mrna_31670
lcl|KV006883.1_mrna_26485	lcl|KQ992022.1_mrna_7799				lcl|KV018098.1_mrna_41064
lcl|KQ988707.1_mrna_3483	lcl|KQ995246.1_mrna_11240				lcl|KV014879.1_mrna_37170
lcl|KQ996986.1_mrna_14344	lcl|KQ999839.1_mrna_17804				lcl|KV011938.1_mrna_33639
lcl|KQ999908.1_mrna_18223	lcl|KV005002.1_mrna_23711				lcl|KQ986804.1_mrna_567
lcl|KQ999306.1_mrna_16751	lcl|KV016685.1_mrna_39294				lcl|KV014395.1_mrna_36523
lcl|KV005017.1_mrna_24009	lcl|KV009389.1_mrna_29504				lcl|KV011946.1_mrna_33658
lcl|KQ995661.1_mrna_12350	lcl|KV008237.1_mrna_28276				lcl|KV011879.1_mrna_33430
lcl|KV010132.1_mrna_30369	lcl|KV006349.1_mrna_26031				lcl|KV005017.1_mrna_24010
lcl|KV002490.1_mrna_21045	lcl|KV014877.1_mrna_37093				lcl|KQ988979.1_mrna_3557
lcl|KV018098.1_mrna_41119	lcl|KQ986810.1_mrna_600				lcl|KQ993802.1_mrna_9925
lcl|KQ990519.1_mrna_5520	lcl|KQ988989.1_mrna_3595				lcl|KQ998965.1_mrna_16105
lcl|KV006331.1_mrna_25625	lcl|KV000899.1_mrna_19125				lcl|KV007509.1_mrna_27446
lcl|KV014415.1_mrna_36600	lcl|KV005921.1_mrna_25561				lcl|KQ992334.1_mrna_8041
lcl|KV005644.1_mrna_24824	lcl|KV018098.1_mrna_41111				lcl|KV016695.1_mrna_39356
lcl|KV003883.1_mrna_22380	lcl|KV010373.1_mrna_31148				lcl|KV003909.1_mrna_22524
BGI_novel_G001224	lcl|KQ998113.1_mrna_15380				lcl|KV016695.1_mrna_39365
lcl|KQ987269.1_mrna_1197	lcl|KV007434.1_mrna_27015				lcl|KQ991552.1_mrna_6852
lcl|KQ989564.1_mrna_4604	lcl|KV010000.1_mrna_29904				lcl|KV012863.1_mrna_34669
lcl|KQ996029.1_mrna_13132	lcl|KV004986.1_mrna_23656				lcl|KV004986.1_mrna_23644
lcl|KQ998209.1_mrna_15766	lcl|KQ987245.1_mrna_963				lcl|KQ997936.1_mrna_15171
lcl|KV001012.1_mrna_19428	lcl|KV019586.1_mrna_42804				lcl|KV010630.1_mrna_31341
BGI_novel_G001694	lcl|KV005015.1_mrna_23905				lcl|KQ993144.1_mrna_9602
lcl|KQ993789.1_mrna_9767	lcl|KV014950.1_mrna_37735				lcl|KQ997589.1_mrna_14931
BGI_novel_G001621	lcl|KQ995255.1_mrna_11268				lcl|KV004986.1_mrna_23633
lcl|KQ991137.1_mrna_6585	lcl|KV006883.1_mrna_26481				lcl|KV011838.1_mrna_33119
lcl|KQ991580.1_mrna_7168	lcl|KQ986815.1_mrna_626				lcl|KV010206.1_mrna_30828
lcl|KQ998982.1_mrna_16220	lcl|KQ999852.1_mrna_17948				lcl|KQ995363.1_mrna_11978
BGI_novel_G000892	lcl|KV017601.1_mrna_40857				lcl|KQ991566.1_mrna_6988
lcl|KV020124.1_mrna_43728	lcl|KV006333.1_mrna_25700				lcl|KV005759.1_mrna_25331
lcl|KV011790.1_mrna_32783	lcl|KV013947.1_mrna_35609				lcl|KQ990066.1_mrna_5058
lcl|KQ993790.1_mrna_9808	lcl|KV009946.1_mrna_29871				lcl|KQ995367.1_mrna_12008
BGI_novel_G001467	BGI_novel_G000654				lcl|KQ996414.1_mrna_13599
lcl|KQ991163.1_mrna_6617	BGI_novel_G001999				lcl|KV005025.1_mrna_24213
lcl|KQ995736.1_mrna_12839	lcl|KV014884.1_mrna_37363				lcl|KV013932.1_mrna_35495
BGI_novel_G001081	lcl|KV010132.1_mrna_30363				lcl|KV013071.1_mrna_34817
lcl|KQ989001.1_mrna_3686	lcl|KQ996399.1_mrna_13493				lcl|KV014110.1_mrna_36147
lcl|KV014852.1_mrna_36934	lcl|KQ990520.1_mrna_5576				lcl|KV003184.1_mrna_21911
lcl|KQ993830.1_mrna_10173	lcl|KQ991082.1_mrna_6438				lcl|KQ986788.1_mrna_486
lcl|KV005015.1_mrna_23866	BGI_novel_G001186				lcl|KV007458.1_mrna_27102
lcl|KV012816.1_mrna_34407	lcl|KV013962.1_mrna_35775				lcl|KV010042.1_mrna_30197
lcl|KV016225.1_mrna_38608	BGI_novel_G000803				lcl|KQ998961.1_mrna_16083
lcl|KV001291.1_mrna_19593	lcl|KQ991570.1_mrna_7101				lcl|KQ993790.1_mrna_9854
lcl|KV001272.1_mrna_19497	lcl|KQ989607.1_mrna_4726				lcl|KV006334.1_mrna_25779
lcl|KQ998982.1_mrna_16207	lcl|KV012492.1_mrna_33906				lcl|KQ991027.1_mrna_6190
lcl|KV020159.1_mrna_43914	lcl|KV000877.1_mrna_18975				lcl|KV006909.1_mrna_26641
lcl|KV008727.1_mrna_28725	lcl|KV012500.1_mrna_33983				lcl|KQ991570.1_mrna_7103
lcl|KV011161.1_mrna_32090	lcl|KQ998965.1_mrna_16117				lcl|KV007465.1_mrna_27281
lcl|KQ993856.1_mrna_10369	lcl|KQ995429.1_mrna_12183				lcl|KV014110.1_mrna_36126
lcl|KV019599.1_mrna_42944	lcl|KQ986815.1_mrna_609				lcl|KV003144.1_mrna_21464
lcl|KQ992662.1_mrna_8936	lcl|KQ997036.1_mrna_14486				lcl|KQ987740.1_mrna_1877
BGI_novel_G000708	lcl|KV012839.1_mrna_34599				lcl|KV020561.1_mrna_44391
lcl|KQ999852.1_mrna_17936	lcl|KV016225.1_mrna_38670				lcl|KV003147.1_mrna_21566
lcl|KV014877.1_mrna_37099	lcl|KV011136.1_mrna_32051				lcl|KQ993812.1_mrna_10031
lcl|KV015024.1_mrna_37871	lcl|KV012822.1_mrna_34453				lcl|KQ995671.1_mrna_12420
BGI_novel_G001698	lcl|KV018436.1_mrna_41492				lcl|KQ996399.1_mrna_13533
lcl|KQ993789.1_mrna_9794	lcl|KQ995424.1_mrna_12160				lcl|KQ990516.1_mrna_5442
lcl|KQ991570.1_mrna_7032	lcl|KQ987269.1_mrna_1208				lcl|KQ990519.1_mrna_5517
lcl|KQ989519.1_mrna_4313	lcl|KV012839.1_mrna_34547				BGI_novel_G001504
lcl|KQ992022.1_mrna_7805	lcl|KV020129.1_mrna_43743				lcl|KV007458.1_mrna_27113
lcl|KQ987736.1_mrna_1825	lcl|KQ995736.1_mrna_12880				lcl|KQ986763.1_mrna_394
lcl|KQ995246.1_mrna_11222	lcl|KV006883.1_mrna_26461				lcl|KV014877.1_mrna_37073
lcl|KV014880.1_mrna_37203	lcl|KV004542.1_mrna_23246				lcl|KV014357.1_mrna_36254
lcl|KQ993123.1_mrna_9581	lcl|KV019586.1_mrna_42802				lcl|KV020104.1_mrna_43469
lcl|KQ988449.1_mrna_3039	lcl|KV020118.1_mrna_43674				lcl|KQ988202.1_mrna_2528
lcl|KV017478.1_mrna_40530	lcl|KV003912.1_mrna_22547				lcl|KV007458.1_mrna_27056
lcl|KV007749.1_mrna_27766	lcl|KV009364.1_mrna_29288				lcl|KV002472.1_mrna_20953
lcl|KV004696.1_mrna_23547	lcl|KQ996423.1_mrna_13694				lcl|KV007458.1_mrna_27072
lcl|KV014511.1_mrna_36818	lcl|KV014478.1_mrna_36781				lcl|KV006884.1_mrna_26505
lcl|KV010635.1_mrna_31457	lcl|KQ988217.1_mrna_2639				lcl|KQ999308.1_mrna_16831
BGI_novel_G002212	lcl|KQ988415.1_mrna_2793				lcl|KQ999307.1_mrna_16756
lcl|KV009416.1_mrna_29593	lcl|KV003914.1_mrna_22631				lcl|KV011895.1_mrna_33527
lcl|KQ993804.1_mrna_9954	lcl|KQ998961.1_mrna_16077				lcl|KV020118.1_mrna_43669
lcl|KQ999853.1_mrna_17977	lcl|KV014880.1_mrna_37220				lcl|KV012922.1_mrna_34756
lcl|KV006334.1_mrna_25789	lcl|KQ986334.1_mrna_55				lcl|KQ995304.1_mrna_11640
lcl|KV010661.1_mrna_31691	lcl|KV020163.1_mrna_43921				lcl|KQ990066.1_mrna_4974
lcl|KV014877.1_mrna_37093	lcl|KV008727.1_mrna_28732				lcl|KQ988422.1_mrna_2836
lcl|KV002499.1_mrna_21093	lcl|KQ990519.1_mrna_5563				lcl|KV000941.1_mrna_19347
lcl|KV013409.1_mrna_35184	lcl|KQ987226.1_mrna_901				lcl|KV011797.1_mrna_32877
lcl|KQ989519.1_mrna_4304	lcl|KV010144.1_mrna_30463				lcl|KQ999839.1_mrna_17738
BGI_novel_G000995	lcl|KV019044.1_mrna_42277				lcl|KQ993790.1_mrna_9827
BGI_novel_G000372	lcl|KQ988202.1_mrna_2533				lcl|KV017149.1_mrna_39806
lcl|KV004528.1_mrna_23210	lcl|KV010644.1_mrna_31550				lcl|KQ999852.1_mrna_17911
lcl|KV020120.1_mrna_43696	lcl|KQ986811.1_mrna_604				lcl|KQ998142.1_mrna_15550
lcl|KV013932.1_mrna_35551	lcl|KQ995351.1_mrna_11892				lcl|KV018436.1_mrna_41480
lcl|KV020403.1_mrna_44282	lcl|KV020104.1_mrna_43475				lcl|KV014877.1_mrna_37062
BGI_novel_G001949	lcl|KQ996519.1_mrna_14096				lcl|KQ989519.1_mrna_4274
lcl|KV014882.1_mrna_37292	lcl|KV010626.1_mrna_31290				lcl|KV007465.1_mrna_27319
lcl|KQ997054.1_mrna_14509	lcl|KV014897.1_mrna_37466				lcl|KQ995303.1_mrna_11610
lcl|KQ996969.1_mrna_14301	lcl|KV021299.1_mrna_44618				lcl|KV002467.1_mrna_20874
lcl|KV009364.1_mrna_29205	BGI_novel_G001215
lcl|KV016463.1_mrna_39222	lcl|KV003125.1_mrna_21395
lcl|KQ995330.1_mrna_11818	lcl|KV014357.1_mrna_36210
lcl|KQ991596.1_mrna_7267	lcl|KQ997520.1_mrna_14655
lcl|KV018453.1_mrna_41681	lcl|KV002483.1_mrna_21024
lcl|KQ997540.1_mrna_14763	lcl|KV010000.1_mrna_29891
BGI_novel_G000175	lcl|KQ988415.1_mrna_2772
lcl|KQ995363.1_mrna_11986	lcl|KQ991163.1_mrna_6617
lcl|KQ986830.1_mrna_698	lcl|KV015575.1_mrna_38099
lcl|KV005801.1_mrna_25413	lcl|KQ991636.1_mrna_7408
lcl|KQ997936.1_mrna_15205	lcl|KV016225.1_mrna_38752
lcl|KQ988202.1_mrna_2487	lcl|KV012611.1_mrna_34288
lcl|KQ990066.1_mrna_5033	lcl|KV012506.1_mrna_34018
lcl|KV001720.1_mrna_19996	lcl|KV010368.1_mrna_31146
lcl|KV019041.1_mrna_42244	lcl|KQ995303.1_mrna_11586
lcl|KQ987269.1_mrna_1165	lcl|KV011204.1_mrna_32292
lcl|KQ995661.1_mrna_12315	lcl|KV020278.1_mrna_44184
lcl|KV017184.1_mrna_39963	lcl|KV013947.1_mrna_35674
lcl|KV004986.1_mrna_23651	lcl|KV019580.1_mrna_42747
lcl|KQ997936.1_mrna_15224	lcl|KV017501.1_mrna_40660
lcl|KQ997936.1_mrna_15225	lcl|KQ999852.1_mrna_17921
lcl|KV017481.1_mrna_40565	lcl|KV005015.1_mrna_23859
lcl|KQ987269.1_mrna_1172	lcl|KV017166.1_mrna_39841
lcl|KV001976.1_mrna_20514	lcl|KQ997528.1_mrna_14695
lcl|KQ990066.1_mrna_5070	lcl|KQ991027.1_mrna_6220
lcl|KQ996442.1_mrna_13826	lcl|KV012500.1_mrna_33971
lcl|KV000866.1_mrna_18889	lcl|KV000856.1_mrna_18863
lcl|KQ999391.1_mrna_17090	lcl|KQ990516.1_mrna_5424
lcl|KQ987245.1_mrna_943	lcl|KV002325.1_mrna_20761
lcl|KV014877.1_mrna_37044	lcl|KQ991351.1_mrna_6817
lcl|KV019690.1_mrna_43210	lcl|KQ990517.1_mrna_5492
lcl|KV017478.1_mrna_40537	BGI_novel_G000015
lcl|KQ999821.1_mrna_17689	lcl|KV018450.1_mrna_41644
lcl|KQ987269.1_mrna_1133	lcl|KV008752.1_mrna_28759
lcl|KV017481.1_mrna_40566	lcl|KQ995302.1_mrna_11499
lcl|KQ995678.1_mrna_12516	lcl|KQ987737.1_mrna_1849
lcl|KV008479.1_mrna_28644	lcl|KV019599.1_mrna_42944
lcl|KQ993849.1_mrna_10283	lcl|KV019599.1_mrna_42935
lcl|KV014454.1_mrna_36733	lcl|KV009364.1_mrna_29233
lcl|KQ988234.1_mrna_2667	lcl|KV011136.1_mrna_32017
lcl|KQ995844.1_mrna_13084	lcl|KV016222.1_mrna_38575
lcl|KQ993856.1_mrna_10372	lcl|KV005921.1_mrna_25546
lcl|KQ999306.1_mrna_16728	lcl|KV019044.1_mrna_42288
BGI_novel_G001038	lcl|KV013947.1_mrna_35617
lcl|KQ991122.1_mrna_6537	lcl|KQ988202.1_mrna_2441
lcl|KV002021.1_mrna_20622	lcl|KQ996399.1_mrna_13505
lcl|KV020087.1_mrna_43359	lcl|KV003147.1_mrna_21560
lcl|KQ989519.1_mrna_4284	lcl|KQ989004.1_mrna_3698
lcl|KV011879.1_mrna_33458	lcl|KQ995755.1_mrna_12944
lcl|KQ996983.1_mrna_14335	lcl|KV012839.1_mrna_34534
lcl|KV022628.1_mrna_44802	lcl|KV010132.1_mrna_30372
BGI_novel_G002365	lcl|KQ997563.1_mrna_14869
lcl|KQ988432.1_mrna_2918	lcl|KV004092.1_mrna_23096
lcl|KV010227.1_mrna_30893	lcl|KQ993847.1_mrna_10273
lcl|KQ996029.1_mrna_13125	lcl|KQ995322.1_mrna_11765
lcl|KV011806.1_mrna_32927	lcl|KV013932.1_mrna_35493
lcl|KV001293.1_mrna_19608	lcl|KV010332.1_mrna_31103
lcl|KV007769.1_mrna_27879	lcl|KQ992483.1_mrna_8531
lcl|KV018446.1_mrna_41572	lcl|KV005017.1_mrna_23975
lcl|KV016453.1_mrna_39214	lcl|KV005017.1_mrna_24015
lcl|KQ992981.1_mrna_9078	lcl|KV008237.1_mrna_28274
lcl|KV018436.1_mrna_41491	lcl|KV016685.1_mrna_39338
lcl|KV010635.1_mrna_31463	lcl|KQ991907.1_mrna_7601
lcl|KV000901.1_mrna_19178	lcl|KV005005.1_mrna_23761
BGI_novel_G001524	lcl|KV004525.1_mrna_23198
lcl|KV018434.1_mrna_41456	lcl|KQ998982.1_mrna_16208
lcl|KV005677.1_mrna_25050	lcl|KQ995661.1_mrna_12350
lcl|KV007465.1_mrna_27343	BGI_novel_G000888
lcl|KQ991595.1_mrna_7248	lcl|KQ999853.1_mrna_17973
lcl|KV006349.1_mrna_26046	lcl|KQ988449.1_mrna_3039
lcl|KQ992022.1_mrna_7722	lcl|KQ992316.1_mrna_7898
lcl|KV011838.1_mrna_33099	lcl|KV005017.1_mrna_24140
lcl|KQ988223.1_mrna_2652	lcl|KV019564.1_mrna_42709
lcl|KQ988415.1_mrna_2741	lcl|KQ997540.1_mrna_14763
lcl|KV014008.1_mrna_35935	lcl|KV017181.1_mrna_39919
lcl|KQ995744.1_mrna_12903	lcl|KV010149.1_mrna_30497
lcl|KQ987269.1_mrna_1280	lcl|KQ991163.1_mrna_6650
lcl|KV010001.1_mrna_29998	lcl|KV016696.1_mrna_39390
lcl|KQ999839.1_mrna_17825	lcl|KV010626.1_mrna_31301
lcl|KV014882.1_mrna_37255	lcl|KQ997936.1_mrna_15205
lcl|KV015008.1_mrna_37844	lcl|KV020248.1_mrna_44146
lcl|KV004536.1_mrna_23227	lcl|KV006883.1_mrna_26438
lcl|KQ988458.1_mrna_3100	lcl|KQ999839.1_mrna_17802
lcl|KQ999821.1_mrna_17652	lcl|KQ996029.1_mrna_13132
lcl|KQ989521.1_mrna_4355	lcl|KV017149.1_mrna_39814
lcl|KQ996399.1_mrna_13482	lcl|KV006884.1_mrna_26502
lcl|KQ986333.1_mrna_41	lcl|KV013429.1_mrna_35223
lcl|KQ995393.1_mrna_12105	lcl|KV000922.1_mrna_19304
lcl|KQ990136.1_mrna_5225	lcl|KQ999390.1_mrna_17072
lcl|KV014882.1_mrna_37261	lcl|KV015008.1_mrna_37844
lcl|KV006345.1_mrna_26006	lcl|KV008320.1_mrna_28519
lcl|KV014357.1_mrna_36235	lcl|KV014436.1_mrna_36672
lcl|KQ988202.1_mrna_2493	lcl|KQ996030.1_mrna_13172
lcl|KQ997528.1_mrna_14693	lcl|KV005645.1_mrna_24918
lcl|KV001989.1_mrna_20565	lcl|KV009364.1_mrna_29257
lcl|KQ993852.1_mrna_10333	lcl|KQ990066.1_mrna_5095
BGI_novel_G002342	lcl|KV016231.1_mrna_38827
lcl|KV006883.1_mrna_26447	lcl|KQ987345.1_mrna_1529
lcl|KV006883.1_mrna_26487	BGI_novel_G002151
lcl|KQ991042.1_mrna_6291	lcl|KQ992022.1_mrna_7780
lcl|KQ995669.1_mrna_12414	lcl|KQ987269.1_mrna_1203
lcl|KV000740.1_mrna_18797	lcl|KV016685.1_mrna_39333
lcl|KQ987226.1_mrna_900	lcl|KV010635.1_mrna_31454
lcl|KV010646.1_mrna_31593	lcl|KV016701.1_mrna_39465
lcl|KV015575.1_mrna_38099	lcl|KV010149.1_mrna_30505
BGI_novel_G000595	lcl|KQ986815.1_mrna_615
lcl|KV020248.1_mrna_44146	lcl|KV003914.1_mrna_22636
lcl|KQ998296.1_mrna_15845	lcl|KQ998108.1_mrna_15341
lcl|KV000914.1_mrna_19251	lcl|KV006889.1_mrna_26537
lcl|KQ999872.1_mrna_18077	lcl|KQ996975.1_mrna_14312
lcl|KV004521.1_mrna_23180	lcl|KV018459.1_mrna_41733
lcl|KV020118.1_mrna_43664	lcl|KQ991570.1_mrna_7067
lcl|KQ990517.1_mrna_5490	lcl|KV011838.1_mrna_33095
lcl|KV012822.1_mrna_34453	lcl|KV020211.1_mrna_44109
lcl|KV000914.1_mrna_19255	lcl|KQ999846.1_mrna_17839
lcl|KV003151.1_mrna_21636	lcl|KV011838.1_mrna_33146
lcl|KV009403.1_mrna_29562	lcl|KV006978.1_mrna_26852
lcl|KV008237.1_mrna_28245	lcl|KQ992022.1_mrna_7748
lcl|KV003914.1_mrna_22574	lcl|KV003144.1_mrna_21513
lcl|KQ987226.1_mrna_932	lcl|KV005002.1_mrna_23722
lcl|KV012492.1_mrna_33907	BGI_novel_G000763
lcl|KV003899.1_mrna_22482	lcl|KV006335.1_mrna_25822
lcl|KQ990063.1_mrna_4925	lcl|KV014369.1_mrna_36410
lcl|KV019621.1_mrna_43050	BGI_novel_G001199
lcl|KV004137.1_mrna_23120	lcl|KV017293.1_mrna_40204
lcl|KQ989554.1_mrna_4565	lcl|KQ992316.1_mrna_7896
lcl|KV008318.1_mrna_28509	lcl|KV013333.1_mrna_34910
lcl|KV013932.1_mrna_35519	lcl|KV012591.1_mrna_34268
lcl|KQ995307.1_mrna_11685	lcl|KV018436.1_mrna_41484
BGI_novel_G001778	lcl|KQ999880.1_mrna_18110
BGI_novel_G002092	BGI_novel_G001862
lcl|KQ988230.1_mrna_2661	lcl|KV000958.1_mrna_19367
lcl|KV019621.1_mrna_43047	lcl|KQ993828.1_mrna_10154
lcl|KV010305.1_mrna_31078	lcl|KQ990357.1_mrna_5353
lcl|KQ997528.1_mrna_14692	lcl|KQ997540.1_mrna_14756
lcl|KQ991601.1_mrna_7308	lcl|KV008479.1_mrna_28644
lcl|KQ991907.1_mrna_7588	lcl|KV019041.1_mrna_42248
lcl|KQ986781.1_mrna_448	lcl|KV017481.1_mrna_40550
lcl|KQ990109.1_mrna_5182	lcl|KV007465.1_mrna_27326
lcl|KV012839.1_mrna_34565	lcl|KV005218.1_mrna_24695
lcl|KQ991552.1_mrna_6851	lcl|KV001755.1_mrna_20147
lcl|KV000922.1_mrna_19297	lcl|KV021804.1_mrna_44714
lcl|KV000877.1_mrna_18975	lcl|KQ998119.1_mrna_15417
lcl|KV017210.1_mrna_40059	lcl|KV008318.1_mrna_28509
lcl|KV000866.1_mrna_18901	lcl|KQ990520.1_mrna_5612
lcl|KV005656.1_mrna_24969	lcl|KQ997936.1_mrna_15182
lcl|KV002472.1_mrna_20931	lcl|KV003152.1_mrna_21652
lcl|KV007509.1_mrna_27487	BGI_novel_G000074
lcl|KV008815.1_mrna_28919	lcl|KV011838.1_mrna_33052
lcl|KV024500.1_mrna_44953	lcl|KV009467.1_mrna_29688
lcl|KV013382.1_mrna_35078	lcl|KV020067.1_mrna_43352
lcl|KV011838.1_mrna_33160	lcl|KV017465.1_mrna_40470
lcl|KQ990568.1_mrna_5838	lcl|KV020111.1_mrna_43615
lcl|KV020957.1_mrna_44538	lcl|KV013955.1_mrna_35741
lcl|KV020143.1_mrna_43864	lcl|KQ990595.1_mrna_5923
lcl|KQ997000.1_mrna_14369	lcl|KV012859.1_mrna_34665
BGI_novel_G000284	lcl|KQ998432.1_mrna_15882
lcl|KV006883.1_mrna_26444	lcl|KV014877.1_mrna_37092
BGI_novel_G001186	lcl|KQ998108.1_mrna_15323
lcl|KQ999305.1_mrna_16721	BGI_novel_G001534
lcl|KQ987245.1_mrna_991	lcl|KQ988979.1_mrna_3543
lcl|KV003914.1_mrna_22586	lcl|KQ988032.1_mrna_2238
lcl|KQ994741.1_mrna_11127	lcl|KQ999839.1_mrna_17825
lcl|KQ989519.1_mrna_4272	BGI_novel_G002315
lcl|KV018436.1_mrna_41483	lcl|KV014903.1_mrna_37513
lcl|KQ999837.1_mrna_17699	lcl|KQ995303.1_mrna_11533
lcl|KQ991562.1_mrna_6937	lcl|KV016696.1_mrna_39388
lcl|KV010146.1_mrna_30474	lcl|KV003181.1_mrna_21891
lcl|KQ999428.1_mrna_17298	lcl|KV016685.1_mrna_39310
BGI_novel_G001767	lcl|KV003914.1_mrna_22641
lcl|KV010368.1_mrna_31146	lcl|KV001812.1_mrna_20311
lcl|KV001762.1_mrna_20166	lcl|KV010132.1_mrna_30357
lcl|KV011852.1_mrna_33240	lcl|KV010635.1_mrna_31384
lcl|KV006337.1_mrna_25949	lcl|KQ999330.1_mrna_16916
lcl|KV019034.1_mrna_42211	lcl|KQ995246.1_mrna_11247
lcl|KQ988193.1_mrna_2349	lcl|KV003914.1_mrna_22603
lcl|KV020615.1_mrna_44407	lcl|KQ995675.1_mrna_12491
lcl|KQ991163.1_mrna_6659	lcl|KV013947.1_mrna_35604
lcl|KQ997520.1_mrna_14655	lcl|KQ995303.1_mrna_11505
lcl|KV007749.1_mrna_27759	lcl|KQ988996.1_mrna_3623
lcl|KV017166.1_mrna_39842	lcl|KQ986826.1_mrna_679
lcl|KQ991552.1_mrna_6855	lcl|KQ993852.1_mrna_10331
BGI_novel_G002014	lcl|KV004986.1_mrna_23648
lcl|KV010646.1_mrna_31643	lcl|KQ989058.1_mrna_3879
lcl|KQ999933.1_mrna_18293	lcl|KQ997028.1_mrna_14456
lcl|KV010132.1_mrna_30357	lcl|KV000901.1_mrna_19178
lcl|KV003914.1_mrna_22559	lcl|KQ986752.1_mrna_334
lcl|KV007458.1_mrna_27103	lcl|KV007509.1_mrna_27452
lcl|KV012487.1_mrna_33826	lcl|KV018450.1_mrna_41621
lcl|KV005015.1_mrna_23907	lcl|KV010635.1_mrna_31504
lcl|KQ993790.1_mrna_9820	lcl|KQ987245.1_mrna_967
lcl|KV014882.1_mrna_37264	lcl|KV003914.1_mrna_22555
lcl|KQ996096.1_mrna_13378	lcl|KV018584.1_mrna_42068
lcl|KQ987249.1_mrna_1027	lcl|KV001717.1_mrna_19983
lcl|KQ997540.1_mrna_14747	lcl|KQ990066.1_mrna_5012
lcl|KQ998099.1_mrna_15254	lcl|KQ989518.1_mrna_4242
lcl|KV018098.1_mrna_41077	lcl|KQ993047.1_mrna_9407
lcl|KQ988217.1_mrna_2630	BGI_novel_G000619
lcl|KV024750.1_mrna_44973	lcl|KV009364.1_mrna_29256
lcl|KV018468.1_mrna_41807	lcl|KQ998106.1_mrna_15311
lcl|KV008815.1_mrna_28929	lcl|KV006378.1_mrna_26141
lcl|KQ995303.1_mrna_11616	lcl|KV011824.1_mrna_32994
lcl|KQ995661.1_mrna_12365	lcl|KV018193.1_mrna_41333
lcl|KQ987283.1_mrna_1361	lcl|KV003151.1_mrna_21632
lcl|KV001308.1_mrna_19675	lcl|KQ993789.1_mrna_9797
lcl|KQ993790.1_mrna_9838	lcl|KV005017.1_mrna_24121
lcl|KV011788.1_mrna_32744	lcl|KV002044.1_mrna_20651
lcl|KQ990066.1_mrna_5091	lcl|KQ993852.1_mrna_10339
lcl|KQ993849.1_mrna_10282	lcl|KQ999406.1_mrna_17154
lcl|KQ988189.1_mrna_2289	lcl|KQ993005.1_mrna_9237
BGI_novel_G001498	lcl|KV002472.1_mrna_20931
lcl|KQ989519.1_mrna_4290	lcl|KQ995242.1_mrna_11208
lcl|KQ994480.1_mrna_10688	lcl|KV007458.1_mrna_27174
lcl|KQ986334.1_mrna_55	lcl|KV014978.1_mrna_37789
lcl|KV003147.1_mrna_21561	lcl|KQ998099.1_mrna_15246
lcl|KQ987269.1_mrna_1215	lcl|KQ999852.1_mrna_17884
lcl|KQ986788.1_mrna_484	lcl|KQ992296.1_mrna_7884
lcl|KQ993856.1_mrna_10366	lcl|KV020344.1_mrna_44232
BGI_novel_G001914	lcl|KV001281.1_mrna_19539
lcl|KV010113.1_mrna_30325	lcl|KV000896.1_mrna_19106
lcl|KV010635.1_mrna_31473	lcl|KQ994472.1_mrna_10649
lcl|KQ987315.1_mrna_1480	lcl|KV010001.1_mrna_29997
lcl|KV009364.1_mrna_29259	lcl|KV019146.1_mrna_42608
lcl|KQ986359.1_mrna_142	lcl|KV000448.1_mrna_18515
lcl|KV003144.1_mrna_21437	lcl|KV001286.1_mrna_19569
lcl|KV009364.1_mrna_29278	lcl|KQ995684.1_mrna_12566
lcl|KV020010.1_mrna_43327	lcl|KQ993041.1_mrna_9376
lcl|KQ997030.1_mrna_14471	lcl|KV007465.1_mrna_27302
lcl|KV015164.1_mrna_38011	lcl|KV006337.1_mrna_25950
lcl|KV012487.1_mrna_33888	lcl|KQ996029.1_mrna_13128
lcl|KV011838.1_mrna_33072	lcl|KQ988202.1_mrna_2484
lcl|KQ992353.1_mrna_8165	lcl|KV018098.1_mrna_41049
lcl|KQ996969.1_mrna_14299	lcl|KV007465.1_mrna_27291
lcl|KV005015.1_mrna_23898	lcl|KV003883.1_mrna_22397
lcl|KV010635.1_mrna_31514	lcl|KV014110.1_mrna_36122
lcl|KV010657.1_mrna_31681	lcl|KV009357.1_mrna_29110
lcl|KQ986333.1_mrna_38	lcl|KQ999311.1_mrna_16851
lcl|KV019580.1_mrna_42737	lcl|KQ996029.1_mrna_13133
lcl|KV019044.1_mrna_42273	lcl|KQ991028.1_mrna_6238
lcl|KV011915.1_mrna_33585	lcl|KV017503.1_mrna_40667
lcl|KV004990.1_mrna_23684	lcl|KQ995322.1_mrna_11761
lcl|KV014487.1_mrna_36800	lcl|KV016225.1_mrna_38715
lcl|KQ987226.1_mrna_901	lcl|KV007509.1_mrna_27456
lcl|KV010167.1_mrna_30658	lcl|KV000740.1_mrna_18805
lcl|KV014903.1_mrna_37513	lcl|KV000871.1_mrna_18914
lcl|KQ995303.1_mrna_11583	lcl|KV017184.1_mrna_39960
lcl|KV008327.1_mrna_28549	lcl|KQ995297.1_mrna_11444
BGI_novel_G001942	BGI_novel_G000076
lcl|KV005017.1_mrna_24015	BGI_novel_G000244
lcl|KV009364.1_mrna_29181	lcl|KV003144.1_mrna_21502
lcl|KQ994539.1_mrna_10913	BGI_novel_G000569
lcl|KQ995684.1_mrna_12566	lcl|KQ997936.1_mrna_15209
lcl|KQ992320.1_mrna_7906	lcl|KV008291.1_mrna_28441
lcl|KQ998108.1_mrna_15336	lcl|KQ988427.1_mrna_2874
lcl|KV015567.1_mrna_38052	BGI_novel_G001864
BGI_novel_G000576	lcl|KQ999839.1_mrna_17820
lcl|KQ995330.1_mrna_11817	lcl|KQ987224.1_mrna_877
lcl|KV005017.1_mrna_24140	lcl|KV012487.1_mrna_33824
lcl|KQ995326.1_mrna_11795	lcl|KQ997540.1_mrna_14768
lcl|KQ998099.1_mrna_15260	lcl|KV011788.1_mrna_32726
lcl|KV018342.1_mrna_41418	lcl|KV008753.1_mrna_28776
lcl|KQ988463.1_mrna_3132	lcl|KQ991163.1_mrna_6642
lcl|KV008116.1_mrna_28217	lcl|KQ990595.1_mrna_5934
lcl|KV004569.1_mrna_23347	lcl|KV007509.1_mrna_27451
lcl|KV010000.1_mrna_29893	lcl|KQ991570.1_mrna_7112
lcl|KV010646.1_mrna_31595	lcl|KV016750.1_mrna_39608
lcl|KQ992321.1_mrna_7910	lcl|KV019586.1_mrna_42780
lcl|KV019044.1_mrna_42271	lcl|KV006412.1_mrna_26236
lcl|KV011895.1_mrna_33548	lcl|KQ993830.1_mrna_10168
lcl|KV016685.1_mrna_39331	lcl|KV020619.1_mrna_44408
lcl|KQ987247.1_mrna_1008	lcl|KV016225.1_mrna_38703
lcl|KQ988415.1_mrna_2762	lcl|KV019585.1_mrna_42761
lcl|KV010626.1_mrna_31302	lcl|KQ989521.1_mrna_4363
lcl|KQ997028.1_mrna_14456	lcl|KV017458.1_mrna_40397
lcl|KV009368.1_mrna_29370	lcl|KV016231.1_mrna_38821
lcl|KQ987269.1_mrna_1130	lcl|KV010000.1_mrna_29986
lcl|KV006337.1_mrna_25874	lcl|KV012816.1_mrna_34410
lcl|KV011788.1_mrna_32731	lcl|KV011876.1_mrna_33386
lcl|KV003152.1_mrna_21716	lcl|KV014852.1_mrna_36957
lcl|KV000448.1_mrna_18511	lcl|KV007509.1_mrna_27442
lcl|KV021440.1_mrna_44646	lcl|KV003147.1_mrna_21550
BGI_novel_G002385	lcl|KV003151.1_mrna_21633
lcl|KQ996462.1_mrna_13893	lcl|KQ991137.1_mrna_6586
lcl|KQ996514.1_mrna_14089	lcl|KV007465.1_mrna_27339
lcl|KV010646.1_mrna_31621	lcl|KQ995678.1_mrna_12516
lcl|KV003147.1_mrna_21563	BGI_novel_G001120
lcl|KQ993802.1_mrna_9928	lcl|KV021988.1_mrna_44742
lcl|KQ987744.1_mrna_1895	lcl|KQ992022.1_mrna_7719
lcl|KQ993043.1_mrna_9388	lcl|KQ986804.1_mrna_546
lcl|KQ999417.1_mrna_17218	lcl|KQ988217.1_mrna_2630
lcl|KV006337.1_mrna_25884	lcl|KV010007.1_mrna_30073
lcl|KQ990063.1_mrna_4940	lcl|KV019592.1_mrna_42889
lcl|KQ995303.1_mrna_11534	lcl|KV005053.1_mrna_24360
lcl|KQ989518.1_mrna_4243	lcl|KV002472.1_mrna_20943
lcl|KQ993790.1_mrna_9882	lcl|KV003874.1_mrna_22336
lcl|KQ997528.1_mrna_14689	lcl|KQ986840.1_mrna_717
lcl|KV007458.1_mrna_27059	lcl|KV006334.1_mrna_25748
lcl|KV011852.1_mrna_33237	BGI_novel_G001295
lcl|KQ987720.1_mrna_1739	lcl|KV005015.1_mrna_23902
lcl|KV017482.1_mrna_40577	lcl|KQ990520.1_mrna_5581
lcl|KV003152.1_mrna_21670	lcl|KV019044.1_mrna_42299
lcl|KQ999821.1_mrna_17651	lcl|KV010144.1_mrna_30462
lcl|KV007465.1_mrna_27288	lcl|KV006333.1_mrna_25695
lcl|KV000866.1_mrna_18891	lcl|KV020124.1_mrna_43730
BGI_novel_G001016	lcl|KQ998120.1_mrna_15439
lcl|KQ986804.1_mrna_547	lcl|KV014357.1_mrna_36257
lcl|KV020580.1_mrna_44398	lcl|KV001976.1_mrna_20518
lcl|KQ999821.1_mrna_17654	lcl|KV017478.1_mrna_40537
lcl|KQ986336.1_mrna_72	lcl|KV001291.1_mrna_19593
lcl|KV018098.1_mrna_41097	lcl|KQ992022.1_mrna_7809
lcl|KQ998966.1_mrna_16128	lcl|KQ993790.1_mrna_9846
lcl|KQ999852.1_mrna_17933	lcl|KV020129.1_mrna_43744
lcl|KQ990526.1_mrna_5644	lcl|KQ999460.1_mrna_17393
lcl|KV006349.1_mrna_26041	lcl|KQ988463.1_mrna_3132
lcl|KV019049.1_mrna_42383	BGI_novel_G001440
lcl|KV019034.1_mrna_42227	lcl|KQ987226.1_mrna_919
lcl|KQ992022.1_mrna_7765	lcl|KV014928.1_mrna_37666
lcl|KV006406.1_mrna_26212	BGI_novel_G001134
lcl|KV014877.1_mrna_37091	lcl|KQ992321.1_mrna_7957
lcl|KQ990520.1_mrna_5618	lcl|KV018098.1_mrna_41046
BGI_novel_G001996	lcl|KQ992447.1_mrna_8455
lcl|KQ995380.1_mrna_12064	lcl|KV014958.1_mrna_37752
lcl|KV011783.1_mrna_32640	lcl|KV005017.1_mrna_23971
lcl|KQ998965.1_mrna_16101	lcl|KV000881.1_mrna_19008
lcl|KQ996030.1_mrna_13186	lcl|KQ991552.1_mrna_6855
lcl|KQ995736.1_mrna_12872	lcl|KV006978.1_mrna_26851
BGI_novel_G002397	lcl|KV009368.1_mrna_29359
lcl|KV010623.1_mrna_31233	lcl|KV013329.1_mrna_34882
lcl|KQ990595.1_mrna_5928	lcl|KQ990516.1_mrna_5412
lcl|KQ999852.1_mrna_17904	lcl|KV010635.1_mrna_31513
lcl|KQ991028.1_mrna_6235	lcl|KQ993845.1_mrna_10260
lcl|KV000448.1_mrna_18510	lcl|KV017464.1_mrna_40453
lcl|KV015569.1_mrna_38071	lcl|KV002457.1_mrna_20823
lcl|KV004655.1_mrna_23522	lcl|KV018552.1_mrna_42007
lcl|KV014882.1_mrna_37265	lcl|KV005674.1_mrna_25036
lcl|KQ988436.1_mrna_2954	lcl|KV018434.1_mrna_41451
BGI_novel_G000233	lcl|KV003152.1_mrna_21658
lcl|KV014359.1_mrna_36272	lcl|KQ993043.1_mrna_9398
lcl|KV004605.1_mrna_23457	lcl|KV000856.1_mrna_18870
lcl|KV011838.1_mrna_33143	lcl|KQ989523.1_mrna_4429
lcl|KV017166.1_mrna_39847	lcl|KV019592.1_mrna_42883
lcl|KV012487.1_mrna_33869	lcl|KQ994553.1_mrna_10957
lcl|KV005645.1_mrna_24907	lcl|KV011870.1_mrna_33338
lcl|KV003144.1_mrna_21498	BGI_novel_G000512
lcl|KV000740.1_mrna_18831	lcl|KQ995736.1_mrna_12845
lcl|KQ996969.1_mrna_14289	lcl|KQ997000.1_mrna_14390
lcl|KQ996429.1_mrna_13744	lcl|KV012623.1_mrna_34305
lcl|KQ997520.1_mrna_14663	lcl|KV009364.1_mrna_29327
lcl|KV014367.1_mrna_36399	BGI_novel_G000385
lcl|KQ993804.1_mrna_9969	lcl|KQ996029.1_mrna_13121
lcl|KV007465.1_mrna_27272	lcl|KV009368.1_mrna_29352
lcl|KV014927.1_mrna_37655	lcl|KQ995242.1_mrna_11173
lcl|KQ986359.1_mrna_143	lcl|KV000740.1_mrna_18830
lcl|KQ989117.1_mrna_4036	lcl|KV006337.1_mrna_25897
lcl|KV013932.1_mrna_35550	lcl|KV014877.1_mrna_37098
lcl|KQ998955.1_mrna_16045	lcl|KV014008.1_mrna_35935
lcl|KV019588.1_mrna_42859	lcl|KQ998106.1_mrna_15301
lcl|KV006899.1_mrna_26592	lcl|KV000740.1_mrna_18807
lcl|KQ990520.1_mrna_5630	lcl|KQ990066.1_mrna_4985
lcl|KQ996497.1_mrna_14055	lcl|KQ999284.1_mrna_16583
lcl|KQ996096.1_mrna_13386	lcl|KQ995255.1_mrna_11267
lcl|KQ987283.1_mrna_1357	lcl|KQ991907.1_mrna_7592
lcl|KV015579.1_mrna_38155	lcl|KQ998120.1_mrna_15430
lcl|KQ993789.1_mrna_9789	lcl|KQ999852.1_mrna_17945
lcl|KV019564.1_mrna_42703	lcl|KQ995811.1_mrna_13051
lcl|KV011785.1_mrna_32655	lcl|KV011838.1_mrna_33143
lcl|KQ987736.1_mrna_1815	lcl|KQ999005.1_mrna_16301
lcl|KV001845.1_mrna_20356	BGI_novel_G002153
lcl|KV005707.1_mrna_25206	lcl|KQ995729.1_mrna_12796
lcl|KQ993849.1_mrna_10285	lcl|KQ999418.1_mrna_17261
lcl|KV004990.1_mrna_23691	lcl|KV010132.1_mrna_30373
lcl|KQ999018.1_mrna_16322	lcl|KV008237.1_mrna_28240
lcl|KV018497.1_mrna_41883	lcl|KQ995303.1_mrna_11519
lcl|KV000901.1_mrna_19146	lcl|KV017166.1_mrna_39842
lcl|KV020705.1_mrna_44432	lcl|KQ993828.1_mrna_10155
lcl|KQ988202.1_mrna_2440	lcl|KQ992321.1_mrna_7912
lcl|KV005644.1_mrna_24817	lcl|KV006333.1_mrna_25680
lcl|KV002448.1_mrna_20786	lcl|KQ995302.1_mrna_11490
lcl|KQ995669.1_mrna_12406	lcl|KQ991028.1_mrna_6235
lcl|KQ992353.1_mrna_8160	lcl|KQ993851.1_mrna_10302
lcl|KV013359.1_mrna_34968	lcl|KQ989521.1_mrna_4353
lcl|KQ996029.1_mrna_13126	lcl|KQ990520.1_mrna_5582
lcl|KQ988202.1_mrna_2520	lcl|KV016225.1_mrna_38638
lcl|KV010635.1_mrna_31398	lcl|KV014110.1_mrna_36139
lcl|KQ989577.1_mrna_4652	lcl|KQ986333.1_mrna_16
lcl|KV009364.1_mrna_29300	BGI_novel_G001950
lcl|KV012839.1_mrna_34587	lcl|KV011136.1_mrna_32029
lcl|KV003302.1_mrna_22175	lcl|KV007465.1_mrna_27331
lcl|KV014110.1_mrna_36112	lcl|KV014367.1_mrna_36397
lcl|KQ987269.1_mrna_1268	lcl|KQ992521.1_mrna_8610
lcl|KQ988415.1_mrna_2793	lcl|KQ992526.1_mrna_8636
lcl|KQ997000.1_mrna_14390	lcl|KV010305.1_mrna_31078
lcl|KV011838.1_mrna_33052	lcl|KQ990063.1_mrna_4935
lcl|KQ995330.1_mrna_11809	lcl|KV014436.1_mrna_36676
lcl|KQ993812.1_mrna_10043	lcl|KV011785.1_mrna_32668
lcl|KQ993062.1_mrna_9472	lcl|KV010644.1_mrna_31549
lcl|KV011866.1_mrna_33301	lcl|KQ988415.1_mrna_2744
lcl|KQ999900.1_mrna_18191	lcl|KV006883.1_mrna_26429
lcl|KV011136.1_mrna_32048	lcl|KV003125.1_mrna_21384
lcl|KV010635.1_mrna_31384	lcl|KV010001.1_mrna_30019
lcl|KQ996030.1_mrna_13157	lcl|KQ995844.1_mrna_13084
lcl|KV021804.1_mrna_44714	lcl|KV019049.1_mrna_42375
lcl|KV005682.1_mrna_25066	lcl|KV000536.1_mrna_18707
lcl|KQ988422.1_mrna_2826	lcl|KQ999306.1_mrna_16740
lcl|KQ987720.1_mrna_1732	lcl|KQ998208.1_mrna_15706
lcl|KQ991077.1_mrna_6429	lcl|KQ993804.1_mrna_9954
lcl|KV018562.1_mrna_42033	lcl|KV014362.1_mrna_36310
lcl|KV000866.1_mrna_18896	lcl|KQ988199.1_mrna_2402
lcl|KV020242.1_mrna_44136	lcl|KV003144.1_mrna_21424
lcl|KQ987269.1_mrna_1245	BGI_novel_G000602
lcl|KQ992972.1_mrna_9022	lcl|KV009357.1_mrna_29134
lcl|KQ989008.1_mrna_3713	lcl|KQ993043.1_mrna_9392
lcl|KQ993830.1_mrna_10196	lcl|KQ992022.1_mrna_7779
lcl|KV013932.1_mrna_35525	lcl|KQ987269.1_mrna_1293
[truncated: 1,431 more rows]

## Sheet: Figure 2D
list 1 (SD/F)	list 2 (AD/A-sp)	list 3 (A4D/A4-sp)	list 4 (A18D/A18-sp)	List 1 specific	List 2 specific	List 3 specific	List 4 specific	List 1|List 2	List 1|List 3	List 1|List 4	List 2|List 3	List 2|List 4	List 3|List 4	List 1|List 2|List 3	List 1|List 2|List 4	List 1|List 3|List 4	List 2|List 3|List 4	List 1|List 2|List 3|List 4
lcl|KQ991163.1_mrna_6641	lcl|KV011876.1_mrna_33385	lcl|KV017177.1_mrna_39897	lcl|KV005779.1_mrna_25360	lcl|KQ991163.1_mrna_6641	lcl|KV011876.1_mrna_33385	lcl|KV002448.1_mrna_20790	lcl|KV005779.1_mrna_25360	lcl|KQ998209.1_mrna_15767	lcl|KV010132.1_mrna_30385	BGI_novel_G000561	lcl|KQ995246.1_mrna_11238	lcl|KQ995361.1_mrna_11953	lcl|KV003144.1_mrna_21515	lcl|KV001272.1_mrna_19498	lcl|KQ990520.1_mrna_5609	lcl|KV011845.1_mrna_33197	lcl|KQ996670.1_mrna_14240	BGI_novel_G000449
lcl|KQ998209.1_mrna_15767	lcl|KQ989075.1_mrna_3933	lcl|KQ993804.1_mrna_9970	BGI_novel_G000106	lcl|KQ989523.1_mrna_4407	lcl|KQ989075.1_mrna_3933	lcl|KV017184.1_mrna_39959	BGI_novel_G000106	lcl|KQ995363.1_mrna_11984	BGI_novel_G000817	lcl|KV013947.1_mrna_35659	lcl|KV010635.1_mrna_31377	lcl|KQ993093.1_mrna_9553	lcl|KV006337.1_mrna_25939	lcl|KV014110.1_mrna_36093	lcl|KQ992321.1_mrna_7953	lcl|KQ994494.1_mrna_10754	lcl|KQ993043.1_mrna_9390	lcl|KQ996514.1_mrna_14087
BGI_novel_G000561	lcl|KQ990520.1_mrna_5600	lcl|KV001333.1_mrna_19763	lcl|KQ995361.1_mrna_11953	lcl|KQ996030.1_mrna_13230	lcl|KQ990520.1_mrna_5600	lcl|KQ989519.1_mrna_4328	lcl|KV019586.1_mrna_42794	lcl|KQ988990.1_mrna_3603	lcl|KV007597.1_mrna_27584	lcl|KQ999846.1_mrna_17850	lcl|KV010018.1_mrna_30113	lcl|KV001801.1_mrna_20284	lcl|KV005645.1_mrna_24912	lcl|KQ993062.1_mrna_9455	lcl|KQ995685.1_mrna_12573	lcl|KV000456.1_mrna_18536	lcl|KQ989519.1_mrna_4285	lcl|KV003185.1_mrna_21919
lcl|KQ995363.1_mrna_11984	lcl|KQ995676.1_mrna_12498	lcl|KV002448.1_mrna_20790	lcl|KQ989005.1_mrna_3702	lcl|KV020411.1_mrna_44288	lcl|KQ995676.1_mrna_12498	lcl|KQ991907.1_mrna_7578	lcl|KQ995297.1_mrna_11457	lcl|KQ996074.1_mrna_13352	lcl|KV020521.1_mrna_44364	lcl|KV020111.1_mrna_43617	lcl|KV017184.1_mrna_39950	lcl|KV003883.1_mrna_22351	lcl|KV002488.1_mrna_21038	lcl|KV016696.1_mrna_39432	lcl|KV014893.1_mrna_37406	lcl|KV011243.1_mrna_32393	lcl|KV019564.1_mrna_42697	lcl|KV009364.1_mrna_29253
lcl|KQ988990.1_mrna_3603	lcl|KQ995246.1_mrna_11238	lcl|KV017184.1_mrna_39959	lcl|KQ991027.1_mrna_6192	lcl|KV010132.1_mrna_30383	lcl|KQ990138.1_mrna_5228	lcl|KQ988217.1_mrna_2638	BGI_novel_G001714	lcl|KQ995695.1_mrna_12649	lcl|KQ993790.1_mrna_9881	lcl|KQ990177.1_mrna_5269	lcl|KV017177.1_mrna_39897	lcl|KV014880.1_mrna_37212	BGI_novel_G000205	lcl|KQ989519.1_mrna_4295	lcl|KQ998973.1_mrna_16166	lcl|KV018673.1_mrna_42144	lcl|KQ988556.1_mrna_3400	lcl|KQ988202.1_mrna_2500
lcl|KQ989523.1_mrna_4407	lcl|KV014357.1_mrna_36225	lcl|KV010635.1_mrna_31486	lcl|KV019659.1_mrna_43169	lcl|KV006333.1_mrna_25701	lcl|KV025541.1_mrna_45033	lcl|KV010040.1_mrna_30192	lcl|KQ992999.1_mrna_9210	lcl|KQ989021.1_mrna_3776	lcl|KQ999306.1_mrna_16743	lcl|KQ991027.1_mrna_6192	lcl|KQ993033.1_mrna_9356	lcl|KQ991027.1_mrna_6173	lcl|KV014884.1_mrna_37329	lcl|KV010005.1_mrna_30060	lcl|KV010657.1_mrna_31676	lcl|KQ995717.1_mrna_12755	lcl|KQ994489.1_mrna_10718	lcl|KQ991027.1_mrna_6219
lcl|KQ996074.1_mrna_13352	lcl|KQ990138.1_mrna_5228	lcl|KV003144.1_mrna_21515	lcl|KV000914.1_mrna_19256	lcl|KV002457.1_mrna_20811	lcl|KV018559.1_mrna_42016	lcl|KV014357.1_mrna_36211	BGI_novel_G001560	lcl|KV003145.1_mrna_21528	BGI_novel_G000580	lcl|KV020233.1_mrna_44121	lcl|KQ996494.1_mrna_14033	lcl|KV017445.1_mrna_40313	lcl|KV003914.1_mrna_22573	lcl|KV005017.1_mrna_24117	lcl|KQ994519.1_mrna_10849	BGI_novel_G001941	lcl|KV000740.1_mrna_18802	lcl|KV005017.1_mrna_24005
lcl|KQ996030.1_mrna_13230	lcl|KV003144.1_mrna_21506	lcl|KV017450.1_mrna_40338	lcl|KV019586.1_mrna_42794	lcl|KV016696.1_mrna_39398	lcl|KV010635.1_mrna_31386	lcl|KV014928.1_mrna_37663	lcl|KQ996155.1_mrna_13419	lcl|KV008237.1_mrna_28265	lcl|KV012122.1_mrna_33755	BGI_novel_G000021	lcl|KV000505.1_mrna_18668	lcl|KV014877.1_mrna_37080	lcl|KV016701.1_mrna_39481	lcl|KV003144.1_mrna_21469	lcl|KQ991593.1_mrna_7231	lcl|KV011790.1_mrna_32808	lcl|KQ996414.1_mrna_13611	lcl|KV020363.1_mrna_44252
lcl|KQ995695.1_mrna_12649	lcl|KV025541.1_mrna_45033	lcl|KV014967.1_mrna_37761	lcl|KV011785.1_mrna_32681	lcl|KV007465.1_mrna_27271	lcl|KQ996414.1_mrna_13588	lcl|KV005017.1_mrna_23979	lcl|KV020260.1_mrna_44167	lcl|KQ999839.1_mrna_17785	BGI_novel_G000605	BGI_novel_G001497	lcl|KV006930.1_mrna_26714	lcl|KQ996029.1_mrna_13148	BGI_novel_G001754	lcl|KQ991907.1_mrna_7598	lcl|KQ990519.1_mrna_5567		lcl|KQ995730.1_mrna_12805	lcl|KV013329.1_mrna_34875
lcl|KV020411.1_mrna_44288	lcl|KQ995361.1_mrna_11953	lcl|KQ994494.1_mrna_10754	lcl|KV010635.1_mrna_31519	lcl|KQ992543.1_mrna_8710	lcl|KV010160.1_mrna_30629	BGI_novel_G001535	lcl|KV010623.1_mrna_31229	lcl|KQ998108.1_mrna_15338	lcl|KQ990063.1_mrna_4923	lcl|KQ997612.1_mrna_14971	lcl|KV010000.1_mrna_29925	lcl|KQ996969.1_mrna_14285	BGI_novel_G001960	BGI_novel_G001114	lcl|KQ993813.1_mrna_10075		lcl|KV020246.1_mrna_44142	lcl|KQ996497.1_mrna_14053
lcl|KV010132.1_mrna_30383	lcl|KQ996670.1_mrna_14240	lcl|KQ989519.1_mrna_4328	lcl|KV018443.1_mrna_41531	lcl|KV002448.1_mrna_20794	lcl|KV014928.1_mrna_37673	lcl|KQ992972.1_mrna_9036	lcl|KQ999845.1_mrna_17836	lcl|KQ992981.1_mrna_9085	lcl|KV016770.1_mrna_39647	lcl|KQ986826.1_mrna_684	lcl|KV017450.1_mrna_40338	lcl|KQ997936.1_mrna_15152	lcl|KQ999269.1_mrna_16557	lcl|KQ988193.1_mrna_2351	lcl|KQ999390.1_mrna_17078		lcl|KV020789.1_mrna_44480	lcl|KV006334.1_mrna_25773
lcl|KV013947.1_mrna_35659	lcl|KV018559.1_mrna_42016	lcl|KQ991570.1_mrna_7030	lcl|KV011136.1_mrna_32037	BGI_novel_G001037	lcl|KV013332.1_mrna_34886	lcl|KQ997528.1_mrna_14694	lcl|KV005051.1_mrna_24352	lcl|KQ995671.1_mrna_12426	lcl|KQ994592.1_mrna_11021	lcl|KV014876.1_mrna_37002	lcl|KV007773.1_mrna_27901	BGI_novel_G000556		lcl|KQ995674.1_mrna_12451	lcl|KQ995255.1_mrna_11266			lcl|KQ987726.1_mrna_1798
lcl|KV006333.1_mrna_25701	lcl|KV010635.1_mrna_31386	lcl|KQ991907.1_mrna_7578	lcl|KV012497.1_mrna_33950	lcl|KV006333.1_mrna_25661	lcl|KQ991569.1_mrna_7024	lcl|KV010635.1_mrna_31378	lcl|KV007458.1_mrna_27205	lcl|KV013947.1_mrna_35618	lcl|KQ988202.1_mrna_2525	lcl|KQ995736.1_mrna_12844	lcl|KQ999860.1_mrna_18015	lcl|KQ993828.1_mrna_10160		lcl|KV013949.1_mrna_35698	lcl|KQ986837.1_mrna_711			lcl|KQ987269.1_mrna_1265
lcl|KQ989021.1_mrna_3776	lcl|KV014110.1_mrna_36148	lcl|KQ986782.1_mrna_455	lcl|KQ999311.1_mrna_16852	lcl|KV014950.1_mrna_37737	lcl|KV000866.1_mrna_18882	lcl|KQ995845.1_mrna_13087	lcl|KV007509.1_mrna_27460	lcl|KQ990519.1_mrna_5550	lcl|KV003152.1_mrna_21711	lcl|KV013932.1_mrna_35502	lcl|KV010113.1_mrna_30334	lcl|KV016225.1_mrna_38730		lcl|KQ995242.1_mrna_11196	lcl|KV018434.1_mrna_41462
lcl|KV003145.1_mrna_21528	lcl|KQ996414.1_mrna_13588	lcl|KQ992022.1_mrna_7802	lcl|KQ995297.1_mrna_11457	lcl|KQ989519.1_mrna_4277	lcl|KQ995736.1_mrna_12838	lcl|KV011788.1_mrna_32740	lcl|KQ990520.1_mrna_5592	lcl|KV020067.1_mrna_43351	lcl|KV014877.1_mrna_37045	lcl|KQ992573.1_mrna_8818	lcl|KV017232.1_mrna_40110	lcl|KQ990519.1_mrna_5548		lcl|KV006333.1_mrna_25670	lcl|KV011162.1_mrna_32106
lcl|KV008237.1_mrna_28265	lcl|KV010160.1_mrna_30629	lcl|KQ988217.1_mrna_2638	lcl|KV017445.1_mrna_40313	lcl|KQ988979.1_mrna_3549	lcl|KQ995675.1_mrna_12474	lcl|KQ999839.1_mrna_17813	lcl|KQ991955.1_mrna_7645	lcl|KV003144.1_mrna_21506	lcl|KV019034.1_mrna_42235	lcl|KV013947.1_mrna_35652	lcl|KV013071.1_mrna_34827	lcl|KV001321.1_mrna_19728		lcl|KV000856.1_mrna_18867	lcl|KV019113.1_mrna_42553
lcl|KV001272.1_mrna_19498	lcl|KV008237.1_mrna_28263	lcl|KV010635.1_mrna_31377	lcl|KV003144.1_mrna_21515	lcl|KQ999284.1_mrna_16590	lcl|KQ996399.1_mrna_13518	lcl|KV019034.1_mrna_42223	lcl|KV011863.1_mrna_33285	lcl|KV018098.1_mrna_41124	lcl|KQ995297.1_mrna_11425	lcl|KQ991968.1_mrna_7676	lcl|KV003144.1_mrna_21494	lcl|KQ989519.1_mrna_4250		lcl|KV003147.1_mrna_21551	lcl|KV000914.1_mrna_19256
lcl|KV002457.1_mrna_20811	lcl|KV014928.1_mrna_37673	lcl|KV010040.1_mrna_30192	BGI_novel_G001714	lcl|KV003914.1_mrna_22629	lcl|KV018098.1_mrna_41087	BGI_novel_G001857	lcl|KQ990066.1_mrna_5079	lcl|KQ988415.1_mrna_2739	lcl|KQ999003.1_mrna_16289	lcl|KV011866.1_mrna_33299	lcl|KQ991351.1_mrna_6810	lcl|KV017433.1_mrna_40297		lcl|KQ997936.1_mrna_15180	lcl|KV010206.1_mrna_30835
lcl|KV016696.1_mrna_39398	lcl|KQ991570.1_mrna_7030	lcl|KQ999306.1_mrna_16743	lcl|KQ992999.1_mrna_9210	lcl|KQ988199.1_mrna_2368	lcl|KV005017.1_mrna_24004	lcl|KV008237.1_mrna_28285	lcl|KV002472.1_mrna_20936	lcl|KV014357.1_mrna_36236	BGI_novel_G001019	lcl|KV018449.1_mrna_41609	lcl|KV017537.1_mrna_40769	lcl|KQ991163.1_mrna_6636		lcl|KQ992022.1_mrna_7778	lcl|KV014879.1_mrna_37168
lcl|KQ999839.1_mrna_17785	lcl|KV013332.1_mrna_34886	lcl|KV006337.1_mrna_25939	BGI_novel_G001361	lcl|KQ990357.1_mrna_5364	lcl|KQ993932.1_mrna_10512	lcl|KV007759.1_mrna_27833	lcl|KQ992363.1_mrna_8211	lcl|KQ999032.1_mrna_16363	lcl|KV008289.1_mrna_28432	lcl|KQ988435.1_mrna_2948	lcl|KV013359.1_mrna_34974	lcl|KQ987847.1_mrna_2139		lcl|KQ991570.1_mrna_7030	lcl|KQ988189.1_mrna_2299
lcl|KV007465.1_mrna_27271	lcl|KQ991569.1_mrna_7024	lcl|KV012122.1_mrna_33755	lcl|KQ993043.1_mrna_9390	lcl|KQ988427.1_mrna_2871	lcl|KV021247.1_mrna_44599	lcl|KV017181.1_mrna_39909	lcl|KV016704.1_mrna_39494	lcl|KV020126.1_mrna_43737	lcl|KV006337.1_mrna_25891	lcl|KQ987245.1_mrna_978	lcl|KQ986333.1_mrna_14	lcl|KV006337.1_mrna_25871		lcl|KQ993007.1_mrna_9249	lcl|KV006883.1_mrna_26457
lcl|KQ992543.1_mrna_8710	lcl|KQ987269.1_mrna_1179	lcl|KV014357.1_mrna_36211	BGI_novel_G001560	lcl|KV017149.1_mrna_39824	lcl|KV005017.1_mrna_24044	lcl|KV014367.1_mrna_36400	lcl|KQ996029.1_mrna_13129	lcl|KV011876.1_mrna_33400	lcl|KV008237.1_mrna_28294	lcl|KQ989519.1_mrna_4286	lcl|KQ992334.1_mrna_8048	BGI_novel_G001505		lcl|KQ995736.1_mrna_12842	lcl|KV021852.1_mrna_44722
lcl|KV014110.1_mrna_36093	lcl|KQ989114.1_mrna_4021	lcl|KV011866.1_mrna_33300	lcl|KV011162.1_mrna_32106	lcl|KV014884.1_mrna_37345	lcl|KV005084.1_mrna_24477	BGI_novel_G001407	lcl|KV016294.1_mrna_39062	lcl|KV011158.1_mrna_32072	lcl|KV010629.1_mrna_31340	BGI_novel_G001702	lcl|KV013368.1_mrna_35009	lcl|KQ988193.1_mrna_2338		lcl|KQ990088.1_mrna_5148	lcl|KV003914.1_mrna_22593
lcl|KQ990520.1_mrna_5609	lcl|KV000866.1_mrna_18882	lcl|KV014928.1_mrna_37663	lcl|KV016225.1_mrna_38730	lcl|KQ990066.1_mrna_5057	lcl|KQ991572.1_mrna_7123	lcl|KV014429.1_mrna_36657	lcl|KV005005.1_mrna_23739	lcl|KV014110.1_mrna_36105	lcl|KV001720.1_mrna_19991	BGI_novel_G001686	lcl|KQ987269.1_mrna_1157	lcl|KQ992521.1_mrna_8608		lcl|KV014877.1_mrna_37139	lcl|KV001815.1_mrna_20318
lcl|KQ992321.1_mrna_7953	lcl|KV010635.1_mrna_31377	lcl|KV005017.1_mrna_23979	lcl|KV002472.1_mrna_20913	lcl|KV019034.1_mrna_42214	lcl|KV016685.1_mrna_39344	lcl|KV020234.1_mrna_44123	lcl|KQ991163.1_mrna_6616	lcl|KV006402.1_mrna_26205	lcl|KV006342.1_mrna_25982	lcl|KV007465.1_mrna_27318	lcl|KV003896.1_mrna_22416	lcl|KV010635.1_mrna_31519		lcl|KV014967.1_mrna_37761	lcl|KQ991552.1_mrna_6881
lcl|KV002448.1_mrna_20794	lcl|KQ995736.1_mrna_12838	lcl|KV010626.1_mrna_31292	lcl|KV003914.1_mrna_22593	lcl|KV014999.1_mrna_37834	lcl|KQ999839.1_mrna_17780	lcl|KV005005.1_mrna_23782	lcl|KV002472.1_mrna_20956	lcl|KQ990063.1_mrna_4930	lcl|KQ993804.1_mrna_9970	BGI_novel_G000370	lcl|KQ993830.1_mrna_10199	lcl|KQ992999.1_mrna_9207		lcl|KV001282.1_mrna_19543	lcl|KQ986837.1_mrna_710
BGI_novel_G001037	lcl|KQ997936.1_mrna_15216	BGI_novel_G001535	lcl|KV000977.1_mrna_19404	lcl|KQ995302.1_mrna_11496	lcl|KV004583.1_mrna_23402	lcl|KQ989535.1_mrna_4469	lcl|KV020257.1_mrna_44162	lcl|KV017487.1_mrna_40602	lcl|KV014877.1_mrna_37151	BGI_novel_G000751	lcl|KQ990066.1_mrna_5020	lcl|KQ999307.1_mrna_16755		lcl|KQ997936.1_mrna_15155	lcl|KQ993813.1_mrna_10067
lcl|KQ998108.1_mrna_15338	lcl|KQ995675.1_mrna_12474	lcl|KV006334.1_mrna_25723	lcl|KQ997936.1_mrna_15152	lcl|KV005017.1_mrna_24002	lcl|KV010625.1_mrna_31266	lcl|KQ987269.1_mrna_1287	lcl|KV000856.1_mrna_18855	lcl|KV016696.1_mrna_39422	lcl|KV020433.1_mrna_44307	BGI_novel_G000618	lcl|KV019580.1_mrna_42736	lcl|KV019588.1_mrna_42848		lcl|KQ996029.1_mrna_13142	lcl|KV011895.1_mrna_33545
lcl|KQ992981.1_mrna_9085	lcl|KQ996399.1_mrna_13518	lcl|KQ992972.1_mrna_9036	lcl|KQ986333.1_mrna_26	lcl|KV004558.1_mrna_23312	lcl|KV005017.1_mrna_24082	lcl|KQ995661.1_mrna_12358	lcl|KQ986333.1_mrna_10	lcl|KV014357.1_mrna_36252	lcl|KV016743.1_mrna_39593	BGI_novel_G001665	lcl|KV001333.1_mrna_19763	lcl|KV013463.1_mrna_35307		lcl|KV014932.1_mrna_37694	lcl|KV007509.1_mrna_27473
lcl|KQ995671.1_mrna_12426	lcl|KV018098.1_mrna_41087	lcl|KQ997528.1_mrna_14694	lcl|KQ996155.1_mrna_13419	lcl|KV012487.1_mrna_33861	lcl|KQ989065.1_mrna_3902	lcl|KV019588.1_mrna_42859	lcl|KQ991066.1_mrna_6408	lcl|KQ995246.1_mrna_11231	lcl|KV009494.1_mrna_29708	lcl|KV019597.1_mrna_42921	lcl|KQ997936.1_mrna_15173	lcl|KQ995363.1_mrna_11974		lcl|KV005005.1_mrna_23787	lcl|KQ996424.1_mrna_13711
lcl|KV013947.1_mrna_35618	lcl|KV005017.1_mrna_24004	lcl|KV010635.1_mrna_31378	lcl|KV020260.1_mrna_44167	lcl|KQ997936.1_mrna_15165	lcl|KV016696.1_mrna_39392	lcl|KQ988202.1_mrna_2510	lcl|KV021939.1_mrna_44733	lcl|KQ988202.1_mrna_2495	lcl|KQ996404.1_mrna_13557	lcl|KQ993856.1_mrna_10378	lcl|KV016222.1_mrna_38581	lcl|KV017200.1_mrna_40031		lcl|KV006337.1_mrna_25881	lcl|KQ995695.1_mrna_12646
lcl|KQ990519.1_mrna_5550	lcl|KV010132.1_mrna_30426	lcl|KV011838.1_mrna_33110	lcl|KV000740.1_mrna_18802	lcl|KQ995304.1_mrna_11619	lcl|KV003152.1_mrna_21676	lcl|KV011889.1_mrna_33509	lcl|KV017477.1_mrna_40524	lcl|KV013932.1_mrna_35529	lcl|KV005921.1_mrna_25553	BGI_novel_G001465	lcl|KV011858.1_mrna_33259	lcl|KV005002.1_mrna_23728		lcl|KQ991570.1_mrna_7091	lcl|KV010635.1_mrna_31482
lcl|KV006333.1_mrna_25661	lcl|KQ990081.1_mrna_5132	BGI_novel_G000605	lcl|KQ987245.1_mrna_978	lcl|KQ999412.1_mrna_17188	lcl|KQ991907.1_mrna_7593	lcl|KQ999284.1_mrna_16587	lcl|KV017460.1_mrna_40438	lcl|KQ990670.1_mrna_6059	lcl|KV016696.1_mrna_39433	BGI_novel_G000662	lcl|KV020120.1_mrna_43697	lcl|KQ991022.1_mrna_6140		lcl|KQ997540.1_mrna_14753	lcl|KV000876.1_mrna_18959
lcl|KV014950.1_mrna_37737	lcl|KQ991737.1_mrna_7508	lcl|KQ989519.1_mrna_4295	lcl|KQ988189.1_mrna_2299	lcl|KV002543.1_mrna_21204	lcl|KQ987736.1_mrna_1809	lcl|KV010626.1_mrna_31317	BGI_novel_G001318	lcl|KQ998955.1_mrna_16039	lcl|KV019586.1_mrna_42800	lcl|KV011136.1_mrna_32026	lcl|KV015048.1_mrna_37912	lcl|KV001012.1_mrna_19428		lcl|KV008815.1_mrna_28925	lcl|KV011838.1_mrna_33106
lcl|KV020067.1_mrna_43351	lcl|KV014367.1_mrna_36387	lcl|KV019034.1_mrna_42204	lcl|KQ999914.1_mrna_18249	lcl|KQ993854.1_mrna_10345	lcl|KV010356.1_mrna_31143	lcl|KV008237.1_mrna_28293	lcl|KV025689.1_mrna_45044	lcl|KQ999852.1_mrna_17937	lcl|KV014357.1_mrna_36253	lcl|KV003316.1_mrna_22195	lcl|KQ988441.1_mrna_3003	lcl|KV014884.1_mrna_37328		lcl|KV019076.1_mrna_42487	lcl|KQ989517.1_mrna_4232
lcl|KV003144.1_mrna_21506	lcl|KQ993932.1_mrna_10512	lcl|KQ995845.1_mrna_13087	lcl|KQ986333.1_mrna_47	lcl|KV000856.1_mrna_18872	lcl|KV012557.1_mrna_34189	lcl|KV005644.1_mrna_24812	lcl|KQ990072.1_mrna_5115	lcl|KQ999417.1_mrna_17243	lcl|KV011785.1_mrna_32654	BGI_novel_G000356	lcl|KQ986782.1_mrna_455	lcl|KV005017.1_mrna_24084		lcl|KQ988436.1_mrna_2967	lcl|KQ992364.1_mrna_8215
lcl|KQ995685.1_mrna_12573	lcl|KV011876.1_mrna_33400	lcl|KV011788.1_mrna_32740	lcl|KV010623.1_mrna_31229	lcl|KV018515.1_mrna_41944	lcl|KV000873.1_mrna_18928	lcl|KV020104.1_mrna_43464	lcl|KV020954.1_mrna_44536	lcl|KV001330.1_mrna_19750	lcl|KV012821.1_mrna_34438	BGI_novel_G000917	lcl|KV014877.1_mrna_37050	lcl|KV014362.1_mrna_36318		lcl|KQ989519.1_mrna_4322	lcl|KV007759.1_mrna_27819
lcl|KQ989519.1_mrna_4277	lcl|KQ988202.1_mrna_2539	lcl|KV020521.1_mrna_44364	lcl|KV005017.1_mrna_24084	lcl|KQ996399.1_mrna_13485	lcl|KQ996975.1_mrna_14308	lcl|KV008815.1_mrna_28953	lcl|KQ992321.1_mrna_7922	lcl|KV020117.1_mrna_43657	lcl|KQ988202.1_mrna_2567	lcl|KQ988415.1_mrna_2798	lcl|KV008540.1_mrna_28692	lcl|KQ996412.1_mrna_13562		lcl|KQ989535.1_mrna_4487	lcl|KQ986333.1_mrna_26
lcl|KV014893.1_mrna_37406	lcl|KV021247.1_mrna_44599	lcl|KQ990063.1_mrna_4923	lcl|KV017200.1_mrna_40031	lcl|KQ990658.1_mrna_6044	lcl|KV016695.1_mrna_39368	lcl|KV001739.1_mrna_20094	lcl|KV005015.1_mrna_23864	lcl|KQ996030.1_mrna_13180	lcl|KV015751.1_mrna_38496	lcl|KQ998099.1_mrna_15256	lcl|KV011866.1_mrna_33300	lcl|KV005017.1_mrna_24033		lcl|KV018098.1_mrna_41121	lcl|KV020461.1_mrna_44329
lcl|KV018098.1_mrna_41124	lcl|KV007465.1_mrna_27276	lcl|KQ999839.1_mrna_17813	lcl|KV019113.1_mrna_42553	lcl|KV011797.1_mrna_32876	lcl|KV014911.1_mrna_37570	lcl|KQ987226.1_mrna_923	lcl|KV016229.1_mrna_38771	lcl|KQ999284.1_mrna_16608	lcl|KQ988979.1_mrna_3581	lcl|KQ999307.1_mrna_16803	lcl|KQ997679.1_mrna_15066	lcl|KV007509.1_mrna_27440		lcl|KQ992598.1_mrna_8861	lcl|KQ997666.1_mrna_15056
lcl|KQ988415.1_mrna_2739	lcl|KV020346.1_mrna_44235	lcl|KV019034.1_mrna_42223	lcl|KQ995661.1_mrna_12323	lcl|KV012534.1_mrna_34128	lcl|KV007458.1_mrna_27124	lcl|KV014374.1_mrna_36437	lcl|KQ993075.1_mrna_9514	lcl|KQ991907.1_mrna_7567	lcl|KV012839.1_mrna_34590	lcl|KV013932.1_mrna_35533	lcl|KV009368.1_mrna_29369	lcl|KV003144.1_mrna_21488		lcl|KQ995303.1_mrna_11527	lcl|KV003240.1_mrna_22104
lcl|KV010132.1_mrna_30385	lcl|KQ991027.1_mrna_6181	lcl|KQ987720.1_mrna_1751	lcl|KV012839.1_mrna_34586	lcl|KV020657.1_mrna_44418	lcl|KQ999837.1_mrna_17734	lcl|KV012514.1_mrna_34061	lcl|KV016222.1_mrna_38576	lcl|KV021975.1_mrna_44738	lcl|KV011838.1_mrna_33096	lcl|KV020346.1_mrna_44234	lcl|KV011791.1_mrna_32812	lcl|KQ998209.1_mrna_15775		lcl|KQ986334.1_mrna_50	lcl|KV016325.1_mrna_39138
lcl|KV014357.1_mrna_36236	lcl|KV005017.1_mrna_24044	BGI_novel_G001857	lcl|KQ993813.1_mrna_10062	lcl|KQ990516.1_mrna_5433	BGI_novel_G000757	lcl|KV002466.1_mrna_20870	lcl|KQ999821.1_mrna_17659	lcl|KV011136.1_mrna_32041	lcl|KV016695.1_mrna_39359	lcl|KQ988202.1_mrna_2421	lcl|KV020361.1_mrna_44248	lcl|KQ990516.1_mrna_5427		lcl|KQ986342.1_mrna_105	lcl|KQ999391.1_mrna_17088
lcl|KQ988979.1_mrna_3549	lcl|KV010018.1_mrna_30113	lcl|KV008237.1_mrna_28285	lcl|KV010635.1_mrna_31482	lcl|KQ987226.1_mrna_933	lcl|KQ987755.1_mrna_1957	lcl|KQ991931.1_mrna_7627	lcl|KV020475.1_mrna_44343	lcl|KV014882.1_mrna_37272	lcl|KQ988202.1_mrna_2475	lcl|KV019044.1_mrna_42294	lcl|KQ998208.1_mrna_15703	lcl|KQ988189.1_mrna_2297		lcl|KQ992321.1_mrna_7923	lcl|KQ996096.1_mrna_13383
lcl|KQ999032.1_mrna_16363	lcl|KV020104.1_mrna_43479	lcl|KV007759.1_mrna_27833	lcl|KV010282.1_mrna_31023	lcl|KV007458.1_mrna_27211	lcl|KQ987760.1_mrna_1977	lcl|KQ993813.1_mrna_10047	BGI_novel_G000599	lcl|KQ998106.1_mrna_15305	lcl|KV014357.1_mrna_36213	BGI_novel_G001841	lcl|KV006883.1_mrna_26416	lcl|KQ987726.1_mrna_1792		lcl|KV015575.1_mrna_38095	lcl|KQ991968.1_mrna_7699
lcl|KQ999284.1_mrna_16590	lcl|KV017184.1_mrna_39950	lcl|KV017181.1_mrna_39909	lcl|KQ996414.1_mrna_13611	lcl|KQ998961.1_mrna_16078	lcl|KQ988191.1_mrna_2316	lcl|KV011838.1_mrna_33117	BGI_novel_G001845	lcl|KV005062.1_mrna_24408	lcl|KV005644.1_mrna_24787	BGI_novel_G001380	lcl|KV006883.1_mrna_26422	lcl|KQ987224.1_mrna_878		lcl|KV013947.1_mrna_35655	lcl|KQ987274.1_mrna_1324
lcl|KV003914.1_mrna_22629	lcl|KQ995303.1_mrna_11560	lcl|KQ988979.1_mrna_3581	BGI_novel_G001465	lcl|KV005017.1_mrna_24016	lcl|KQ996030.1_mrna_13156	lcl|KV011876.1_mrna_33391	lcl|KQ995303.1_mrna_11531	lcl|KQ990569.1_mrna_5844	lcl|KV020989.1_mrna_44544	lcl|KQ988327.1_mrna_2700	lcl|KV006899.1_mrna_26596	lcl|KV002472.1_mrna_20913		lcl|KV009380.1_mrna_29455	lcl|KQ995661.1_mrna_12308
lcl|KQ988199.1_mrna_2368	lcl|KV005084.1_mrna_24477	lcl|KV017537.1_mrna_40769	lcl|KQ992321.1_mrna_7953	lcl|KQ991351.1_mrna_6820	lcl|KV011136.1_mrna_32038	lcl|KV003899.1_mrna_22472	lcl|KV016230.1_mrna_38784	lcl|KQ990081.1_mrna_5132	BGI_novel_G000866	lcl|KQ997936.1_mrna_15142	lcl|KV005005.1_mrna_23748	lcl|KV000977.1_mrna_19404		lcl|KQ986815.1_mrna_623	lcl|KV011136.1_mrna_32037
lcl|KQ998973.1_mrna_16166	lcl|KQ991572.1_mrna_7123	lcl|KV014367.1_mrna_36400	lcl|KV020111.1_mrna_43617	lcl|KV008770.1_mrna_28820	lcl|KQ996030.1_mrna_13231	lcl|KQ998961.1_mrna_16076	lcl|KQ991572.1_mrna_7135	lcl|KV015650.1_mrna_38372	lcl|KV014923.1_mrna_37638	lcl|KV006337.1_mrna_25866	lcl|KQ987266.1_mrna_1112	lcl|KV010635.1_mrna_31485		lcl|KV014932.1_mrna_37687	lcl|KV003914.1_mrna_22618
lcl|KV020126.1_mrna_43737	lcl|KV016685.1_mrna_39344	lcl|KV008237.1_mrna_28294	lcl|KQ989519.1_mrna_4285	lcl|KV014357.1_mrna_36228	lcl|KQ996030.1_mrna_13239	lcl|KQ989594.1_mrna_4694	lcl|KQ992178.1_mrna_7849	lcl|KQ988471.1_mrna_3181	lcl|KQ998108.1_mrna_15348	BGI_novel_G000768	lcl|KV010626.1_mrna_31292	lcl|KV007463.1_mrna_27236		lcl|KQ995302.1_mrna_11495	lcl|KV005035.1_mrna_24265
lcl|KQ990357.1_mrna_5364	lcl|KQ999839.1_mrna_17780	lcl|KV021263.1_mrna_44606	lcl|KV006337.1_mrna_25939	lcl|KV009425.1_mrna_29621	lcl|KV019044.1_mrna_42293	lcl|KV004990.1_mrna_23668	lcl|KV020126.1_mrna_43738	lcl|KV014903.1_mrna_37512	BGI_novel_G000226		lcl|KV011866.1_mrna_33306	lcl|KV014941.1_mrna_37719		lcl|KV001294.1_mrna_19614	lcl|KV002480.1_mrna_20994
lcl|KQ988427.1_mrna_2871	lcl|KV004583.1_mrna_23402	BGI_novel_G001407	lcl|KV019588.1_mrna_42854	lcl|KV010000.1_mrna_29969	lcl|KV021097.1_mrna_44563	lcl|KQ996426.1_mrna_13732	BGI_novel_G001589	lcl|KV020304.1_mrna_44198	lcl|KV003928.1_mrna_22722		lcl|KV014365.1_mrna_36354	lcl|KV012520.1_mrna_34086		lcl|KV018443.1_mrna_41538	lcl|KQ997936.1_mrna_15160
lcl|KV010657.1_mrna_31676	lcl|KQ991163.1_mrna_6620	lcl|KV014429.1_mrna_36657	lcl|KV003217.1_mrna_22055	lcl|KQ996414.1_mrna_13590	lcl|KQ992512.1_mrna_8572	lcl|KV003924.1_mrna_22692	BGI_novel_G001198	lcl|KV010072.1_mrna_30259	lcl|KQ995682.1_mrna_12547		lcl|KV012839.1_mrna_34570	lcl|KV005002.1_mrna_23727		lcl|KQ995302.1_mrna_11484	lcl|KV001293.1_mrna_19609
lcl|KV017149.1_mrna_39824	lcl|KV010625.1_mrna_31266	lcl|KV020234.1_mrna_44123	lcl|KQ987809.1_mrna_2077	lcl|KV020111.1_mrna_43618	lcl|KV001720.1_mrna_20004	lcl|KV012839.1_mrna_34589	lcl|KQ996969.1_mrna_14288	lcl|KV010072.1_mrna_30256	lcl|KQ995303.1_mrna_11567		lcl|KV019044.1_mrna_42284	lcl|KV017149.1_mrna_39800		lcl|KQ991025.1_mrna_6154	lcl|KV012821.1_mrna_34443
lcl|KV014884.1_mrna_37345	lcl|KQ999837.1_mrna_17727	lcl|KV016696.1_mrna_39433	lcl|KQ999845.1_mrna_17836	lcl|KV010132.1_mrna_30389	lcl|KQ998975.1_mrna_16173	lcl|KQ991955.1_mrna_7644	lcl|KQ988202.1_mrna_2497	lcl|KQ998108.1_mrna_15330	lcl|KV007495.1_mrna_27396		lcl|KV006978.1_mrna_26858	lcl|KV029094.1_mrna_45148		lcl|KV014877.1_mrna_37072	lcl|KQ998982.1_mrna_16213
lcl|KQ990066.1_mrna_5057	lcl|KV017177.1_mrna_39897	lcl|KV006899.1_mrna_26596	lcl|KV005051.1_mrna_24352	lcl|KV019588.1_mrna_42842	lcl|KV015029.1_mrna_37879	lcl|KV006345.1_mrna_26011	lcl|KV014393.1_mrna_36507	lcl|KV011838.1_mrna_33080	lcl|KV009380.1_mrna_29470		lcl|KV015615.1_mrna_38285	lcl|KQ991072.1_mrna_6424		lcl|KV010635.1_mrna_31486	lcl|KQ992022.1_mrna_7744
lcl|KV011876.1_mrna_33400	lcl|KV005017.1_mrna_24082	lcl|KV003144.1_mrna_21494	lcl|KV013947.1_mrna_35659	lcl|KQ996060.1_mrna_13302	lcl|KV011824.1_mrna_32990	lcl|KV010618.1_mrna_31213	BGI_novel_G001055	lcl|KQ996030.1_mrna_13167	lcl|KV020167.1_mrna_43935		lcl|KQ996030.1_mrna_13226	lcl|KV018443.1_mrna_41531		lcl|KQ999839.1_mrna_17784	lcl|KV010635.1_mrna_31474
lcl|KV019034.1_mrna_42214	lcl|KV015623.1_mrna_38320	lcl|KV009368.1_mrna_29369	lcl|KV007458.1_mrna_27205	lcl|KQ988534.1_mrna_3367	lcl|KV014884.1_mrna_37335	lcl|KQ989523.1_mrna_4416	lcl|KV002709.1_mrna_21308	lcl|KQ991070.1_mrna_6420	lcl|KV014852.1_mrna_36937		lcl|KQ992022.1_mrna_7730	lcl|KV014852.1_mrna_36961		lcl|KV003151.1_mrna_21640	lcl|KV019709.1_mrna_43226
lcl|KV014999.1_mrna_37834	lcl|KQ996417.1_mrna_13645	lcl|KV005005.1_mrna_23782	lcl|KV012520.1_mrna_34086	lcl|KV010000.1_mrna_29986	lcl|KQ995661.1_mrna_12325	lcl|KQ993820.1_mrna_10105	lcl|KQ988996.1_mrna_3618	lcl|KV010635.1_mrna_31418	lcl|KV014454.1_mrna_36720		lcl|KV001761.1_mrna_20163	lcl|KQ993789.1_mrna_9772		lcl|KV016671.1_mrna_39264	lcl|KV002472.1_mrna_20932
lcl|KQ994519.1_mrna_10849	lcl|KV000909.1_mrna_19208	lcl|KV006333.1_mrna_25670	lcl|KQ995242.1_mrna_11193	lcl|KV018450.1_mrna_41637	lcl|KV011895.1_mrna_33543	lcl|KV007897.1_mrna_28113	lcl|KV010159.1_mrna_30590	lcl|KQ996414.1_mrna_13589	BGI_novel_G001144		lcl|KV014359.1_mrna_36271	lcl|KV011785.1_mrna_32681		lcl|KV019564.1_mrna_42721	lcl|KV008751.1_mrna_28748
BGI_novel_G000817	lcl|KQ993033.1_mrna_9356	lcl|KQ996404.1_mrna_13557	lcl|KV007509.1_mrna_27460	lcl|KV005017.1_mrna_24098	lcl|KQ988202.1_mrna_2536	lcl|KQ993093.1_mrna_9554	lcl|KQ988457.1_mrna_3089	lcl|KV019044.1_mrna_42312	lcl|KV020436.1_mrna_44308		BGI_novel_G001616	lcl|KV011879.1_mrna_33454		lcl|KQ987224.1_mrna_871	lcl|KV015615.1_mrna_38286
lcl|KV011158.1_mrna_32072	lcl|KQ989065.1_mrna_3902	lcl|KQ989535.1_mrna_4469	BGI_novel_G000561	lcl|KV002466.1_mrna_20872	lcl|KV014884.1_mrna_37336	lcl|KV003245.1_mrna_22114	lcl|KV003125.1_mrna_21392	lcl|KV000881.1_mrna_19005	lcl|KQ992022.1_mrna_7802		lcl|KQ995439.1_mrna_12193	lcl|KQ992527.1_mrna_8648		lcl|KV014877.1_mrna_37129	lcl|KV005017.1_mrna_24038
lcl|KV014110.1_mrna_36105	lcl|KQ995242.1_mrna_11196	lcl|KQ987269.1_mrna_1287	lcl|KV005017.1_mrna_24038	lcl|KQ995303.1_mrna_11595	lcl|KQ987269.1_mrna_1300	lcl|KQ995661.1_mrna_12331	BGI_novel_G001507	lcl|KQ987736.1_mrna_1844	lcl|KV012039.1_mrna_33728		lcl|KV003152.1_mrna_21664	lcl|KQ991955.1_mrna_7643		lcl|KQ988217.1_mrna_2626	lcl|KV003217.1_mrna_22055
lcl|KQ995302.1_mrna_11496	lcl|KV015575.1_mrna_38095	lcl|KQ995661.1_mrna_12358	lcl|KQ993062.1_mrna_9456	lcl|KV014877.1_mrna_37119	lcl|KQ990519.1_mrna_5506	lcl|KV011895.1_mrna_33536	lcl|KQ991968.1_mrna_7683	lcl|KV018098.1_mrna_41041	lcl|KQ988989.1_mrna_3597		lcl|KQ995736.1_mrna_12840	lcl|KQ986449.1_mrna_205		lcl|KV009463.1_mrna_29678	lcl|KQ986333.1_mrna_36
lcl|KV006402.1_mrna_26205	lcl|KV016696.1_mrna_39392	lcl|KV019588.1_mrna_42859	lcl|KQ990520.1_mrna_5592	lcl|KQ990066.1_mrna_5066	lcl|KQ990526.1_mrna_5639	lcl|KV006906.1_mrna_26622	BGI_novel_G001516	lcl|KV014884.1_mrna_37361	lcl|KV008815.1_mrna_28937		lcl|KV017643.1_mrna_40894	lcl|KQ996519.1_mrna_14097		lcl|KQ996434.1_mrna_13780	lcl|KV019659.1_mrna_43169
lcl|KV005017.1_mrna_24002	lcl|KQ986333.1_mrna_36	lcl|KQ988202.1_mrna_2510	lcl|KQ991955.1_mrna_7645	lcl|KQ997936.1_mrna_15170	lcl|KV018098.1_mrna_41133	lcl|KQ999853.1_mrna_17970	BGI_novel_G000411	lcl|KV012839.1_mrna_34553	lcl|KQ991584.1_mrna_7185		lcl|KQ997520.1_mrna_14653	lcl|KQ996030.1_mrna_13165		lcl|KV006334.1_mrna_25722	lcl|KV012839.1_mrna_34505
lcl|KQ990063.1_mrna_4930	lcl|KV003152.1_mrna_21676	BGI_novel_G001616	lcl|KV018467.1_mrna_41795	BGI_novel_G002150	lcl|KQ990585.1_mrna_5899	lcl|KQ992321.1_mrna_7930	lcl|KQ993490.1_mrna_9725	lcl|KV013948.1_mrna_35689	lcl|KV003152.1_mrna_21704		lcl|KQ995689.1_mrna_12610	lcl|KQ995242.1_mrna_11206		lcl|KV007780.1_mrna_27931	lcl|KQ995303.1_mrna_11508
lcl|KQ991593.1_mrna_7231	lcl|KQ991907.1_mrna_7593	lcl|KV011889.1_mrna_33509	lcl|KV011863.1_mrna_33285	lcl|KQ995262.1_mrna_11290	lcl|KV019141.1_mrna_42591	lcl|KQ990595.1_mrna_5927	lcl|KV010536.1_mrna_31197	lcl|KV009368.1_mrna_29380	lcl|KQ996986.1_mrna_14345		lcl|KQ988979.1_mrna_3544	lcl|KQ999914.1_mrna_18249		lcl|KV005707.1_mrna_25178	lcl|KQ995277.1_mrna_11352
lcl|KV004558.1_mrna_23312	lcl|KQ987736.1_mrna_1809	lcl|KQ993043.1_mrna_9390	lcl|KQ996029.1_mrna_13148	lcl|KV010635.1_mrna_31455	lcl|KQ999839.1_mrna_17822	lcl|KV005687.1_mrna_25092	lcl|KQ995242.1_mrna_11192	lcl|KQ988202.1_mrna_2539	lcl|KV004079.1_mrna_23080		lcl|KQ987247.1_mrna_1003	lcl|KQ999335.1_mrna_16946		lcl|KQ990519.1_mrna_5530	lcl|KV016225.1_mrna_38722
lcl|KV017487.1_mrna_40602	lcl|KV019585.1_mrna_42757	lcl|KV000505.1_mrna_18668	lcl|KQ992999.1_mrna_9207	lcl|KQ994548.1_mrna_10938	lcl|KQ991163.1_mrna_6615	lcl|KV002448.1_mrna_20797	lcl|KV007434.1_mrna_27012	lcl|KQ988189.1_mrna_2284	lcl|KV010645.1_mrna_31563		lcl|KQ999839.1_mrna_17806	lcl|KV012839.1_mrna_34586		lcl|KV021263.1_mrna_44606	lcl|KQ987269.1_mrna_1291
lcl|KV016696.1_mrna_39422	lcl|KV017481.1_mrna_40568	lcl|KV014852.1_mrna_36937	lcl|KQ991027.1_mrna_6173	lcl|KV009364.1_mrna_29178	lcl|KV003914.1_mrna_22602	lcl|KV010332.1_mrna_31114	lcl|KQ987720.1_mrna_1752	lcl|KQ992535.1_mrna_8685	lcl|KQ999308.1_mrna_16816		lcl|KV014894.1_mrna_37421	lcl|KV013332.1_mrna_34888		lcl|KV020713.1_mrna_44437	lcl|KQ998950.1_mrna_16023
lcl|KQ993062.1_mrna_9455	lcl|KV010356.1_mrna_31143	lcl|KQ999284.1_mrna_16587	lcl|KV014877.1_mrna_37080	BGI_novel_G000643	lcl|KV005664.1_mrna_25008	lcl|KV006883.1_mrna_26442	BGI_novel_G001384	lcl|KQ995297.1_mrna_11432	lcl|KV010661.1_mrna_31692		lcl|KQ999307.1_mrna_16779	lcl|KV019588.1_mrna_42854		lcl|KV013608.1_mrna_35435	lcl|KV017465.1_mrna_40462
lcl|KV012487.1_mrna_33861	lcl|KQ996494.1_mrna_14033	lcl|KV011162.1_mrna_32103	lcl|KQ990066.1_mrna_5079	lcl|KV014389.1_mrna_36487	lcl|KV012487.1_mrna_33829	BGI_novel_G000222	lcl|KQ991737.1_mrna_7505	lcl|KV006331.1_mrna_25624	lcl|KQ999391.1_mrna_17089		lcl|KV003144.1_mrna_21520	lcl|KQ995297.1_mrna_11437		lcl|KV020109.1_mrna_43581	lcl|KV000901.1_mrna_19147
lcl|KV014357.1_mrna_36252	lcl|KV000505.1_mrna_18668	lcl|KV014359.1_mrna_36271	lcl|KQ989519.1_mrna_4250	lcl|KQ992455.1_mrna_8479	lcl|KV010000.1_mrna_29936	lcl|KQ987269.1_mrna_1143	lcl|KV000674.1_mrna_18770	lcl|KV015124.1_mrna_38001	lcl|KV019564.1_mrna_42700		lcl|KQ992022.1_mrna_7726	lcl|KQ988193.1_mrna_2350		lcl|KV019630.1_mrna_43089	lcl|KQ990519.1_mrna_5562
lcl|KQ997936.1_mrna_15165	lcl|KV003883.1_mrna_22386	lcl|KV010626.1_mrna_31317	lcl|KV017149.1_mrna_39800	lcl|KV020251.1_mrna_44150	lcl|KQ993802.1_mrna_9928	lcl|KQ996399.1_mrna_13526	lcl|KQ989023.1_mrna_3785	lcl|KV010210.1_mrna_30846	lcl|KV020332.1_mrna_44222		lcl|KQ993866.1_mrna_10434	lcl|KV013332.1_mrna_34890		lcl|KV013947.1_mrna_35621	lcl|KQ991163.1_mrna_6623
lcl|KQ995304.1_mrna_11619	lcl|KV012557.1_mrna_34189	lcl|KV014369.1_mrna_36412	lcl|KV020461.1_mrna_44329	lcl|KQ999852.1_mrna_17879	lcl|KV003153.1_mrna_21731	lcl|KQ997000.1_mrna_14397	BGI_novel_G000281	lcl|KV003914.1_mrna_22554	lcl|KV012839.1_mrna_34578		lcl|KQ987245.1_mrna_986	lcl|KV001294.1_mrna_19617		lcl|KQ989097.1_mrna_3994	lcl|KQ988202.1_mrna_2554
lcl|KQ995246.1_mrna_11231	lcl|KV011797.1_mrna_32892	lcl|KV020363.1_mrna_44252	lcl|KQ997612.1_mrna_14971	lcl|KQ998982.1_mrna_16219	lcl|KV009380.1_mrna_29451	lcl|KV007458.1_mrna_27203	BGI_novel_G001275	lcl|KV016225.1_mrna_38625	lcl|KQ991570.1_mrna_7111		BGI_novel_G000091	lcl|KQ999311.1_mrna_16852		lcl|KV003914.1_mrna_22598	lcl|KV012513.1_mrna_34036
lcl|KQ988202.1_mrna_2495	lcl|KV000873.1_mrna_18928	lcl|KV008237.1_mrna_28293	lcl|KQ987726.1_mrna_1792	BGI_novel_G000073	lcl|KV002088.1_mrna_20689	lcl|KV016685.1_mrna_39334	BGI_novel_G001296	lcl|KQ999852.1_mrna_17880	lcl|KQ992096.1_mrna_7830		BGI_novel_G000120	lcl|KQ991562.1_mrna_6917		lcl|KV011906.1_mrna_33568	lcl|KQ999853.1_mrna_17975
lcl|KQ999412.1_mrna_17188	lcl|KV011785.1_mrna_32653	lcl|KV020436.1_mrna_44308	lcl|KQ993093.1_mrna_9553	lcl|KV002448.1_mrna_20791	lcl|KV018450.1_mrna_41651	lcl|KQ988202.1_mrna_2543	lcl|KQ991570.1_mrna_7046	lcl|KV014877.1_mrna_37047	lcl|KQ992472.1_mrna_8520		lcl|KV003936.1_mrna_22760	lcl|KV007465.1_mrna_27315		lcl|KQ989523.1_mrna_4403	lcl|KQ993813.1_mrna_10061
lcl|KV013932.1_mrna_35529	lcl|KQ996975.1_mrna_14308	lcl|KV016770.1_mrna_39647	lcl|KV006883.1_mrna_26457	lcl|KV019034.1_mrna_42212	lcl|KQ999307.1_mrna_16784	lcl|KQ987247.1_mrna_1002	BGI_novel_G001117	lcl|KQ991737.1_mrna_7508	BGI_novel_G001771		lcl|KQ993790.1_mrna_9815	lcl|KQ995242.1_mrna_11193		lcl|KV020135.1_mrna_43822	lcl|KV010001.1_mrna_30010
lcl|KQ990670.1_mrna_6059	lcl|KQ996399.1_mrna_13535	lcl|KV018098.1_mrna_41121	lcl|KV003145.1_mrna_21536	lcl|KQ995304.1_mrna_11657	lcl|KQ987386.1_mrna_1586	lcl|KQ987726.1_mrna_1801	lcl|KQ991968.1_mrna_7682	lcl|KQ988199.1_mrna_2391	lcl|KV008385.1_mrna_28608		lcl|KV016696.1_mrna_39430	lcl|KV019660.1_mrna_43172		lcl|KV011223.1_mrna_32347	lcl|KQ999852.1_mrna_17931
lcl|KQ998955.1_mrna_16039	BGI_novel_G001361	lcl|KQ993790.1_mrna_9881	lcl|KV002472.1_mrna_20936	lcl|KV013071.1_mrna_34816	lcl|KQ997647.1_mrna_15045	lcl|KQ990516.1_mrna_5440	lcl|KQ989093.1_mrna_3985	lcl|KV013947.1_mrna_35633	lcl|KV017293.1_mrna_40216		lcl|KQ996030.1_mrna_13218	lcl|KQ993040.1_mrna_9369		lcl|KV011162.1_mrna_32103	lcl|KV012500.1_mrna_33969
lcl|KQ999852.1_mrna_17937	lcl|KV003145.1_mrna_21527	lcl|KV010113.1_mrna_30334	lcl|KQ992363.1_mrna_8211	lcl|KQ993847.1_mrna_10270	lcl|KQ988189.1_mrna_2306	lcl|KV014880.1_mrna_37235	lcl|KV017293.1_mrna_40196	lcl|KV003144.1_mrna_21521	lcl|KQ996442.1_mrna_13824		BGI_novel_G000090	lcl|KV011788.1_mrna_32715		lcl|KV008237.1_mrna_28269	lcl|KV017450.1_mrna_40344
lcl|KQ999417.1_mrna_17243	lcl|KV016695.1_mrna_39368	lcl|KV005644.1_mrna_24812	lcl|KV016704.1_mrna_39494	lcl|KV017166.1_mrna_39853	lcl|KQ987269.1_mrna_1266	lcl|KQ991572.1_mrna_7130	lcl|KV005646.1_mrna_24927	lcl|KV017184.1_mrna_39962	lcl|KQ988217.1_mrna_2632		lcl|KV032842.1_mrna_45231	lcl|KQ993922.1_mrna_10505		lcl|KQ995242.1_mrna_11216	lcl|KV018443.1_mrna_41529
lcl|KV002543.1_mrna_21204	lcl|KV014911.1_mrna_37570	lcl|KV008289.1_mrna_28432	lcl|KQ996670.1_mrna_14240	lcl|KQ993789.1_mrna_9802	lcl|KV005736.1_mrna_25276	BGI_novel_G000937	lcl|KV011185.1_mrna_32185	lcl|KQ990063.1_mrna_4924	lcl|KV019580.1_mrna_42738		BGI_novel_G000785	lcl|KQ990520.1_mrna_5608		lcl|KV002481.1_mrna_21016	lcl|KQ987720.1_mrna_1771
lcl|KQ993854.1_mrna_10345	lcl|KV007458.1_mrna_27124	lcl|KQ995302.1_mrna_11484	lcl|KV006334.1_mrna_25788	lcl|KV013972.1_mrna_35820	lcl|KQ998120.1_mrna_15466	lcl|KQ995661.1_mrna_12376	BGI_novel_G000682	lcl|KQ999418.1_mrna_17259	lcl|KV010167.1_mrna_30661		lcl|KV018098.1_mrna_40998	lcl|KV010282.1_mrna_31023		lcl|KV019049.1_mrna_42362	lcl|KQ988193.1_mrna_2345
lcl|KV000856.1_mrna_18872	lcl|KV006930.1_mrna_26714	lcl|KV006930.1_mrna_26714	lcl|KV005131.1_mrna_24613	lcl|KQ997619.1_mrna_14984	lcl|KV000896.1_mrna_19081	lcl|KV017166.1_mrna_39852	BGI_novel_G001419	lcl|KV013932.1_mrna_35554	lcl|KV015600.1_mrna_38224		lcl|KQ999821.1_mrna_17653	lcl|KQ987809.1_mrna_2077		lcl|KQ987269.1_mrna_1206	lcl|KV011785.1_mrna_32653
lcl|KQ990519.1_mrna_5567	lcl|KV016288.1_mrna_39017	lcl|KV007597.1_mrna_27584	lcl|KQ991163.1_mrna_6636	lcl|KV019628.1_mrna_43078	lcl|KQ987245.1_mrna_946	lcl|KV001293.1_mrna_19610	BGI_novel_G000400	lcl|KV020137.1_mrna_43830	lcl|KV006909.1_mrna_26636		lcl|KQ991595.1_mrna_7247	lcl|KQ989005.1_mrna_3702		lcl|KV051993.1_mrna_45593	lcl|KV009357.1_mrna_29105
lcl|KV001330.1_mrna_19750	lcl|KQ999837.1_mrna_17734	lcl|KV020104.1_mrna_43464	lcl|KV002480.1_mrna_20994	lcl|KQ992972.1_mrna_9030	lcl|KQ986348.1_mrna_124	lcl|KV006970.1_mrna_26833	lcl|KQ989069.1_mrna_3911	lcl|KV005058.1_mrna_24377	lcl|KV019621.1_mrna_43040		lcl|KV014357.1_mrna_36256	lcl|KV016401.1_mrna_39180		lcl|KV006334.1_mrna_25723	lcl|KV018467.1_mrna_41795
lcl|KV018515.1_mrna_41944	lcl|KQ993093.1_mrna_9553	lcl|KV008815.1_mrna_28953	lcl|KQ991072.1_mrna_6424	lcl|KQ995689.1_mrna_12608	lcl|KV011848.1_mrna_33211	lcl|KQ995304.1_mrna_11658	lcl|KQ993856.1_mrna_10379	lcl|KV005644.1_mrna_24837	lcl|KQ986804.1_mrna_562		lcl|KV003899.1_mrna_22448	lcl|KQ987283.1_mrna_1349		lcl|KV018436.1_mrna_41485	lcl|KQ991163.1_mrna_6701
lcl|KV020117.1_mrna_43657	BGI_novel_G000757	lcl|KQ997936.1_mrna_15180	lcl|KQ994519.1_mrna_10849	lcl|KV011788.1_mrna_32762	lcl|KV018098.1_mrna_41076	lcl|KV010132.1_mrna_30400	lcl|KQ989535.1_mrna_4492	lcl|KQ988189.1_mrna_2311	lcl|KQ999307.1_mrna_16759		lcl|KV003144.1_mrna_21496	lcl|KQ987226.1_mrna_911		lcl|KV017433.1_mrna_40306	lcl|KV009444.1_mrna_29653
lcl|KV007597.1_mrna_27584	lcl|KQ987755.1_mrna_1957	lcl|KV013359.1_mrna_34974	lcl|KQ993813.1_mrna_10075	lcl|KV011797.1_mrna_32895	lcl|KV003914.1_mrna_22549	lcl|KQ987298.1_mrna_1430	BGI_novel_G000493	lcl|KQ996399.1_mrna_13500	lcl|KQ987269.1_mrna_1209		lcl|KV018098.1_mrna_41028	lcl|KV007445.1_mrna_27030		lcl|KQ990516.1_mrna_5418	lcl|KV020337.1_mrna_44227
lcl|KQ996030.1_mrna_13180	lcl|KQ987760.1_mrna_1977	lcl|KV001739.1_mrna_20094	lcl|KQ989588.1_mrna_4674	lcl|KV011788.1_mrna_32738	lcl|KQ990520.1_mrna_5630	lcl|KQ986333.1_mrna_19	lcl|KV005645.1_mrna_24915	lcl|KV003190.1_mrna_21952	lcl|KQ989522.1_mrna_4376		lcl|KQ998108.1_mrna_15339	lcl|KQ992470.1_mrna_8509		lcl|KQ987720.1_mrna_1751	lcl|KQ996416.1_mrna_13614
lcl|KQ993813.1_mrna_10075	lcl|KV019586.1_mrna_42805	lcl|KQ987226.1_mrna_923	lcl|KV013332.1_mrna_34888	lcl|KQ999854.1_mrna_17982	BGI_novel_G000483	lcl|KV000469.1_mrna_18578	BGI_novel_G001875	lcl|KQ989519.1_mrna_4294	lcl|KV011785.1_mrna_32672		lcl|KV010808.1_mrna_31936	lcl|KV010635.1_mrna_31442		lcl|KV000552.1_mrna_18724	lcl|KV003899.1_mrna_22468
lcl|KQ996399.1_mrna_13485	lcl|KV005017.1_mrna_23964	lcl|KV016695.1_mrna_39359	lcl|KV014880.1_mrna_37212	lcl|KV018450.1_mrna_41639	lcl|KV000899.1_mrna_19117	lcl|KV005017.1_mrna_24114	BGI_novel_G000399	lcl|KV008237.1_mrna_28263	lcl|KQ990519.1_mrna_5522		lcl|KV013932.1_mrna_35538	lcl|KV003883.1_mrna_22371		lcl|KV017445.1_mrna_40325	lcl|KQ993062.1_mrna_9456
lcl|KQ999390.1_mrna_17078	lcl|KV001801.1_mrna_20284	lcl|KQ988556.1_mrna_3400	lcl|KV019588.1_mrna_42848	lcl|KV001317.1_mrna_19711	lcl|KQ988415.1_mrna_2786	lcl|KQ988979.1_mrna_3565	BGI_novel_G000628	lcl|KQ999018.1_mrna_16328	lcl|KQ989594.1_mrna_4705		lcl|KQ987226.1_mrna_896	lcl|KV005131.1_mrna_24613		lcl|KQ987268.1_mrna_1124	lcl|KQ990595.1_mrna_5931
lcl|KV020521.1_mrna_44364	lcl|KV014365.1_mrna_36352	lcl|KV006978.1_mrna_26858	lcl|KV016401.1_mrna_39180	lcl|KV010000.1_mrna_29958	lcl|KQ992972.1_mrna_9028	lcl|KV005645.1_mrna_24848	lcl|KQ992325.1_mrna_7986	lcl|KQ990531.1_mrna_5693	lcl|KV017453.1_mrna_40369		lcl|KQ987226.1_mrna_897	lcl|KV003189.1_mrna_21944		lcl|KQ987720.1_mrna_1723	lcl|KQ995256.1_mrna_11282
lcl|KQ999284.1_mrna_16608	lcl|KV003914.1_mrna_22566	lcl|KV005645.1_mrna_24912	lcl|KQ989517.1_mrna_4232	lcl|KV018468.1_mrna_41814	lcl|KV014914.1_mrna_37585	lcl|KV010132.1_mrna_30394	BGI_novel_G000548	lcl|KV003966.1_mrna_22873	lcl|KV007458.1_mrna_27145		lcl|KV011162.1_mrna_32115	lcl|KV010635.1_mrna_31435		lcl|KV015053.1_mrna_37933	lcl|KQ988427.1_mrna_2877
lcl|KQ991907.1_mrna_7567	lcl|KQ988191.1_mrna_2316	lcl|KQ991907.1_mrna_7598	lcl|KQ994489.1_mrna_10718	lcl|KQ988193.1_mrna_2339	lcl|KV013340.1_mrna_34916	lcl|KV006897.1_mrna_26582	BGI_novel_G000692	lcl|KQ992415.1_mrna_8394	lcl|KV012487.1_mrna_33875		lcl|KV022897.1_mrna_44824	lcl|KQ999391.1_mrna_17097		lcl|KV014357.1_mrna_36230	lcl|KV003151.1_mrna_21627
lcl|KV016696.1_mrna_39432	lcl|KQ996030.1_mrna_13156	lcl|KV014932.1_mrna_37687	lcl|KV003151.1_mrna_21622	lcl|KV007509.1_mrna_27448	lcl|KV010635.1_mrna_31462	lcl|KV006349.1_mrna_26035	BGI_novel_G000988	lcl|KQ987269.1_mrna_1196	BGI_novel_G002024		lcl|KQ992550.1_mrna_8735	lcl|KQ999022.1_mrna_16335		lcl|KQ990519.1_mrna_5511	lcl|KQ993856.1_mrna_10381
lcl|KQ990658.1_mrna_6044	lcl|KV011136.1_mrna_32038	lcl|KV010018.1_mrna_30113	lcl|KQ986333.1_mrna_29	lcl|KV012839.1_mrna_34512	lcl|KQ989535.1_mrna_4493	lcl|KV013329.1_mrna_34874		lcl|KV006334.1_mrna_25800	lcl|KV014877.1_mrna_37104		lcl|KQ993040.1_mrna_9371	lcl|KQ989519.1_mrna_4270		lcl|KQ999837.1_mrna_17704	lcl|KV009364.1_mrna_29232
lcl|KV021975.1_mrna_44738	lcl|KV020304.1_mrna_44198	lcl|KV014877.1_mrna_37139	lcl|KV007509.1_mrna_27473	lcl|KV014852.1_mrna_36923	lcl|KQ987269.1_mrna_1286	lcl|KV006349.1_mrna_26029		lcl|KQ993830.1_mrna_10202	BGI_novel_G001548		lcl|KQ988202.1_mrna_2429	lcl|KV006923.1_mrna_26684		lcl|KV014876.1_mrna_37001	lcl|KV010000.1_mrna_29899
lcl|KV011797.1_mrna_32876	lcl|KQ996030.1_mrna_13231	lcl|KV019034.1_mrna_42235	lcl|KV009357.1_mrna_29105	lcl|KV005645.1_mrna_24893	lcl|KV002457.1_mrna_20815	lcl|KV005005.1_mrna_23742		lcl|KV017149.1_mrna_39799	lcl|KV010626.1_mrna_31310		lcl|KV011838.1_mrna_33165	lcl|KV000872.1_mrna_18919		lcl|KQ999465.1_mrna_17420	lcl|KV013947.1_mrna_35667
lcl|KV012534.1_mrna_34128	lcl|KQ996030.1_mrna_13239	lcl|KQ996494.1_mrna_14033	lcl|KQ999390.1_mrna_17078	lcl|KV010646.1_mrna_31632	lcl|KV016225.1_mrna_38746	BGI_novel_G001816		lcl|KV005055.1_mrna_24364	lcl|KV012487.1_mrna_33862		lcl|KV007465.1_mrna_27301	lcl|KQ999348.1_mrna_16974		lcl|KQ990066.1_mrna_5010	lcl|KQ995303.1_mrna_11514
lcl|KQ993790.1_mrna_9881	lcl|KV019044.1_mrna_42293	lcl|KV014374.1_mrna_36437	lcl|KQ998950.1_mrna_16023	lcl|KQ988202.1_mrna_2485	lcl|KQ997529.1_mrna_14697	BGI_novel_G001168		lcl|KV010146.1_mrna_30477	lcl|KV020108.1_mrna_43572		lcl|KV012544.1_mrna_34159	lcl|KQ988996.1_mrna_3619		lcl|KV014369.1_mrna_36412	lcl|KQ986333.1_mrna_29
lcl|KV011136.1_mrna_32041	lcl|KV021097.1_mrna_44563	lcl|KV010000.1_mrna_29925	lcl|KQ996029.1_mrna_13129	lcl|KQ991907.1_mrna_7585	lcl|KQ998966.1_mrna_16127	lcl|KV020362.1_mrna_44250		lcl|KV009364.1_mrna_29314	lcl|KV006334.1_mrna_25811		lcl|KQ991163.1_mrna_6694	lcl|KV014395.1_mrna_36530		lcl|KQ990066.1_mrna_5003	lcl|KQ999853.1_mrna_17968
lcl|KV014882.1_mrna_37272	lcl|KQ992512.1_mrna_8572	lcl|KV013071.1_mrna_34827	lcl|KV005017.1_mrna_23976	lcl|KV017508.1_mrna_40676	lcl|KQ988202.1_mrna_2431	lcl|KV001286.1_mrna_19574		lcl|KQ996417.1_mrna_13645	lcl|KQ999307.1_mrna_16776		BGI_novel_G000104	lcl|KV020959.1_mrna_44540		lcl|KV012025.1_mrna_33712	lcl|KV003883.1_mrna_22343
lcl|KV020657.1_mrna_44418	lcl|KV001720.1_mrna_20004	lcl|KV009364.1_mrna_29253	lcl|KV010001.1_mrna_30010	lcl|KQ988437.1_mrna_2983	lcl|KV010248.1_mrna_30955	lcl|KQ987269.1_mrna_1289		lcl|KV005017.1_mrna_24092	lcl|KV023130.1_mrna_44850		BGI_novel_G001898	lcl|KV014489.1_mrna_36806		lcl|KQ996433.1_mrna_13777	lcl|KV007509.1_mrna_27438
lcl|KQ990516.1_mrna_5433	lcl|KQ996433.1_mrna_13777	lcl|KV012514.1_mrna_34061	lcl|KQ994494.1_mrna_10754	lcl|KV003144.1_mrna_21466	lcl|KV018449.1_mrna_41606	lcl|KQ986765.1_mrna_395		lcl|KV011838.1_mrna_33078	lcl|KV011837.1_mrna_33044		lcl|KQ990516.1_mrna_5425	lcl|KV014357.1_mrna_36215		lcl|KV009368.1_mrna_29376	lcl|KV015087.1_mrna_37979
lcl|KQ995255.1_mrna_11266	lcl|KQ998975.1_mrna_16173	lcl|KQ996442.1_mrna_13821	lcl|KQ999307.1_mrna_16755	lcl|KV006333.1_mrna_25662	lcl|KV006889.1_mrna_26536	lcl|KV017185.1_mrna_39980		lcl|KV000896.1_mrna_19062	lcl|KQ997030.1_mrna_14479		lcl|KQ999821.1_mrna_17685	lcl|KV000740.1_mrna_18809		lcl|KQ996117.1_mrna_13402	lcl|KV020580.1_mrna_44397
lcl|KQ998106.1_mrna_15305	lcl|KV010000.1_mrna_29925	lcl|KV002466.1_mrna_20870	lcl|KQ990520.1_mrna_5609	lcl|KQ997874.1_mrna_15112	lcl|KQ987266.1_mrna_1113	lcl|KQ991636.1_mrna_7409		lcl|KV003144.1_mrna_21483	lcl|KQ991137.1_mrna_6579		lcl|KV016225.1_mrna_38738	lcl|KQ994741.1_mrna_11130		lcl|KQ995304.1_mrna_11673	lcl|KV018098.1_mrna_41010
lcl|KV005062.1_mrna_24408	lcl|KV005002.1_mrna_23724	lcl|KQ991931.1_mrna_7627	lcl|KQ993789.1_mrna_9772	lcl|KV006337.1_mrna_25902	lcl|KQ995690.1_mrna_12627	lcl|KV003924.1_mrna_22681		lcl|KV014357.1_mrna_36251	lcl|KQ998671.1_mrna_15919		lcl|KV021262.1_mrna_44604	lcl|KV010132.1_mrna_30436		lcl|KV006334.1_mrna_25752	lcl|KV010623.1_mrna_31235
lcl|KQ987226.1_mrna_933	lcl|KV017450.1_mrna_40338	lcl|KQ989097.1_mrna_3994	lcl|KV011838.1_mrna_33128	BGI_novel_G001169	lcl|KQ991968.1_mrna_7697	lcl|KV002463.1_mrna_20845		lcl|KV012839.1_mrna_34551	lcl|KV018452.1_mrna_41661		BGI_novel_G001555	lcl|KQ987269.1_mrna_1155		lcl|KV003973.1_mrna_22891	lcl|KV006889.1_mrna_26543
lcl|KQ986837.1_mrna_711	lcl|KV014967.1_mrna_37761	lcl|KQ993033.1_mrna_9356	lcl|KV003914.1_mrna_22618	lcl|KQ999860.1_mrna_18017	lcl|KQ995330.1_mrna_11812	lcl|KQ989077.1_mrna_3959		lcl|KV007458.1_mrna_27170	lcl|KQ988436.1_mrna_2966		lcl|KV007759.1_mrna_27816	lcl|KV015577.1_mrna_38132		lcl|KQ998185.1_mrna_15654	lcl|KQ991025.1_mrna_6159
lcl|KQ990569.1_mrna_5844	lcl|KV008766.1_mrna_28806	lcl|KV003147.1_mrna_21551	lcl|KV006337.1_mrna_25871	lcl|KQ988199.1_mrna_2364	lcl|KQ987269.1_mrna_1247	lcl|KV001317.1_mrna_19712		lcl|KQ995736.1_mrna_12857	lcl|KQ987224.1_mrna_875		lcl|KQ999284.1_mrna_16610	lcl|KV014462.1_mrna_36745		lcl|KQ996612.1_mrna_14191	lcl|KV005017.1_mrna_23976
lcl|KQ990081.1_mrna_5132	lcl|KV015029.1_mrna_37879	lcl|KQ993813.1_mrna_10047	lcl|KV020233.1_mrna_44121	lcl|KV019680.1_mrna_43202	lcl|KQ990066.1_mrna_5052	lcl|KV020111.1_mrna_43612		lcl|KV014928.1_mrna_37665	lcl|KV013989.1_mrna_35876		lcl|KV007458.1_mrna_27189	lcl|KV010635.1_mrna_31434		lcl|KV005005.1_mrna_23784	lcl|KQ999839.1_mrna_17765
lcl|KV018434.1_mrna_41462	lcl|KV011824.1_mrna_32990	lcl|KV011838.1_mrna_33117	lcl|KQ999307.1_mrna_16781	BGI_novel_G001618	lcl|KV010626.1_mrna_31303	lcl|KQ989535.1_mrna_4475		lcl|KV019580.1_mrna_42749	lcl|KV006884.1_mrna_26500		lcl|KV003152.1_mrna_21706	lcl|KQ987269.1_mrna_1161		lcl|KQ999391.1_mrna_17086	lcl|KQ989117.1_mrna_4029
lcl|KV007458.1_mrna_27211	lcl|KV003144.1_mrna_21521	lcl|KV011876.1_mrna_33391	lcl|KV003144.1_mrna_21488	BGI_novel_G001332	BGI_novel_G002036	lcl|KV018163.1_mrna_41310		lcl|KV007488.1_mrna_27384	lcl|KV009380.1_mrna_29452		lcl|KQ991022.1_mrna_6144	lcl|KQ991255.1_mrna_6783		lcl|KQ999315.1_mrna_16870	BGI_novel_G001361
lcl|KQ998961.1_mrna_16078	lcl|KV014884.1_mrna_37335	lcl|KV003896.1_mrna_22416	lcl|KQ986837.1_mrna_711	lcl|KV003874.1_mrna_22340	lcl|KV013948.1_mrna_35690	lcl|KV016222.1_mrna_38586		lcl|KV001281.1_mrna_19541	lcl|KQ990516.1_mrna_5420		BGI_novel_G000897	lcl|KQ993790.1_mrna_9861		lcl|KV020141.1_mrna_43840	lcl|KV010646.1_mrna_31583
lcl|KV015650.1_mrna_38372	lcl|KV018098.1_mrna_41124	lcl|KV003899.1_mrna_22472	lcl|KV016294.1_mrna_39062	lcl|KV010452.1_mrna_31178	lcl|KV016685.1_mrna_39317	lcl|KV001976.1_mrna_20511		lcl|KV011136.1_mrna_32032	lcl|KQ988427.1_mrna_2869		lcl|KV013554.1_mrna_35410	lcl|KQ990066.1_mrna_5002		lcl|KV017463.1_mrna_40447	lcl|KQ995468.1_mrna_12228
lcl|KV005017.1_mrna_24016	lcl|KV005017.1_mrna_24080	lcl|KQ996986.1_mrna_14345	lcl|KV019564.1_mrna_42697	BGI_novel_G000480	lcl|KV014896.1_mrna_37455	lcl|KV002448.1_mrna_20800		lcl|KV019044.1_mrna_42295	lcl|KV010000.1_mrna_29965		lcl|KQ991616.1_mrna_7359	lcl|KQ990520.1_mrna_5617		lcl|KV018436.1_mrna_41475	lcl|KQ991907.1_mrna_7606
lcl|KQ988471.1_mrna_3181	lcl|KQ995661.1_mrna_12325	lcl|KV017184.1_mrna_39950	lcl|KV005005.1_mrna_23739	lcl|KQ995686.1_mrna_12580	lcl|KQ989519.1_mrna_4266	lcl|KQ986333.1_mrna_6		lcl|KV018491.1_mrna_41871	lcl|KV011793.1_mrna_32833			lcl|KV014876.1_mrna_37028		lcl|KV010348.1_mrna_31129	lcl|KQ993813.1_mrna_10062
lcl|KV014903.1_mrna_37512	lcl|KV011895.1_mrna_33543	lcl|KQ998961.1_mrna_16076	lcl|KV020580.1_mrna_44397	lcl|KV018098.1_mrna_41064	lcl|KQ999390.1_mrna_17075	BGI_novel_G002020		lcl|KV010132.1_mrna_30426	lcl|KQ997528.1_mrna_14688			lcl|KQ986334.1_mrna_56		lcl|KQ988202.1_mrna_2443	lcl|KV015582.1_mrna_38165
lcl|KQ991351.1_mrna_6820	lcl|KQ988202.1_mrna_2536	lcl|KV010629.1_mrna_31340	BGI_novel_G001406	BGI_novel_G000292	lcl|KQ989535.1_mrna_4511	lcl|KV001841.1_mrna_20348		lcl|KV011224.1_mrna_32354	lcl|KV011911.1_mrna_33580			lcl|KV007458.1_mrna_27186		lcl|KV020120.1_mrna_43694	lcl|KQ992603.1_mrna_8872
lcl|KV011162.1_mrna_32106	lcl|KV014884.1_mrna_37336	lcl|KQ989594.1_mrna_4694	lcl|KQ988435.1_mrna_2948	lcl|KQ990063.1_mrna_4942	lcl|KQ999307.1_mrna_16794	lcl|KV019564.1_mrna_42732		lcl|KV012567.1_mrna_34209	lcl|KQ988979.1_mrna_3588			lcl|KQ995322.1_mrna_11764		lcl|KQ997936.1_mrna_15216	lcl|KQ995242.1_mrna_11217
lcl|KV008770.1_mrna_28820	lcl|KV010635.1_mrna_31486	lcl|KV014110.1_mrna_36093	lcl|KV020363.1_mrna_44252	lcl|KV004599.1_mrna_23435	lcl|KV019564.1_mrna_42692	BGI_novel_G000240		lcl|KV003145.1_mrna_21527	lcl|KV015569.1_mrna_38086					lcl|KV024773.1_mrna_44978	lcl|KQ990066.1_mrna_5043
lcl|KV014357.1_mrna_36228	lcl|KQ990519.1_mrna_5536	lcl|KQ992022.1_mrna_7778	lcl|KQ991163.1_mrna_6616	lcl|KV000878.1_mrna_18978	lcl|KV020540.1_mrna_44374	lcl|KV007893.1_mrna_28109		lcl|KQ991027.1_mrna_6181	lcl|KQ997520.1_mrna_14662					lcl|KV018436.1_mrna_41479	lcl|KQ991027.1_mrna_6184
lcl|KV020304.1_mrna_44198	lcl|KQ987269.1_mrna_1300	lcl|KV004990.1_mrna_23668	lcl|KQ995302.1_mrna_11485	lcl|KV018098.1_mrna_41118	lcl|KQ988223.1_mrna_2655	lcl|KQ991042.1_mrna_6293		lcl|KQ995674.1_mrna_12458	lcl|KV007596.1_mrna_27561					lcl|KV007795.1_mrna_27984	lcl|KV014454.1_mrna_36725
lcl|KQ989519.1_mrna_4295	lcl|KQ990519.1_mrna_5506	lcl|KQ996426.1_mrna_13732	lcl|KV005002.1_mrna_23728	lcl|KQ988202.1_mrna_2435	lcl|KV014884.1_mrna_37353	lcl|KQ996096.1_mrna_13381		lcl|KQ997936.1_mrna_15143	lcl|KV014877.1_mrna_37071					lcl|KQ990584.1_mrna_5897	lcl|KV004986.1_mrna_23650
lcl|KV009425.1_mrna_29621	lcl|KV043023.1_mrna_45410	lcl|KV012839.1_mrna_34570	lcl|KV007465.1_mrna_27315	lcl|KV007749.1_mrna_27761	lcl|KQ999303.1_mrna_16702	lcl|KV018098.1_mrna_40997		lcl|KQ999906.1_mrna_18207	lcl|KV017303.1_mrna_40227					lcl|KQ995297.1_mrna_11458	lcl|KV006334.1_mrna_25795
lcl|KV011845.1_mrna_33197	lcl|KQ990526.1_mrna_5639	lcl|KV005921.1_mrna_25553	lcl|KV011895.1_mrna_33545	lcl|KQ989576.1_mrna_4644	lcl|KQ992983.1_mrna_9102	lcl|KQ992990.1_mrna_9154		lcl|KV006333.1_mrna_25668	lcl|KQ991562.1_mrna_6935					lcl|KQ991570.1_mrna_7113	lcl|KV000477.1_mrna_18593
lcl|KV010000.1_mrna_29969	lcl|KV018098.1_mrna_41133	lcl|KV003924.1_mrna_22692	lcl|KV002472.1_mrna_20956	lcl|KV013984.1_mrna_35869	lcl|KV008791.1_mrna_28873	lcl|KV001784.1_mrna_20240		lcl|KQ991570.1_mrna_7074	lcl|KQ994471.1_mrna_10628					lcl|KQ991570.1_mrna_7109	lcl|KV006334.1_mrna_25767
lcl|KQ996414.1_mrna_13590	lcl|KQ997000.1_mrna_14403	lcl|KQ993790.1_mrna_9815	lcl|KV014876.1_mrna_37002	lcl|KV010646.1_mrna_31582	lcl|KQ995410.1_mrna_12140	lcl|KV010626.1_mrna_31309		lcl|KQ989564.1_mrna_4600	lcl|KQ999308.1_mrna_16832					BGI_novel_G001499	lcl|KQ986804.1_mrna_553
lcl|KV020111.1_mrna_43618	lcl|KV003914.1_mrna_22618	lcl|KV011906.1_mrna_33568	lcl|KV018098.1_mrna_41010	lcl|KV001365.1_mrna_19837	lcl|KV009364.1_mrna_29305	lcl|KQ989518.1_mrna_4242		lcl|KV009364.1_mrna_29255	lcl|KV020165.1_mrna_43928					lcl|KV003887.1_mrna_22403	lcl|KV010635.1_mrna_31443
lcl|KV010132.1_mrna_30389	lcl|KQ990585.1_mrna_5899	lcl|KQ990519.1_mrna_5530	lcl|KV001294.1_mrna_19617	lcl|KV018098.1_mrna_41106	lcl|KQ996030.1_mrna_13217	lcl|KV013472.1_mrna_35320		lcl|KQ987355.1_mrna_1546	lcl|KQ987269.1_mrna_1230					lcl|KV014876.1_mrna_37010	lcl|KV006337.1_mrna_25905
lcl|KV019588.1_mrna_42842	lcl|KV019141.1_mrna_42591	lcl|KV012839.1_mrna_34589	BGI_novel_G000556	lcl|KQ988342.1_mrna_2704	lcl|KQ995678.1_mrna_12523	lcl|KV018443.1_mrna_41540		lcl|KQ990519.1_mrna_5536	lcl|KV014877.1_mrna_37031					lcl|KV013987.1_mrna_35874	lcl|KV013340.1_mrna_34914
lcl|KQ996060.1_mrna_13302	lcl|KQ999839.1_mrna_17822	lcl|KV011838.1_mrna_33096	lcl|KV000901.1_mrna_19153	lcl|KQ991163.1_mrna_6696	lcl|KV001292.1_mrna_19603	lcl|KQ988511.1_mrna_3305		lcl|KV014895.1_mrna_37441	lcl|KV014365.1_mrna_36360					lcl|KQ998108.1_mrna_15315	lcl|KQ992022.1_mrna_7754
lcl|KV019113.1_mrna_42553	lcl|KV014877.1_mrna_37103	lcl|KQ989519.1_mrna_4322	lcl|KQ994741.1_mrna_11130	lcl|KV017149.1_mrna_39778	lcl|KV010000.1_mrna_29892	lcl|KQ999302.1_mrna_16697		lcl|KV005017.1_mrna_24020	lcl|KQ996417.1_mrna_13631					lcl|KV017433.1_mrna_40301	lcl|KV011915.1_mrna_33589
lcl|KQ988534.1_mrna_3367	lcl|KQ991163.1_mrna_6615	lcl|KQ991955.1_mrna_7644	lcl|KV014941.1_mrna_37719	lcl|KV014884.1_mrna_37359	lcl|KV017478.1_mrna_40536	lcl|KQ991570.1_mrna_7028		BGI_novel_G001056	lcl|KV007458.1_mrna_27196					lcl|KQ989535.1_mrna_4464	lcl|KQ999933.1_mrna_18290
lcl|KV010072.1_mrna_30259	lcl|KV003914.1_mrna_22602	lcl|KV014877.1_mrna_37050	lcl|KQ999284.1_mrna_16603	lcl|KV001286.1_mrna_19571	lcl|KV024116.1_mrna_44924	lcl|KQ987720.1_mrna_1729		lcl|KV002490.1_mrna_21049	lcl|KQ991033.1_mrna_6258					lcl|KQ989535.1_mrna_4479	lcl|KV018098.1_mrna_41040
lcl|KV010072.1_mrna_30256	lcl|KV005664.1_mrna_25008	lcl|KV006345.1_mrna_26011	lcl|KV011785.1_mrna_32653	lcl|KQ996417.1_mrna_13654	lcl|KV011838.1_mrna_33147	lcl|KQ987720.1_mrna_1759		lcl|KQ995246.1_mrna_11249	lcl|KV011852.1_mrna_33241					lcl|KQ999358.1_mrna_16999	lcl|KQ987224.1_mrna_884
lcl|KV010000.1_mrna_29986	lcl|KV016225.1_mrna_38597	lcl|KV003936.1_mrna_22760	lcl|KV020257.1_mrna_44162	lcl|KQ999021.1_mrna_16334	lcl|KQ987283.1_mrna_1359	lcl|KV023848.1_mrna_44896		lcl|KV010635.1_mrna_31510	lcl|KQ988202.1_mrna_2538					lcl|KQ994515.1_mrna_10836	lcl|KQ989519.1_mrna_4330
lcl|KQ998108.1_mrna_15330	lcl|KV001294.1_mrna_19614	BGI_novel_G000120	lcl|KV005645.1_mrna_24912	lcl|KV011785.1_mrna_32695	lcl|KV003883.1_mrna_22383	lcl|KQ990553.1_mrna_5789		lcl|KV011243.1_mrna_32392	lcl|KQ987269.1_mrna_1149					lcl|KV003883.1_mrna_22375	lcl|KV014884.1_mrna_37352
lcl|KV018450.1_mrna_41637	lcl|KQ991907.1_mrna_7598	lcl|KV016222.1_mrna_38581	lcl|KV000856.1_mrna_18855	lcl|KV016294.1_mrna_39050	lcl|KQ993856.1_mrna_10361	lcl|KQ991570.1_mrna_7089		lcl|KV014427.1_mrna_36654	lcl|KV023935.1_mrna_44908					lcl|KV007458.1_mrna_27069	lcl|KV007509.1_mrna_27466
lcl|KV005017.1_mrna_24098	lcl|KV008237.1_mrna_28283	lcl|KV010618.1_mrna_31213	lcl|KV011788.1_mrna_32715	lcl|KV000461.1_mrna_18546	lcl|KQ997520.1_mrna_14656	lcl|KQ988445.1_mrna_3022		lcl|KV010014.1_mrna_30096	lcl|KV011838.1_mrna_33110					lcl|KV011878.1_mrna_33420	lcl|KQ989517.1_mrna_4224
lcl|KQ999306.1_mrna_16743	lcl|KV012487.1_mrna_33829	lcl|KV010005.1_mrna_30060	BGI_novel_G000370	lcl|KQ990066.1_mrna_5051	lcl|KQ990066.1_mrna_5006	lcl|KQ990520.1_mrna_5618		lcl|KQ996414.1_mrna_13597	lcl|KV009385.1_mrna_29494					lcl|KV026618.1_mrna_45082	lcl|KV005768.1_mrna_25341
BGI_novel_G000580	lcl|KV010000.1_mrna_29936	lcl|KV009494.1_mrna_29708	lcl|KV009364.1_mrna_29253	lcl|KV010052.1_mrna_30215	lcl|KQ999384.1_mrna_17064	lcl|KV004521.1_mrna_23177		lcl|KV020109.1_mrna_43583	lcl|KQ991566.1_mrna_6978					lcl|KV003326.1_mrna_22206	lcl|KV006883.1_mrna_26477
lcl|KV002466.1_mrna_20872	lcl|KQ993802.1_mrna_9928	lcl|KV013947.1_mrna_35655	lcl|KQ988327.1_mrna_2700	BGI_novel_G000223	lcl|KQ986804.1_mrna_528	lcl|KV013364.1_mrna_34989		lcl|KQ995304.1_mrna_11648	lcl|KV008301.1_mrna_28476					lcl|KV021340.1_mrna_44627	lcl|KV005015.1_mrna_23932
lcl|KV011838.1_mrna_33080	lcl|KV003153.1_mrna_21731	lcl|KQ989523.1_mrna_4416	lcl|KQ997666.1_mrna_15056	lcl|KV010618.1_mrna_31216	lcl|KV015641.1_mrna_38359	lcl|KV018098.1_mrna_41047		lcl|KV016225.1_mrna_38728	lcl|KQ994478.1_mrna_10679					lcl|KV005131.1_mrna_24598	lcl|KQ988202.1_mrna_2447
lcl|KQ995303.1_mrna_11595	lcl|KV009380.1_mrna_29451	BGI_novel_G000817	lcl|KQ987726.1_mrna_1798	lcl|KV003964.1_mrna_22863	lcl|KQ999018.1_mrna_16327	lcl|KQ992981.1_mrna_9061		lcl|KQ999839.1_mrna_17763	lcl|KV014852.1_mrna_36925					lcl|KV005686.1_mrna_25089	lcl|KV003145.1_mrna_21542
lcl|KQ996030.1_mrna_13167	lcl|KQ998982.1_mrna_16222	lcl|KQ993820.1_mrna_10105	lcl|KV011845.1_mrna_33197	lcl|KV010635.1_mrna_31364	lcl|KQ988979.1_mrna_3545	lcl|KQ988979.1_mrna_3529		lcl|KV005005.1_mrna_23736	lcl|KQ996494.1_mrna_14031					lcl|KQ995736.1_mrna_12868	lcl|KQ996417.1_mrna_13643
lcl|KV014877.1_mrna_37119	lcl|KV007773.1_mrna_27901	lcl|KV007897.1_mrna_28113	lcl|KV005002.1_mrna_23727	lcl|KV013392.1_mrna_35132	lcl|KQ988199.1_mrna_2379	lcl|KV003152.1_mrna_21701		lcl|KV017478.1_mrna_40532	lcl|KQ990066.1_mrna_4954					lcl|KV008774.1_mrna_28824	lcl|KV007509.1_mrna_27492
lcl|KQ990066.1_mrna_5066	lcl|KV002088.1_mrna_20689	lcl|KQ992321.1_mrna_7923	lcl|KV029094.1_mrna_45148	lcl|KV016225.1_mrna_38615	lcl|KQ999102.1_mrna_16497	lcl|KQ994494.1_mrna_10763		lcl|KQ995695.1_mrna_12662	lcl|KQ999851.1_mrna_17874					lcl|KV019034.1_mrna_42207	lcl|KQ988996.1_mrna_3651
lcl|KV000914.1_mrna_19256	lcl|KV014932.1_mrna_37694	lcl|KQ993093.1_mrna_9554	lcl|KQ991562.1_mrna_6917	BGI_novel_G000018	lcl|KQ989058.1_mrna_3876	lcl|KV020545.1_mrna_44379		lcl|KV016225.1_mrna_38675	lcl|KV005017.1_mrna_24116					lcl|KV012816.1_mrna_34404	lcl|KQ995351.1_mrna_11902
lcl|KQ991070.1_mrna_6420	lcl|KV018450.1_mrna_41651	lcl|KV005005.1_mrna_23748	lcl|KV006337.1_mrna_25918	lcl|KQ999821.1_mrna_17678	lcl|KQ993851.1_mrna_10292	lcl|KV007458.1_mrna_27093		lcl|KV014877.1_mrna_37085	lcl|KV012487.1_mrna_33853					lcl|KQ995675.1_mrna_12496	lcl|KV011838.1_mrna_33128
lcl|KV010635.1_mrna_31418	lcl|KQ999307.1_mrna_16784	lcl|KV019628.1_mrna_43079	lcl|KV015575.1_mrna_38107	lcl|KV005033.1_mrna_24252	lcl|KV003144.1_mrna_21413	lcl|KV011876.1_mrna_33399		lcl|KQ999507.1_mrna_17494	lcl|KQ991562.1_mrna_6918					lcl|KQ999406.1_mrna_17158	lcl|KV000899.1_mrna_19113
lcl|KQ997936.1_mrna_15170	lcl|KQ987386.1_mrna_1586	lcl|KV003152.1_mrna_21711	lcl|KQ988189.1_mrna_2297	lcl|KV007458.1_mrna_27136	lcl|KV012839.1_mrna_34537	lcl|KQ989519.1_mrna_4273		lcl|KV012487.1_mrna_33838	lcl|KV014365.1_mrna_36356					lcl|KQ987720.1_mrna_1766	lcl|KQ986343.1_mrna_118
lcl|KQ996414.1_mrna_13589	lcl|KQ997647.1_mrna_15045	lcl|KQ988202.1_mrna_2525	lcl|KV001293.1_mrna_19609	lcl|KV008237.1_mrna_28237	lcl|KQ991968.1_mrna_7684	lcl|KQ999857.1_mrna_17988		lcl|KV014367.1_mrna_36387	lcl|KQ991562.1_mrna_6909					lcl|KV010132.1_mrna_30367	lcl|KV000871.1_mrna_18913
BGI_novel_G002150	lcl|KQ999860.1_mrna_18015	lcl|KV020120.1_mrna_43697	BGI_novel_G000662	lcl|KQ992381.1_mrna_8285	lcl|KQ993858.1_mrna_10392	lcl|KV019090.1_mrna_42524		lcl|KQ992022.1_mrna_7723	lcl|KQ999107.1_mrna_16500					lcl|KQ988193.1_mrna_2341	lcl|KV011918.1_mrna_33601
lcl|KQ995262.1_mrna_11290	lcl|KQ988189.1_mrna_2306	lcl|KQ996670.1_mrna_14240	lcl|KV009444.1_mrna_29653	lcl|KQ993805.1_mrna_9983	lcl|KV014880.1_mrna_37217	BGI_novel_G001617		lcl|KV005002.1_mrna_23724	lcl|KQ988451.1_mrna_3059					lcl|KQ996452.1_mrna_13853	lcl|KV011785.1_mrna_32660
lcl|KV019044.1_mrna_42312	lcl|KQ987269.1_mrna_1266	lcl|KQ988202.1_mrna_2500	lcl|KQ991022.1_mrna_6140	lcl|KV012839.1_mrna_34577	lcl|KV003144.1_mrna_21495	lcl|KQ998965.1_mrna_16106		lcl|KQ988189.1_mrna_2280	lcl|KV020949.1_mrna_44534					lcl|KV010222.1_mrna_30887	lcl|KV003145.1_mrna_21536
lcl|KV000881.1_mrna_19005	lcl|KV005736.1_mrna_25276	lcl|KQ989523.1_mrna_4403	lcl|KQ998982.1_mrna_16213	lcl|KV008291.1_mrna_28438	lcl|KV013608.1_mrna_35433	lcl|KQ990066.1_mrna_5094		lcl|KV020108.1_mrna_43578	lcl|KV016405.1_mrna_39187					lcl|KV011820.1_mrna_32974	lcl|KQ986637.1_mrna_247
lcl|KQ987736.1_mrna_1844	lcl|KQ998120.1_mrna_15466	lcl|KQ995297.1_mrna_11425	lcl|KQ991907.1_mrna_7606	lcl|KV000140.1_mrna_18432	lcl|KV018098.1_mrna_41103	lcl|KV016775.1_mrna_39654		lcl|KV003180.1_mrna_21881	lcl|KV014879.1_mrna_37191					lcl|KV011878.1_mrna_33419	lcl|KV010103.1_mrna_30294
lcl|KV010635.1_mrna_31455	lcl|KV000896.1_mrna_19081	lcl|KQ988202.1_mrna_2538	lcl|KV014893.1_mrna_37406	lcl|KV014909.1_mrna_37555	lcl|KQ995303.1_mrna_11569	lcl|KV003914.1_mrna_22631		lcl|KQ992022.1_mrna_7720	lcl|KV013700.1_mrna_35461					lcl|KV020933.1_mrna_44515	lcl|KQ999307.1_mrna_16781
lcl|KQ994548.1_mrna_10938	lcl|KQ987245.1_mrna_946	lcl|KV003245.1_mrna_22114	lcl|KV000896.1_mrna_19087	lcl|KV011136.1_mrna_32022	lcl|KV019044.1_mrna_42274	BGI_novel_G001607		lcl|KQ995283.1_mrna_11377	lcl|KV007458.1_mrna_27162					lcl|KQ992022.1_mrna_7731	lcl|KQ989588.1_mrna_4674
lcl|KV009364.1_mrna_29178	lcl|KQ986815.1_mrna_628	lcl|KV015053.1_mrna_37933	lcl|KQ990177.1_mrna_5269	lcl|KV014882.1_mrna_37271	lcl|KQ989618.1_mrna_4749	lcl|KV003899.1_mrna_22430		lcl|KQ995377.1_mrna_12037	lcl|KQ988202.1_mrna_2505					lcl|KV015604.1_mrna_38244	lcl|KQ997936.1_mrna_15188
lcl|KV018098.1_mrna_41041	lcl|KV005035.1_mrna_24270	lcl|KQ991147.1_mrna_6597	lcl|KV005768.1_mrna_25341	lcl|KQ996030.1_mrna_13158	lcl|KQ992470.1_mrna_8511	lcl|KV019049.1_mrna_42335		lcl|KV043023.1_mrna_45410	lcl|KV020159.1_mrna_43912					lcl|KQ998953.1_mrna_16033	lcl|KV006334.1_mrna_25788
lcl|KV014884.1_mrna_37361	lcl|KV010113.1_mrna_30334	lcl|KQ994489.1_mrna_10718	lcl|KV000901.1_mrna_19147	lcl|KV014367.1_mrna_36395	lcl|KV003231.1_mrna_22091	lcl|KQ995303.1_mrna_11543		lcl|KV007462.1_mrna_27228	lcl|KQ986804.1_mrna_539					lcl|KQ999853.1_mrna_17972	lcl|KQ987226.1_mrna_920
BGI_novel_G000643	lcl|KV002490.1_mrna_21049	lcl|KQ995661.1_mrna_12331	lcl|KV014852.1_mrna_36961	lcl|KQ995695.1_mrna_12667	lcl|KQ991570.1_mrna_7092	lcl|KV020468.1_mrna_44337		lcl|KV006337.1_mrna_25868	lcl|KQ996442.1_mrna_13821					lcl|KV016696.1_mrna_39374	lcl|KV007509.1_mrna_27427
lcl|KV010005.1_mrna_30060	lcl|KQ986348.1_mrna_124	lcl|KV011895.1_mrna_33536	lcl|KQ996969.1_mrna_14285	lcl|KV003144.1_mrna_21418	lcl|KQ991907.1_mrna_7583	BGI_novel_G001143		lcl|KQ988451.1_mrna_3055	lcl|KQ999933.1_mrna_18291					lcl|KV015586.1_mrna_38173	lcl|KV018467.1_mrna_41796
lcl|KV014389.1_mrna_36487	lcl|KQ998106.1_mrna_15305	lcl|KV006906.1_mrna_26622	lcl|KQ999852.1_mrna_17931	lcl|KV014479.1_mrna_36784	lcl|KV005774.1_mrna_25351	lcl|KQ989024.1_mrna_3793		lcl|KQ991802.1_mrna_7543	lcl|KQ995587.1_mrna_12296					lcl|KQ996399.1_mrna_13495	lcl|KV010635.1_mrna_31403
lcl|KQ992455.1_mrna_8479	lcl|KV011848.1_mrna_33211	lcl|KQ988217.1_mrna_2632	lcl|KQ992527.1_mrna_8648	lcl|KV020119.1_mrna_43678	lcl|KQ998189.1_mrna_15666	BGI_novel_G000251		lcl|KV010132.1_mrna_30432	lcl|KV003145.1_mrna_21525					lcl|KV004031.1_mrna_23044	lcl|KV014359.1_mrna_36280
lcl|KV020251.1_mrna_44150	lcl|KV000901.1_mrna_19172	lcl|KQ999853.1_mrna_17970	lcl|KQ995685.1_mrna_12573	lcl|KV011161.1_mrna_32087	lcl|KV007462.1_mrna_27233	lcl|KQ986815.1_mrna_612		lcl|KV003153.1_mrna_21725	lcl|KV005017.1_mrna_24086					lcl|KV005017.1_mrna_24064	lcl|KV016685.1_mrna_39325
lcl|KV005017.1_mrna_24117	lcl|KV018098.1_mrna_41076	lcl|KQ990516.1_mrna_5420	lcl|KV016225.1_mrna_38722	lcl|KQ995242.1_mrna_11176	lcl|KQ999354.1_mrna_16989	lcl|KV012592.1_mrna_34271		lcl|KV003883.1_mrna_22367	lcl|KQ995695.1_mrna_12664					lcl|KV000461.1_mrna_18550	lcl|KV005017.1_mrna_24106
lcl|KV010206.1_mrna_30835	lcl|KV003914.1_mrna_22549	lcl|KQ992321.1_mrna_7930	lcl|KV003316.1_mrna_22195	BGI_novel_G001533	lcl|KQ986763.1_mrna_391	lcl|KQ999853.1_mrna_17969		lcl|KQ991648.1_mrna_7429	lcl|KV020428.1_mrna_44302					lcl|KV020226.1_mrna_44117	lcl|KQ996399.1_mrna_13492
lcl|KV012839.1_mrna_34553	lcl|KQ990520.1_mrna_5630	lcl|KQ992598.1_mrna_8861	lcl|KQ995297.1_mrna_11437	lcl|KQ988979.1_mrna_3590	lcl|KV014909.1_mrna_37556	lcl|KQ987736.1_mrna_1832		lcl|KQ999846.1_mrna_17853	lcl|KQ993068.1_mrna_9499					lcl|KQ991147.1_mrna_6597	lcl|KQ997594.1_mrna_14942
lcl|KQ999852.1_mrna_17879	BGI_novel_G000483	lcl|KV001294.1_mrna_19614	lcl|KQ999852.1_mrna_17953	lcl|KQ998113.1_mrna_15351	lcl|KV005644.1_mrna_24794	lcl|KV014110.1_mrna_36107		lcl|KQ987269.1_mrna_1135	lcl|KV007458.1_mrna_27085					lcl|KV009364.1_mrna_29176	lcl|KQ995661.1_mrna_12323
lcl|KQ998982.1_mrna_16219	lcl|KV000899.1_mrna_19117	lcl|KQ999860.1_mrna_18015	lcl|KV003899.1_mrna_22468	lcl|KV018500.1_mrna_41902	lcl|KQ986343.1_mrna_107	lcl|KQ995698.1_mrna_12688		lcl|KQ988979.1_mrna_3560	lcl|KV001733.1_mrna_20061					lcl|KQ989521.1_mrna_4370	lcl|KQ987795.1_mrna_2051
BGI_novel_G000073	lcl|KV017232.1_mrna_40110	lcl|KQ990595.1_mrna_5927	lcl|KQ996519.1_mrna_14097	BGI_novel_G000741	lcl|KQ996509.1_mrna_14078	lcl|KV015569.1_mrna_38057		lcl|KQ999690.1_mrna_17622	lcl|KQ991570.1_mrna_7099					BGI_novel_G000286	lcl|KV012536.1_mrna_34144
lcl|KV013948.1_mrna_35689	lcl|KV013071.1_mrna_34827	lcl|KQ995661.1_mrna_12324	lcl|KV014357.1_mrna_36215	lcl|KQ989519.1_mrna_4260	lcl|KV005094.1_mrna_24514	lcl|KV012839.1_mrna_34509		lcl|KQ995661.1_mrna_12346	lcl|KQ988493.1_mrna_3234					lcl|KV006334.1_mrna_25724	lcl|KQ989562.1_mrna_4591
lcl|KV014879.1_mrna_37168	lcl|KQ988415.1_mrna_2786	lcl|KV015048.1_mrna_37912	lcl|KV010206.1_mrna_30835	lcl|KQ996469.1_mrna_13920	lcl|KV006939.1_mrna_26733	lcl|KQ991576.1_mrna_7149		lcl|KV005015.1_mrna_23890	lcl|KQ996424.1_mrna_13718					lcl|KQ992531.1_mrna_8672	lcl|KQ999417.1_mrna_17238
lcl|KV009368.1_mrna_29380	lcl|KV011918.1_mrna_33601	lcl|KQ997936.1_mrna_15216	lcl|KV010657.1_mrna_31676	lcl|KQ998950.1_mrna_16020	lcl|KQ997540.1_mrna_14750	lcl|KQ992981.1_mrna_9084		lcl|KV003144.1_mrna_21427	lcl|KV007509.1_mrna_27429					lcl|KV011895.1_mrna_33525	BGI_novel_G001484
lcl|KV012122.1_mrna_33755	lcl|KQ992972.1_mrna_9028	lcl|KV005687.1_mrna_25092	lcl|KQ995363.1_mrna_11974	BGI_novel_G000891	lcl|KQ995661.1_mrna_12313	lcl|KQ991027.1_mrna_6217		lcl|KQ988437.1_mrna_2979	lcl|KV004986.1_mrna_23645						lcl|KQ992022.1_mrna_7721
lcl|KQ999846.1_mrna_17850	lcl|KV014914.1_mrna_37585	lcl|KQ997679.1_mrna_15066	lcl|KV006334.1_mrna_25795	lcl|KQ996030.1_mrna_13169	lcl|KV011162.1_mrna_32112	lcl|KQ999284.1_mrna_16598		lcl|KV002457.1_mrna_20807	BGI_novel_G000003						lcl|KV007509.1_mrna_27454
BGI_novel_G000605	lcl|KV003144.1_mrna_21494	lcl|KQ997936.1_mrna_15173	lcl|KQ986333.1_mrna_10	lcl|KV016275.1_mrna_38987	lcl|KQ989079.1_mrna_3963	lcl|KV014357.1_mrna_36269		lcl|KV018463.1_mrna_41759	lcl|KQ989519.1_mrna_4271						lcl|KV015087.1_mrna_37978
lcl|KQ988189.1_mrna_2299	lcl|KQ995304.1_mrna_11680	lcl|KQ988979.1_mrna_3588	lcl|KQ994515.1_mrna_10835	BGI_novel_G000916	lcl|KQ994525.1_mrna_10876	lcl|KV002027.1_mrna_20632		lcl|KV012491.1_mrna_33902	lcl|KQ998957.1_mrna_16048						lcl|KV010331.1_mrna_31101
lcl|KV020111.1_mrna_43617	lcl|KV012487.1_mrna_33830	lcl|KV008385.1_mrna_28608	lcl|KQ993813.1_mrna_10061	lcl|KV003144.1_mrna_21430	lcl|KV005017.1_mrna_23987	lcl|KQ990517.1_mrna_5480		lcl|KV014852.1_mrna_36922	lcl|KQ997520.1_mrna_14668						lcl|KV006337.1_mrna_25918
lcl|KV002448.1_mrna_20791	lcl|KQ997936.1_mrna_15180	lcl|KV002448.1_mrna_20797	lcl|KV018443.1_mrna_41529	lcl|KV014435.1_mrna_36671	lcl|KV011806.1_mrna_32935	lcl|KQ989005.1_mrna_3704		lcl|KV009357.1_mrna_29126	lcl|KQ995661.1_mrna_12324						lcl|KQ999284.1_mrna_16603
lcl|KV019034.1_mrna_42212	lcl|KV013340.1_mrna_34916	lcl|KV001761.1_mrna_20163	lcl|KQ988556.1_mrna_3400	lcl|KQ999837.1_mrna_17719	lcl|KV019639.1_mrna_43109	lcl|KV011185.1_mrna_32189		lcl|KQ995671.1_mrna_12435	lcl|KV016671.1_mrna_39265						lcl|KQ995347.1_mrna_11870
lcl|KQ995304.1_mrna_11657	lcl|KQ991351.1_mrna_6810	lcl|KV010332.1_mrna_31114	lcl|KV014884.1_mrna_37328	lcl|KQ995695.1_mrna_12663	lcl|KQ987269.1_mrna_1164	lcl|KV012620.1_mrna_34299		lcl|KQ991565.1_mrna_6964	lcl|KQ987720.1_mrna_1780						lcl|KV018463.1_mrna_41742
lcl|KQ988202.1_mrna_2539	lcl|KQ989523.1_mrna_4403	lcl|KV006334.1_mrna_25722	lcl|KV013332.1_mrna_34890	lcl|KV018453.1_mrna_41667	lcl|KV003932.1_mrna_22736	lcl|KQ986745.1_mrna_295		lcl|KV006334.1_mrna_25720	lcl|KV003883.1_mrna_22365						lcl|KQ988202.1_mrna_2530
lcl|KV006883.1_mrna_26457	lcl|KV010635.1_mrna_31462	lcl|KV006883.1_mrna_26442	lcl|KQ995277.1_mrna_11352	lcl|KQ998209.1_mrna_15725	lcl|KQ993856.1_mrna_10373	lcl|KV006334.1_mrna_25808		lcl|KV012863.1_mrna_34670	lcl|KQ987390.1_mrna_1606						lcl|KQ999880.1_mrna_18111
lcl|KQ990177.1_mrna_5269	lcl|KQ989535.1_mrna_4493	lcl|KQ987269.1_mrna_1206	lcl|KQ991066.1_mrna_6408	lcl|KQ991562.1_mrna_6924	lcl|KQ997569.1_mrna_14887	lcl|KV003144.1_mrna_21476		lcl|KV005017.1_mrna_24057	lcl|KQ998246.1_mrna_15819						lcl|KV014110.1_mrna_36106
lcl|KV013071.1_mrna_34816	lcl|KQ987269.1_mrna_1286	BGI_novel_G000222	lcl|KV010635.1_mrna_31435	lcl|KQ993856.1_mrna_10375	lcl|KQ993858.1_mrna_10391	BGI_novel_G000379		lcl|KV003914.1_mrna_22606	lcl|KQ993830.1_mrna_10197						lcl|KV007458.1_mrna_27152
lcl|KQ988189.1_mrna_2284	lcl|KV003883.1_mrna_22351	lcl|KQ988441.1_mrna_3003	lcl|KV000872.1_mrna_18919	lcl|KQ992321.1_mrna_7925	lcl|KQ999306.1_mrna_16735	lcl|KQ987726.1_mrna_1802		lcl|KV006925.1_mrna_26690	BGI_novel_G001792						lcl|KQ987269.1_mrna_1303
lcl|KQ993847.1_mrna_10270	lcl|KQ989519.1_mrna_4295	lcl|KQ991351.1_mrna_6810	lcl|KQ995255.1_mrna_11266	lcl|KV014877.1_mrna_37088	lcl|KQ998138.1_mrna_15529	lcl|KV014976.1_mrna_37782		lcl|KV014415.1_mrna_36602	lcl|KQ995256.1_mrna_11275						lcl|KV003905.1_mrna_22509
lcl|KV017166.1_mrna_39853	lcl|KV018098.1_mrna_41121	lcl|KQ990519.1_mrna_5508	lcl|KQ991593.1_mrna_7231	lcl|KV018485.1_mrna_41861	lcl|KQ991959.1_mrna_7658	lcl|KV003152.1_mrna_21683		lcl|KQ997592.1_mrna_14938	lcl|KV012839.1_mrna_34567						lcl|KV016714.1_mrna_39527
lcl|KQ993789.1_mrna_9802	lcl|KV017537.1_mrna_40769	lcl|KV014932.1_mrna_37694	lcl|KQ993922.1_mrna_10505	lcl|KV000740.1_mrna_18808	lcl|KV000901.1_mrna_19162	lcl|KV011938.1_mrna_33640		lcl|KQ997540.1_mrna_14734	lcl|KV014880.1_mrna_37223						lcl|KV019086.1_mrna_42506
lcl|KQ992535.1_mrna_8685	lcl|KV002457.1_mrna_20815	lcl|KQ987269.1_mrna_1143	lcl|KQ996030.1_mrna_13165	lcl|KQ986756.1_mrna_359	lcl|KQ993336.1_mrna_9690	lcl|KV008237.1_mrna_28260		lcl|KV017624.1_mrna_40880	BGI_novel_G000047						lcl|KV015807.1_mrna_38513
lcl|KQ995297.1_mrna_11432	lcl|KV013949.1_mrna_35698	lcl|KV014894.1_mrna_37421	lcl|KV014357.1_mrna_36263	lcl|KV010000.1_mrna_29941	lcl|KQ995326.1_mrna_11794	lcl|KV020438.1_mrna_44312		lcl|KV019049.1_mrna_42353	lcl|KV008320.1_mrna_28524						lcl|KV014357.1_mrna_36263
lcl|KV006331.1_mrna_25624	lcl|KV004986.1_mrna_23635	lcl|KQ995242.1_mrna_11216	lcl|KQ987283.1_mrna_1349	lcl|KV012514.1_mrna_34053	lcl|KV014110.1_mrna_36089	lcl|KV015600.1_mrna_38227		lcl|KQ998113.1_mrna_15363	lcl|KQ996030.1_mrna_13206						lcl|KQ995302.1_mrna_11485
lcl|KV015124.1_mrna_38001	lcl|KV016225.1_mrna_38746	lcl|KV005017.1_mrna_24086	lcl|KV011838.1_mrna_33106	lcl|KQ988583.1_mrna_3415	lcl|KQ991027.1_mrna_6229	lcl|KV007462.1_mrna_27223		lcl|KQ993789.1_mrna_9790	lcl|KQ992998.1_mrna_9190						lcl|KQ996399.1_mrna_13535
lcl|KV010210.1_mrna_30846	lcl|KQ990658.1_mrna_6040	lcl|KV013368.1_mrna_35009	lcl|KV007509.1_mrna_27440	BGI_novel_G001768	lcl|KV019564.1_mrna_42699	lcl|KV020619.1_mrna_44408		lcl|KV014900.1_mrna_37494	lcl|KV014922.1_mrna_37621						lcl|KV002472.1_mrna_20940
lcl|KV003914.1_mrna_22554	lcl|KQ997529.1_mrna_14697	BGI_novel_G000226	lcl|KV021939.1_mrna_44733	lcl|KV006433.1_mrna_26263	lcl|KV005645.1_mrna_24854	lcl|KV014393.1_mrna_36506		lcl|KQ987270.1_mrna_1306	lcl|KQ992404.1_mrna_8369						lcl|KV005015.1_mrna_23918
lcl|KV013972.1_mrna_35820	lcl|KQ998966.1_mrna_16127	lcl|KV019564.1_mrna_42697	lcl|KQ998973.1_mrna_16166	lcl|KV010173.1_mrna_30707	lcl|KQ990658.1_mrna_6041	lcl|KV018463.1_mrna_41739		lcl|KV015075.1_mrna_37962	lcl|KQ988189.1_mrna_2294						lcl|KV015600.1_mrna_38229
lcl|KV016225.1_mrna_38625	lcl|KQ988202.1_mrna_2431	lcl|KQ996399.1_mrna_13526	lcl|KQ999022.1_mrna_16335	lcl|KQ995303.1_mrna_11603	lcl|KV018098.1_mrna_41072	lcl|KQ991591.1_mrna_7199		lcl|KQ995242.1_mrna_11209	lcl|KV018450.1_mrna_41630						lcl|KV019049.1_mrna_42377
lcl|KQ997619.1_mrna_14984	lcl|KV010248.1_mrna_30955	lcl|KQ997000.1_mrna_14397	lcl|KQ989117.1_mrna_4029	lcl|KQ987736.1_mrna_1845	lcl|KQ999307.1_mrna_16760	lcl|KQ991907.1_mrna_7576		lcl|KV013947.1_mrna_35668	lcl|KQ995368.1_mrna_12011						lcl|KQ997644.1_mrna_15041
lcl|KQ999852.1_mrna_17880	lcl|KV011879.1_mrna_33462	lcl|KQ993830.1_mrna_10199	lcl|KQ988427.1_mrna_2877	lcl|KV013340.1_mrna_34919	lcl|KV003144.1_mrna_21442	lcl|KQ988202.1_mrna_2518		lcl|KV014877.1_mrna_37075	lcl|KV016225.1_mrna_38648						lcl|KQ991163.1_mrna_6690
lcl|KV014877.1_mrna_37047	lcl|KV018449.1_mrna_41606	lcl|KV007458.1_mrna_27203	lcl|KV017477.1_mrna_40524	lcl|KV008727.1_mrna_28737	lcl|KQ988202.1_mrna_2541	lcl|KV003927.1_mrna_22718		lcl|KQ990066.1_mrna_5004	lcl|KV014365.1_mrna_36361						lcl|KQ997528.1_mrna_14681
lcl|KQ991737.1_mrna_7508	lcl|KV006889.1_mrna_26536	lcl|KQ989519.1_mrna_4285	lcl|KQ993813.1_mrna_10067	lcl|KQ990063.1_mrna_4933	lcl|KV011876.1_mrna_33398	lcl|KV012500.1_mrna_33979		lcl|KV014876.1_mrna_37025	lcl|KQ990519.1_mrna_5508						lcl|KQ986333.1_mrna_40
lcl|KV019628.1_mrna_43078	lcl|KQ987266.1_mrna_1113	lcl|KV016685.1_mrna_39334	lcl|KV017460.1_mrna_40438	lcl|KV010156.1_mrna_30556	lcl|KQ999418.1_mrna_17250	BGI_novel_G000124		lcl|KQ999436.1_mrna_17329	lcl|KV001717.1_mrna_19980						lcl|KV013358.1_mrna_34966
lcl|KQ992972.1_mrna_9030	lcl|KV007759.1_mrna_27837	lcl|KQ995246.1_mrna_11238	lcl|KV003883.1_mrna_22351	lcl|KQ990658.1_mrna_6048	lcl|KV011878.1_mrna_33412	lcl|KQ999873.1_mrna_18083		lcl|KV010005.1_mrna_30054	lcl|KV008775.1_mrna_28831						lcl|KV015604.1_mrna_38247
lcl|KQ995689.1_mrna_12608	lcl|KQ995690.1_mrna_12627	lcl|KV019564.1_mrna_42721	lcl|KV011918.1_mrna_33601	lcl|KQ987273.1_mrna_1319	lcl|KV013947.1_mrna_35665	lcl|KV014367.1_mrna_36392		lcl|KQ988193.1_mrna_2331	lcl|KV008237.1_mrna_28250						lcl|KV010032.1_mrna_30157
lcl|KV011788.1_mrna_32762	lcl|KQ991968.1_mrna_7697	lcl|KV003144.1_mrna_21520	lcl|KQ996424.1_mrna_13711	lcl|KV019588.1_mrna_42836	lcl|KQ991092.1_mrna_6480	lcl|KV020840.1_mrna_44495		BGI_novel_G000879	lcl|KV006883.1_mrna_26434						lcl|KV009357.1_mrna_29127
lcl|KV011797.1_mrna_32895	lcl|KV014932.1_mrna_37687	lcl|KQ988202.1_mrna_2543	lcl|KV010635.1_mrna_31442	lcl|KV000896.1_mrna_19095	lcl|KQ993007.1_mrna_9254	lcl|KV006349.1_mrna_26033		lcl|KV011838.1_mrna_33081	lcl|KV019065.1_mrna_42445						lcl|KQ987226.1_mrna_942
lcl|KV011788.1_mrna_32738	lcl|KQ995330.1_mrna_11812	lcl|KV015575.1_mrna_38095	lcl|KQ986333.1_mrna_36	lcl|KV011783.1_mrna_32632	lcl|KV009368.1_mrna_29348	lcl|KV014365.1_mrna_36353		lcl|KQ990527.1_mrna_5659	lcl|KQ997619.1_mrna_14994						lcl|KV014882.1_mrna_37294
lcl|KQ999854.1_mrna_17982	lcl|KQ996399.1_mrna_13500	lcl|KV014877.1_mrna_37151	lcl|KV001801.1_mrna_20284	lcl|KV011871.1_mrna_33342	lcl|KV018098.1_mrna_41063	lcl|KV016770.1_mrna_39648		lcl|KV011848.1_mrna_33212	lcl|KQ986343.1_mrna_109						lcl|KQ989521.1_mrna_4356
lcl|KQ988199.1_mrna_2391	lcl|KV014877.1_mrna_37085	lcl|KV017232.1_mrna_40110	lcl|KQ987847.1_mrna_2139	lcl|KV003153.1_mrna_21726	lcl|KV010687.1_mrna_31753	lcl|KQ987736.1_mrna_1842		lcl|KV014362.1_mrna_36332	lcl|KQ991022.1_mrna_6126						lcl|KQ986763.1_mrna_389
lcl|KV021852.1_mrna_44722	lcl|KQ987269.1_mrna_1247	lcl|KQ992334.1_mrna_8048	lcl|KV005015.1_mrna_23918	BGI_novel_G001747	lcl|KV012550.1_mrna_34166	lcl|KV003145.1_mrna_21533		lcl|KV010206.1_mrna_30829	lcl|KQ996637.1_mrna_14229						lcl|KV003147.1_mrna_21576
lcl|KV018450.1_mrna_41639	lcl|KV018453.1_mrna_41677	lcl|KQ990066.1_mrna_5010	lcl|KQ988202.1_mrna_2447	lcl|KV007458.1_mrna_27168	lcl|KV014880.1_mrna_37226	lcl|KV018673.1_mrna_42143		lcl|KQ987744.1_mrna_1898	lcl|KV018467.1_mrna_41803						BGI_novel_G001406
lcl|KV013947.1_mrna_35633	lcl|KV014357.1_mrna_36236	lcl|KQ987226.1_mrna_896	lcl|KQ996467.1_mrna_13911	lcl|KV001408.1_mrna_19885	lcl|KV000901.1_mrna_19157	lcl|KV025226.1_mrna_45007		lcl|KV000856.1_mrna_18860	lcl|KQ991163.1_mrna_6703						lcl|KV001286.1_mrna_19563
lcl|KV001317.1_mrna_19711	lcl|KQ990066.1_mrna_5052	lcl|KV023935.1_mrna_44908	lcl|KV000477.1_mrna_18593	lcl|KQ999307.1_mrna_16767	lcl|KV003152.1_mrna_21696	BGI_novel_G000242		lcl|KQ999839.1_mrna_17764	lcl|KQ998965.1_mrna_16116						lcl|KQ996467.1_mrna_13911
lcl|KV010000.1_mrna_29958	lcl|KV010626.1_mrna_31303	lcl|KQ987247.1_mrna_1002	lcl|KQ995256.1_mrna_11282	lcl|KQ991968.1_mrna_7700	lcl|KQ997540.1_mrna_14739	lcl|KV004682.1_mrna_23542		lcl|KQ996975.1_mrna_14316	lcl|KQ996417.1_mrna_13671						lcl|KV011858.1_mrna_33258
lcl|KV003144.1_mrna_21521	lcl|KQ995304.1_mrna_11673	lcl|KQ987726.1_mrna_1801	lcl|KQ990519.1_mrna_5567	lcl|KV010646.1_mrna_31565	lcl|KQ987269.1_mrna_1170	BGI_novel_G001564		lcl|KQ998982.1_mrna_16221	BGI_novel_G000085						lcl|KV005131.1_mrna_24608
lcl|KV018468.1_mrna_41814	lcl|KV003914.1_mrna_22554	lcl|KQ987226.1_mrna_897	lcl|KV001815.1_mrna_20318	lcl|KV006334.1_mrna_25725	lcl|KQ995675.1_mrna_12468	lcl|KV001275.1_mrna_19514		lcl|KV017149.1_mrna_39820	lcl|KQ989519.1_mrna_4275						lcl|KQ999852.1_mrna_17953
lcl|KQ988193.1_mrna_2339	BGI_novel_G002036	lcl|KV011785.1_mrna_32672	BGI_novel_G001318	lcl|KV016225.1_mrna_38652	lcl|KQ996414.1_mrna_13592	BGI_novel_G001530		lcl|KQ992321.1_mrna_7940	lcl|KV020181.1_mrna_44013						lcl|KQ988234.1_mrna_2668
lcl|KV017184.1_mrna_39962	lcl|KQ987390.1_mrna_1608	lcl|KV010167.1_mrna_30661	lcl|KV025689.1_mrna_45044	lcl|KV018098.1_mrna_41055	lcl|KV012487.1_mrna_33872	lcl|KV012553.1_mrna_34171		lcl|KV019076.1_mrna_42479	lcl|KV000740.1_mrna_18805						lcl|KV021912.1_mrna_44729
lcl|KV007509.1_mrna_27448	lcl|KV010000.1_mrna_29940	lcl|KQ999839.1_mrna_17784	lcl|KV019086.1_mrna_42506	lcl|KV001853.1_mrna_20362	lcl|KV016225.1_mrna_38687	lcl|KV001272.1_mrna_19491		lcl|KV003924.1_mrna_22688	lcl|KQ993790.1_mrna_9812						lcl|KQ995246.1_mrna_11230
lcl|KV012839.1_mrna_34512	lcl|KV013948.1_mrna_35690	lcl|KV003144.1_mrna_21469	lcl|KQ999846.1_mrna_17850	lcl|KV003899.1_mrna_22431	lcl|KQ999428.1_mrna_17300	lcl|KQ990066.1_mrna_5082		lcl|KQ997529.1_mrna_14709	lcl|KV007458.1_mrna_27190						lcl|KV018123.1_mrna_41222
lcl|KQ990063.1_mrna_4924	lcl|KV016685.1_mrna_39317	lcl|KQ996414.1_mrna_13611	lcl|KV001321.1_mrna_19728	lcl|KV005015.1_mrna_23941	lcl|KV019588.1_mrna_42843	lcl|KQ987720.1_mrna_1728		lcl|KV017481.1_mrna_40568	BGI_novel_G000447						lcl|KQ998099.1_mrna_15262
lcl|KV014852.1_mrna_36923	lcl|KV014880.1_mrna_37212	lcl|KQ990516.1_mrna_5440	lcl|KQ986333.1_mrna_25	lcl|KQ999839.1_mrna_17826	lcl|KV015048.1_mrna_37915	lcl|KV019586.1_mrna_42788		lcl|KV011136.1_mrna_32031	lcl|KQ991163.1_mrna_6626						lcl|KV015623.1_mrna_38309
lcl|KQ999418.1_mrna_17259	lcl|KQ991027.1_mrna_6173	lcl|KV014880.1_mrna_37235	lcl|KQ999880.1_mrna_18111	lcl|KV013947.1_mrna_35656	lcl|KV000914.1_mrna_19221	lcl|KQ987269.1_mrna_1191		lcl|KV005921.1_mrna_25527	BGI_novel_G000816						lcl|KQ992321.1_mrna_7936
lcl|KV003914.1_mrna_22593	lcl|KV018098.1_mrna_41031	lcl|KV019076.1_mrna_42487	lcl|KV008751.1_mrna_28748	lcl|KQ991591.1_mrna_7223	lcl|KV018453.1_mrna_41690	lcl|KV014852.1_mrna_36964		lcl|KQ996399.1_mrna_13522	lcl|KV011785.1_mrna_32692						lcl|KV021349.1_mrna_44631
lcl|KV013932.1_mrna_35554	lcl|KQ989097.1_mrna_3994	lcl|KV010132.1_mrna_30385	lcl|KQ991552.1_mrna_6881	lcl|KV013332.1_mrna_34897	BGI_novel_G001218	lcl|KV020258.1_mrna_44163		lcl|KQ988189.1_mrna_2281	lcl|KQ988493.1_mrna_3229						lcl|KV002472.1_mrna_20912
lcl|KV020137.1_mrna_43830	lcl|KV014896.1_mrna_37455	lcl|KV007773.1_mrna_27901	lcl|KQ995242.1_mrna_11206	lcl|KV005645.1_mrna_24903	lcl|KV002472.1_mrna_20957	lcl|KQ993790.1_mrna_9818		lcl|KV011838.1_mrna_33105	lcl|KQ999852.1_mrna_17898						lcl|KV020143.1_mrna_43863
lcl|KV005058.1_mrna_24377	lcl|KV003924.1_mrna_22688	lcl|KQ998671.1_mrna_15919	lcl|KV014884.1_mrna_37329	lcl|KQ991027.1_mrna_6197	lcl|KV012579.1_mrna_34235	lcl|KV018450.1_mrna_41632		lcl|KV003914.1_mrna_22566	lcl|KV018453.1_mrna_41685						lcl|KV010164.1_mrna_30644
lcl|KV005644.1_mrna_24837	lcl|KV001990.1_mrna_20574	lcl|KV003928.1_mrna_22722	lcl|KQ987720.1_mrna_1771	lcl|KQ991567.1_mrna_7021	lcl|KV016685.1_mrna_39289	lcl|KQ989519.1_mrna_4324		lcl|KV010721.1_mrna_31852	lcl|KQ989005.1_mrna_3703						lcl|KV008761.1_mrna_28792
lcl|KV005645.1_mrna_24893	lcl|KV011162.1_mrna_32106	lcl|KV002488.1_mrna_21038	lcl|KQ990072.1_mrna_5115	lcl|KV018098.1_mrna_41112	lcl|KQ990066.1_mrna_5060	lcl|KQ987245.1_mrna_961		lcl|KV018098.1_mrna_41031	lcl|KV012487.1_mrna_33836						lcl|KQ991027.1_mrna_6228
lcl|KV010646.1_mrna_31632	lcl|KQ989519.1_mrna_4266	lcl|KQ991572.1_mrna_7130	lcl|KQ998209.1_mrna_15775	lcl|KQ990357.1_mrna_5350	lcl|KV003144.1_mrna_21446	lcl|KV012839.1_mrna_34598		lcl|KQ999859.1_mrna_18005	lcl|KQ995303.1_mrna_11510						lcl|KV015575.1_mrna_38107
lcl|KQ988189.1_mrna_2311	lcl|KQ999390.1_mrna_17075	BGI_novel_G000205	lcl|KV000871.1_mrna_18913	lcl|KV015575.1_mrna_38114	lcl|KQ987269.1_mrna_1160	lcl|KV017478.1_mrna_40541		lcl|KV007458.1_mrna_27206	BGI_novel_G002319						lcl|KV004558.1_mrna_23301
lcl|KQ996399.1_mrna_13500	lcl|KQ989535.1_mrna_4511	lcl|KV001272.1_mrna_19498	lcl|KQ990595.1_mrna_5931	lcl|KV019049.1_mrna_42393	lcl|KV000940.1_mrna_19337	lcl|KV014367.1_mrna_36393		lcl|KQ989519.1_mrna_4265	lcl|KQ988202.1_mrna_2492						lcl|KQ999417.1_mrna_17233
lcl|KQ988202.1_mrna_2485	lcl|KV017445.1_mrna_40313	lcl|KV011785.1_mrna_32692	lcl|KV020954.1_mrna_44536	lcl|KV014110.1_mrna_36114	lcl|KQ994472.1_mrna_10643	lcl|KQ993828.1_mrna_10158		lcl|KQ999837.1_mrna_17715	lcl|KV003240.1_mrna_22107						lcl|KV000896.1_mrna_19087
lcl|KQ991907.1_mrna_7585	lcl|KQ994472.1_mrna_10654	lcl|KQ990584.1_mrna_5897	lcl|KQ987224.1_mrna_878	lcl|KQ991595.1_mrna_7256	lcl|KV011204.1_mrna_32289	lcl|KQ987850.1_mrna_2142		lcl|KV018450.1_mrna_41641	lcl|KQ999315.1_mrna_16878						lcl|KV012497.1_mrna_33950
lcl|KV003190.1_mrna_21952	lcl|KV000873.1_mrna_18933	BGI_novel_G000937	lcl|KQ995303.1_mrna_11508	lcl|KQ994494.1_mrna_10762	lcl|KQ999846.1_mrna_17846	BGI_novel_G000834		lcl|KQ991163.1_mrna_6718	lcl|KV006883.1_mrna_26432						lcl|KQ993860.1_mrna_10395
BGI_novel_G000449	lcl|KQ995671.1_mrna_12435	lcl|KV008815.1_mrna_28937	lcl|KV010635.1_mrna_31485	lcl|KV014884.1_mrna_37344	lcl|KV009380.1_mrna_29454	lcl|KQ993790.1_mrna_9902		lcl|KQ992603.1_mrna_8871	lcl|KQ988202.1_mrna_2452						lcl|KV014894.1_mrna_37416
lcl|KQ989519.1_mrna_4294	lcl|KQ999307.1_mrna_16794	lcl|KV014884.1_mrna_37329	lcl|KV020337.1_mrna_44227	lcl|KV010625.1_mrna_31278	lcl|KQ986815.1_mrna_619	lcl|KV016671.1_mrna_39260		lcl|KQ987269.1_mrna_1179	BGI_novel_G000336						lcl|KQ988199.1_mrna_2383
lcl|KV017508.1_mrna_40676	lcl|KV019564.1_mrna_42692	lcl|KV006337.1_mrna_25891	lcl|KQ999284.1_mrna_16602	lcl|KQ996118.1_mrna_13403	lcl|KQ997030.1_mrna_14473	lcl|KV016671.1_mrna_39253		lcl|KV014876.1_mrna_37016	lcl|KV006333.1_mrna_25691						lcl|KV006960.1_mrna_26798
lcl|KV008237.1_mrna_28263	lcl|KV020540.1_mrna_44374	lcl|KQ995661.1_mrna_12376	lcl|KV015600.1_mrna_38229	lcl|KV003914.1_mrna_22565	lcl|KV014928.1_mrna_37671	lcl|KV011149.1_mrna_32059		lcl|KV007465.1_mrna_27337	lcl|KV014110.1_mrna_36087						lcl|KQ987224.1_mrna_882
lcl|KQ988437.1_mrna_2983	lcl|KQ988223.1_mrna_2655	lcl|KV000552.1_mrna_18724	lcl|KQ993828.1_mrna_10160	BGI_novel_G000203	lcl|KQ999308.1_mrna_16824	lcl|KV006889.1_mrna_26532		lcl|KQ998209.1_mrna_15773	BGI_novel_G000504						lcl|KV000872.1_mrna_18915
lcl|KV003144.1_mrna_21466	lcl|KV014884.1_mrna_37353	lcl|KV017166.1_mrna_39852	lcl|KQ992573.1_mrna_8818	lcl|KV004676.1_mrna_23537	lcl|KV003147.1_mrna_21553	lcl|KQ991595.1_mrna_7239		lcl|KV016225.1_mrna_38696	BGI_novel_G000710						lcl|KQ999284.1_mrna_16602
lcl|KQ999018.1_mrna_16328	lcl|KQ999303.1_mrna_16702	lcl|KV013329.1_mrna_34875	lcl|KV011788.1_mrna_32739	lcl|KV000901.1_mrna_19171	lcl|KQ989519.1_mrna_4251	lcl|KV019041.1_mrna_42260		lcl|KV005005.1_mrna_23754	lcl|KV019628.1_mrna_43079						lcl|KQ999955.1_mrna_18325
lcl|KQ990531.1_mrna_5693	lcl|KQ992983.1_mrna_9102	lcl|KV001293.1_mrna_19610	lcl|KQ995468.1_mrna_12228	lcl|KV014852.1_mrna_36954	lcl|KV010626.1_mrna_31329	lcl|KV015630.1_mrna_38335		lcl|KV006436.1_mrna_26267	lcl|KV010635.1_mrna_31469						lcl|KV019588.1_mrna_42823
lcl|KV006333.1_mrna_25662	lcl|KV008791.1_mrna_28873	lcl|KV015751.1_mrna_38496	lcl|KQ986826.1_mrna_684	lcl|KV016696.1_mrna_39408	lcl|KV009368.1_mrna_29362	lcl|KQ999839.1_mrna_17746		lcl|KQ987283.1_mrna_1356	lcl|KV018098.1_mrna_41043						lcl|KQ995347.1_mrna_11871
lcl|KV003966.1_mrna_22873	lcl|KQ995410.1_mrna_12140	lcl|KV006334.1_mrna_25773	lcl|KV019049.1_mrna_42377	lcl|KQ986333.1_mrna_7	lcl|KQ997540.1_mrna_14736	lcl|KV014877.1_mrna_37065		lcl|KQ999417.1_mrna_17232	lcl|KQ993004.1_mrna_9234						lcl|KQ987720.1_mrna_1778
lcl|KQ992415.1_mrna_8394	lcl|KQ995309.1_mrna_11706	lcl|KQ995674.1_mrna_12451	lcl|KQ992321.1_mrna_7922	lcl|KQ998959.1_mrna_16059	lcl|KQ986804.1_mrna_555	lcl|KV016671.1_mrna_39263		lcl|KV000901.1_mrna_19154	BGI_novel_G001842						lcl|KQ995304.1_mrna_11639
lcl|KQ997874.1_mrna_15112	lcl|KV009364.1_mrna_29305	lcl|KQ987269.1_mrna_1157	lcl|KV005015.1_mrna_23864	lcl|KQ998113.1_mrna_15392	lcl|KV010001.1_mrna_30037	lcl|KV003622.1_mrna_22303		lcl|KQ988217.1_mrna_2635	lcl|KQ990517.1_mrna_5481						lcl|KV002493.1_mrna_21073
lcl|KV006337.1_mrna_25902	lcl|KQ996030.1_mrna_13217	lcl|KV011845.1_mrna_33197	lcl|KV018434.1_mrna_41462	lcl|KQ999851.1_mrna_17863	lcl|KV019564.1_mrna_42696	lcl|KV013932.1_mrna_35488		lcl|KV005699.1_mrna_25148	lcl|KV015575.1_mrna_38109						lcl|KV011788.1_mrna_32739
BGI_novel_G001169	lcl|KQ995678.1_mrna_12523	lcl|KQ995736.1_mrna_12842	lcl|KV003914.1_mrna_22637	lcl|KQ990516.1_mrna_5411	lcl|KV003151.1_mrna_21639	BGI_novel_G001351		lcl|KQ995273.1_mrna_11332	lcl|KV019136.1_mrna_42588						lcl|KQ995316.1_mrna_11729
lcl|KQ999860.1_mrna_18017	lcl|KV003144.1_mrna_21423	lcl|KV013949.1_mrna_35698	lcl|KQ991025.1_mrna_6159	lcl|KQ988415.1_mrna_2773	lcl|KV016721.1_mrna_39542	lcl|KV020111.1_mrna_43619		lcl|KV009366.1_mrna_29337	lcl|KV003961.1_mrna_22850						lcl|KQ995246.1_mrna_11223
lcl|KQ988199.1_mrna_2364	lcl|KV014357.1_mrna_36252	lcl|KV019049.1_mrna_42362	lcl|KV016229.1_mrna_38771	lcl|KQ999914.1_mrna_18250	lcl|KV012500.1_mrna_33977	BGI_novel_G000808		lcl|KV000866.1_mrna_18880	lcl|KQ989535.1_mrna_4482						lcl|KV018098.1_mrna_41132
lcl|KV019680.1_mrna_43202	lcl|KV001292.1_mrna_19603	BGI_novel_G001114	lcl|KV002472.1_mrna_20932	lcl|KQ999839.1_mrna_17815	lcl|KQ999406.1_mrna_17155	lcl|KV005033.1_mrna_24251		lcl|KV013071.1_mrna_34821	lcl|KV003152.1_mrna_21686						lcl|KV007458.1_mrna_27126
BGI_novel_G001618	lcl|KV010000.1_mrna_29892	lcl|KQ987266.1_mrna_1112	lcl|KQ993075.1_mrna_9514	lcl|KQ995303.1_mrna_11609	lcl|KV012008.1_mrna_33699	lcl|KQ993041.1_mrna_9379		BGI_novel_G000154	lcl|KV019044.1_mrna_42266						lcl|KQ994515.1_mrna_10835
lcl|KV001815.1_mrna_20318	lcl|KQ998982.1_mrna_16213	lcl|KV018673.1_mrna_42144	lcl|KQ999417.1_mrna_17238	lcl|KV016225.1_mrna_38663	lcl|KV013947.1_mrna_35680	lcl|KV003326.1_mrna_22201		lcl|KV014879.1_mrna_37172	lcl|KV004990.1_mrna_23694						lcl|KV012841.1_mrna_34612
BGI_novel_G001332	lcl|KV017184.1_mrna_39962	lcl|KV018443.1_mrna_41538	lcl|KV017433.1_mrna_40297	lcl|KV009368.1_mrna_29366	lcl|KV017433.1_mrna_40310	lcl|KQ996030.1_mrna_13178		lcl|KV014882.1_mrna_37257	lcl|KV012839.1_mrna_34568						BGI_novel_G002156
lcl|KQ991552.1_mrna_6881	lcl|KV005921.1_mrna_25533	lcl|KQ999839.1_mrna_17806	lcl|KQ999348.1_mrna_16974	lcl|KV016685.1_mrna_39303	lcl|KV020144.1_mrna_43867	lcl|KV010000.1_mrna_29942		lcl|KQ987269.1_mrna_1186	lcl|KV015567.1_mrna_38050						lcl|KV010638.1_mrna_31527
lcl|KQ987269.1_mrna_1196	lcl|KV017478.1_mrna_40536	lcl|KV009380.1_mrna_29470	lcl|KV011866.1_mrna_33299	lcl|KV020140.1_mrna_43835	lcl|KV015066.1_mrna_37944	lcl|KQ995265.1_mrna_11298		BGI_novel_G000229	lcl|KV005131.1_mrna_24592						lcl|KV010210.1_mrna_30847
lcl|KV003874.1_mrna_22340	lcl|KV024116.1_mrna_44924	lcl|KV017643.1_mrna_40894	lcl|KQ989519.1_mrna_4270	lcl|KV016685.1_mrna_39280	lcl|KV012839.1_mrna_34560	lcl|KQ989065.1_mrna_3903		lcl|KV009364.1_mrna_29324	BGI_novel_G001528						lcl|KQ987720.1_mrna_1779
lcl|KV006334.1_mrna_25800	lcl|KV011838.1_mrna_33147	lcl|KV020109.1_mrna_43581	lcl|KQ986637.1_mrna_247	lcl|KQ999821.1_mrna_17665	lcl|KV013932.1_mrna_35539	lcl|KV020320.1_mrna_44213		lcl|KV000901.1_mrna_19172	lcl|KQ997540.1_mrna_14774						lcl|KV003905.1_mrna_22511
lcl|KV010452.1_mrna_31178	lcl|KV013359.1_mrna_34974	lcl|KV006970.1_mrna_26833	BGI_novel_G002182	lcl|KV009364.1_mrna_29183	lcl|KQ997520.1_mrna_14669	lcl|KV000476.1_mrna_18590		lcl|KQ990520.1_mrna_5587	lcl|KV019034.1_mrna_42204						lcl|KV010001.1_mrna_30023
BGI_novel_G000480	lcl|KV010005.1_mrna_30060	lcl|KQ999307.1_mrna_16759	lcl|KV020144.1_mrna_43868	BGI_novel_G001180	lcl|KQ990517.1_mrna_5499	lcl|KQ991027.1_mrna_6179		lcl|KQ987768.1_mrna_2003	BGI_novel_G000162						lcl|KV011785.1_mrna_32683
lcl|KQ995686.1_mrna_12580	lcl|KQ991570.1_mrna_7074	lcl|KQ995304.1_mrna_11658	lcl|KV016222.1_mrna_38576	lcl|KQ996417.1_mrna_13670	lcl|KQ996030.1_mrna_13223	lcl|KQ995689.1_mrna_12623		lcl|KV020132.1_mrna_43758	lcl|KV008237.1_mrna_28258						lcl|KV130357.1_mrna_46622
lcl|KV018098.1_mrna_41064	lcl|KQ987283.1_mrna_1359	lcl|KV020135.1_mrna_43822	lcl|KV005035.1_mrna_24265	lcl|KQ992421.1_mrna_8404	lcl|KV003144.1_mrna_21445	lcl|KV014396.1_mrna_36539		lcl|KQ993900.1_mrna_10477	lcl|KV018434.1_mrna_41459						lcl|KQ988427.1_mrna_2876
BGI_novel_G000292	lcl|KV010635.1_mrna_31367	lcl|KQ995304.1_mrna_11673	lcl|KQ986837.1_mrna_710	lcl|KQ993790.1_mrna_9837	lcl|KQ999895.1_mrna_18177	lcl|KQ987269.1_mrna_1279		lcl|KV004986.1_mrna_23643	lcl|KQ987305.1_mrna_1460						lcl|KQ988459.1_mrna_3111
lcl|KQ986837.1_mrna_710	lcl|KV003883.1_mrna_22383	lcl|KV019630.1_mrna_43089	lcl|KV007509.1_mrna_27454	lcl|KV020444.1_mrna_44317	lcl|KV013340.1_mrna_34922	lcl|KQ993869.1_mrna_10444		lcl|KV010623.1_mrna_31222	lcl|KQ999880.1_mrna_18114						lcl|KV006883.1_mrna_26420
lcl|KQ990063.1_mrna_4942	lcl|KV005055.1_mrna_24364	BGI_novel_G000449	lcl|KV019045.1_mrna_42318	lcl|KQ999857.1_mrna_17998	lcl|KQ986752.1_mrna_337	BGI_novel_G001614		lcl|KV003874.1_mrna_22327	lcl|KV014852.1_mrna_36940						lcl|KV003914.1_mrna_22637
lcl|KV004599.1_mrna_23435	lcl|KQ993856.1_mrna_10361	lcl|KQ999307.1_mrna_16776	lcl|KV016325.1_mrna_39138	lcl|KV014882.1_mrna_37258	lcl|KV012039.1_mrna_33736	lcl|KV007509.1_mrna_27467		lcl|KQ986763.1_mrna_388	lcl|KV020109.1_mrna_43587						lcl|KV015575.1_mrna_38108
lcl|KQ993830.1_mrna_10202	lcl|KV004640.1_mrna_23506	lcl|KV010132.1_mrna_30400	lcl|KQ995716.1_mrna_12748	lcl|KQ991802.1_mrna_7541	lcl|KQ996399.1_mrna_13532	lcl|KQ996981.1_mrna_14331		lcl|KV012839.1_mrna_34559	lcl|KV011186.1_mrna_32194						lcl|KV003152.1_mrna_21707
lcl|KV000878.1_mrna_18978	lcl|KQ997520.1_mrna_14656	lcl|KQ991584.1_mrna_7185	lcl|KV018098.1_mrna_41120	lcl|KV010149.1_mrna_30511	lcl|KV014877.1_mrna_37134	lcl|KV005017.1_mrna_23965		lcl|KV019049.1_mrna_42386	lcl|KQ995297.1_mrna_11428						lcl|KQ997544.1_mrna_14793
lcl|KV018098.1_mrna_41118	lcl|KQ990066.1_mrna_5006	lcl|KV003883.1_mrna_22375	lcl|KV002488.1_mrna_21038	lcl|KQ998140.1_mrna_15540	lcl|KV015569.1_mrna_38065	BGI_novel_G000217		lcl|KV017482.1_mrna_40579	lcl|KV001989.1_mrna_20560						lcl|KV012822.1_mrna_34449
lcl|KQ988202.1_mrna_2435	lcl|KV014882.1_mrna_37257	lcl|KV005644.1_mrna_24787	lcl|KV007463.1_mrna_27236	lcl|KV008753.1_mrna_28773	lcl|KQ995684.1_mrna_12564	lcl|KQ990500.1_mrna_5398		lcl|KV000543.1_mrna_18714	lcl|KV005017.1_mrna_24118						lcl|KV011879.1_mrna_33426
lcl|KV017149.1_mrna_39799	BGI_novel_G001114	lcl|KQ987298.1_mrna_1430	lcl|KQ987269.1_mrna_1291	lcl|KV010646.1_mrna_31580	lcl|KV006334.1_mrna_25737	lcl|KQ997030.1_mrna_14476		lcl|KQ988202.1_mrna_2502	lcl|KV016685.1_mrna_39293						lcl|KQ993813.1_mrna_10077
lcl|KV007749.1_mrna_27761	lcl|KQ996030.1_mrna_13167	lcl|KV003152.1_mrna_21664	BGI_novel_G000449	lcl|KV014362.1_mrna_36310	lcl|KV019586.1_mrna_42787	lcl|KV014943.1_mrna_37725		lcl|KQ992512.1_mrna_8566	lcl|KV012500.1_mrna_33981						lcl|KQ996029.1_mrna_13141
lcl|KQ990063.1_mrna_4923	lcl|KQ995386.1_mrna_12084	lcl|KQ986333.1_mrna_19	lcl|KV010646.1_mrna_31583	BGI_novel_G000363	lcl|KV014362.1_mrna_36324	lcl|KQ990599.1_mrna_5939		lcl|KV000740.1_mrna_18815	lcl|KV019580.1_mrna_42751						lcl|KQ987390.1_mrna_1605
lcl|KQ989576.1_mrna_4644	lcl|KV017624.1_mrna_40880	lcl|KQ998208.1_mrna_15703	lcl|KV014362.1_mrna_36318	lcl|KV011469.1_mrna_32596	lcl|KV003997.1_mrna_22944	BGI_novel_G001521		lcl|KQ987247.1_mrna_1005	lcl|KV003144.1_mrna_21450						lcl|KQ986333.1_mrna_47
lcl|KV005055.1_mrna_24364	lcl|KQ999384.1_mrna_17064	lcl|KV005017.1_mrna_24117	lcl|KQ995661.1_mrna_12308	lcl|KV016275.1_mrna_38988	lcl|KQ993789.1_mrna_9771	lcl|KV014876.1_mrna_37017		lcl|KV009357.1_mrna_29117	lcl|KV004558.1_mrna_23313						lcl|KV017149.1_mrna_39829
lcl|KV010146.1_mrna_30477	lcl|KQ986804.1_mrna_528	lcl|KV000469.1_mrna_18578	lcl|KQ987226.1_mrna_942	lcl|KQ988202.1_mrna_2562	lcl|KV014359.1_mrna_36282	lcl|KQ990571.1_mrna_5855		lcl|KV014877.1_mrna_37120	lcl|KV010646.1_mrna_31589						lcl|KV006353.1_mrna_26071
lcl|KV013984.1_mrna_35869	lcl|KQ999307.1_mrna_16796	lcl|KV014877.1_mrna_37104	lcl|KV014489.1_mrna_36806	lcl|KV012557.1_mrna_34190	lcl|KV018098.1_mrna_41083	lcl|KV020238.1_mrna_44131		lcl|KV005017.1_mrna_23996	lcl|KV001357.1_mrna_19825						lcl|KQ989519.1_mrna_4263
lcl|KV009364.1_mrna_29314	lcl|KV015641.1_mrna_38359	lcl|KQ987245.1_mrna_986	lcl|KQ999821.1_mrna_17659	lcl|KV012500.1_mrna_33989	lcl|KV009364.1_mrna_29273	BGI_novel_G001503		lcl|KQ992983.1_mrna_9092	lcl|KV011298.1_mrna_32499						lcl|KV010338.1_mrna_31120
lcl|KQ996417.1_mrna_13645	lcl|KQ999018.1_mrna_16327	lcl|KV002481.1_mrna_21016	lcl|KV020475.1_mrna_44343	lcl|KV003874.1_mrna_22341	lcl|KV013700.1_mrna_35466	BGI_novel_G001502		lcl|KV011838.1_mrna_33149	lcl|KQ998982.1_mrna_16216						lcl|KQ992404.1_mrna_8368
lcl|KV005017.1_mrna_24092	lcl|KQ988979.1_mrna_3545	lcl|KV005017.1_mrna_24114	lcl|KV021349.1_mrna_44631	lcl|KV018467.1_mrna_41799	lcl|KV006337.1_mrna_25951	lcl|KV011838.1_mrna_33070		lcl|KQ990066.1_mrna_5087	lcl|KV020317.1_mrna_44210						lcl|KV003151.1_mrna_21622
lcl|KV010646.1_mrna_31582	lcl|KQ988199.1_mrna_2379	lcl|KQ988979.1_mrna_3565	lcl|KQ988996.1_mrna_3619	lcl|KQ999046.1_mrna_16391	lcl|KV013932.1_mrna_35498	lcl|KV010626.1_mrna_31308		lcl|KV014879.1_mrna_37177	lcl|KQ991027.1_mrna_6172						lcl|KQ992663.1_mrna_8937
lcl|KV001365.1_mrna_19837	lcl|KQ999102.1_mrna_16497	lcl|KV014365.1_mrna_36354	lcl|KQ992022.1_mrna_7721	lcl|KV007509.1_mrna_27452	lcl|KQ993813.1_mrna_10078	lcl|KV010627.1_mrna_31333		lcl|KV001970.1_mrna_20486	lcl|KV014110.1_mrna_36140						lcl|KV018098.1_mrna_41120
lcl|KV011838.1_mrna_33078	lcl|KV000552.1_mrna_18724	lcl|KQ988979.1_mrna_3544	lcl|KQ987226.1_mrna_911	lcl|KV005002.1_mrna_23717	lcl|KV014367.1_mrna_36399	lcl|KQ988199.1_mrna_2372		lcl|KQ993856.1_mrna_10346	lcl|KV016696.1_mrna_39425						lcl|KV025427.1_mrna_45024
lcl|KV000896.1_mrna_19062	lcl|KQ989058.1_mrna_3876	lcl|KV005645.1_mrna_24848	lcl|KV006883.1_mrna_26477	lcl|KQ989012.1_mrna_3726	lcl|KQ999906.1_mrna_18217	lcl|KV005758.1_mrna_25323		lcl|KV020346.1_mrna_44235	lcl|KQ989013.1_mrna_3736						lcl|KV000856.1_mrna_18859
lcl|KV016770.1_mrna_39647	lcl|KQ993851.1_mrna_10292	BGI_novel_G000580	lcl|KQ987224.1_mrna_884	lcl|KV018098.1_mrna_41000	lcl|KQ987249.1_mrna_1028	lcl|KV005644.1_mrna_24840		lcl|KV000900.1_mrna_19132	lcl|KQ992389.1_mrna_8322						lcl|KV005011.1_mrna_23820
lcl|KV018098.1_mrna_41106	lcl|KV003144.1_mrna_21413	lcl|KQ997936.1_mrna_15155	lcl|KV014894.1_mrna_37416	lcl|KQ987269.1_mrna_1231	lcl|KV012487.1_mrna_33846	lcl|KV003165.1_mrna_21793		lcl|KQ998950.1_mrna_16016	lcl|KV014967.1_mrna_37762						lcl|KV014110.1_mrna_36100
lcl|KQ988342.1_mrna_2704	lcl|KV012839.1_mrna_34537	lcl|KV010132.1_mrna_30394	lcl|KV013947.1_mrna_35652	BGI_novel_G001036	lcl|KV011149.1_mrna_32061	lcl|KV010265.1_mrna_30985		lcl|KQ991163.1_mrna_6720	lcl|KV010623.1_mrna_31254						lcl|KV010635.1_mrna_31445
lcl|KQ991163.1_mrna_6696	lcl|KQ991968.1_mrna_7684	lcl|KV003152.1_mrna_21704	BGI_novel_G000599	lcl|KV016695.1_mrna_39356	lcl|KQ999865.1_mrna_18048	lcl|KV011813.1_mrna_32960		lcl|KV006883.1_mrna_26421	lcl|KV011788.1_mrna_32723						lcl|KV005689.1_mrna_25100
lcl|KV003144.1_mrna_21483	lcl|KQ993858.1_mrna_10392	lcl|KQ987726.1_mrna_1798	lcl|KQ987274.1_mrna_1324	lcl|KV003899.1_mrna_22466	lcl|KV013947.1_mrna_35684	lcl|KQ995675.1_mrna_12487		lcl|KV010657.1_mrna_31683	lcl|KV005017.1_mrna_24125						lcl|KQ988189.1_mrna_2308
lcl|KV017149.1_mrna_39778	lcl|KV014880.1_mrna_37217	lcl|KV006897.1_mrna_26582	lcl|KV014879.1_mrna_37168	lcl|KV013947.1_mrna_35635	lcl|KV014921.1_mrna_37614	lcl|KQ995303.1_mrna_11528		lcl|KV005017.1_mrna_23964	lcl|KQ991604.1_mrna_7314						lcl|KQ988979.1_mrna_3582
lcl|KV014884.1_mrna_37359	lcl|KV003144.1_mrna_21495	lcl|KV006349.1_mrna_26035	lcl|KV014110.1_mrna_36106	lcl|KQ991616.1_mrna_7353	lcl|KQ987269.1_mrna_1262	BGI_novel_G002367		lcl|KV017184.1_mrna_39955	BGI_novel_G000147						lcl|KQ989519.1_mrna_4259
lcl|KV001286.1_mrna_19571	lcl|KQ995303.1_mrna_11576	lcl|KV012039.1_mrna_33728	lcl|KV000740.1_mrna_18809	lcl|KQ991609.1_mrna_7327	lcl|KV008237.1_mrna_28290	BGI_novel_G001908		lcl|KQ995675.1_mrna_12473	lcl|KV014882.1_mrna_37280						lcl|KV007774.1_mrna_27903
lcl|KQ996417.1_mrna_13654	lcl|KV020109.1_mrna_43583	lcl|KV001717.1_mrna_19980	lcl|KQ991027.1_mrna_6228	BGI_novel_G000977	lcl|KV005706.1_mrna_25172	lcl|KV000914.1_mrna_19224		lcl|KV004986.1_mrna_23635	lcl|KQ995672.1_mrna_12440						lcl|KQ990206.1_mrna_5317
lcl|KV014357.1_mrna_36251	lcl|KV013608.1_mrna_35433	lcl|KV013329.1_mrna_34874	lcl|KQ986804.1_mrna_553	lcl|KQ996030.1_mrna_13234	lcl|KV014357.1_mrna_36262	lcl|KQ988979.1_mrna_3537		lcl|KQ988202.1_mrna_2503	lcl|KQ995675.1_mrna_12478						lcl|KQ987754.1_mrna_1945
lcl|KQ999021.1_mrna_16334	lcl|KV014110.1_mrna_36093	lcl|KV006349.1_mrna_26029	lcl|KV010001.1_mrna_30023	lcl|KV009364.1_mrna_29202	lcl|KV011797.1_mrna_32897	lcl|KV010302.1_mrna_31060		lcl|KV010646.1_mrna_31638	lcl|KV016225.1_mrna_38623						lcl|KV006334.1_mrna_25719
lcl|KV011785.1_mrna_32695	lcl|KQ999418.1_mrna_17259	lcl|KV014852.1_mrna_36925	lcl|KV019597.1_mrna_42921	lcl|KV009364.1_mrna_29312	lcl|KV014884.1_mrna_37332	lcl|KQ999084.1_mrna_16458		lcl|KV014936.1_mrna_37704	lcl|KV003924.1_mrna_22693						lcl|KQ986333.1_mrna_25
lcl|KV016294.1_mrna_39050	lcl|KQ996414.1_mrna_13597	lcl|KV005005.1_mrna_23742	lcl|KQ987269.1_mrna_1155	BGI_novel_G000142	lcl|KV000866.1_mrna_18907	lcl|KV016225.1_mrna_38650		lcl|KQ988441.1_mrna_3001	lcl|KV011158.1_mrna_32070						lcl|KQ988996.1_mrna_3640
lcl|KV000461.1_mrna_18546	lcl|KV018098.1_mrna_41103	lcl|KV000856.1_mrna_18867	lcl|KQ988202.1_mrna_2421	lcl|KQ989571.1_mrna_4627	lcl|KQ989576.1_mrna_4649	lcl|KV003144.1_mrna_21455		lcl|KV003147.1_mrna_21577	lcl|KV010000.1_mrna_29929						lcl|KV003914.1_mrna_22630
lcl|KV012839.1_mrna_34551	lcl|KQ988199.1_mrna_2391	BGI_novel_G001816	lcl|KQ989519.1_mrna_4259	lcl|KQ988230.1_mrna_2657	lcl|KQ996425.1_mrna_13726	lcl|KQ999837.1_mrna_17708		lcl|KV010000.1_mrna_29962	lcl|KQ990517.1_mrna_5468						lcl|KQ987736.1_mrna_1839
lcl|KV007458.1_mrna_27170	lcl|KQ986333.1_mrna_14	lcl|KQ994592.1_mrna_11021	lcl|KV003189.1_mrna_21944	lcl|KQ992510.1_mrna_8561	lcl|KQ993804.1_mrna_9977	lcl|KV007509.1_mrna_27441		lcl|KV008273.1_mrna_28364	lcl|KQ995351.1_mrna_11927						BGI_novel_G002182
lcl|KV003144.1_mrna_21469	lcl|KV014877.1_mrna_37080	lcl|KV003914.1_mrna_22573	lcl|KV011783.1_mrna_32629	lcl|KQ991907.1_mrna_7592	lcl|KQ998738.1_mrna_15941	BGI_novel_G001888		lcl|KV021992.1_mrna_44745	lcl|KV005005.1_mrna_23797						lcl|KQ986804.1_mrna_550
lcl|KQ990066.1_mrna_5051	lcl|KQ995303.1_mrna_11569	lcl|KV019580.1_mrna_42738	lcl|KQ996417.1_mrna_13643	lcl|KV015596.1_mrna_38202	lcl|KQ987269.1_mrna_1183	lcl|KQ996399.1_mrna_13483		lcl|KQ999307.1_mrna_16796							lcl|KV002472.1_mrna_20924
lcl|KV010052.1_mrna_30215	lcl|KV019044.1_mrna_42274	lcl|KQ996433.1_mrna_13777	BGI_novel_G001497	lcl|KV007465.1_mrna_27313	lcl|KV008289.1_mrna_28433	lcl|KV009364.1_mrna_29227		lcl|KV016685.1_mrna_39343							lcl|KQ988199.1_mrna_2396
BGI_novel_G000223	lcl|KV011895.1_mrna_33537	lcl|KQ995717.1_mrna_12755	lcl|KV006334.1_mrna_25773	lcl|KV011790.1_mrna_32796	lcl|KV006339.1_mrna_25963	lcl|KQ989023.1_mrna_3789		lcl|KV018463.1_mrna_41746							lcl|KV011224.1_mrna_32349
lcl|KV010618.1_mrna_31216	lcl|KV003914.1_mrna_22593	BGI_novel_G001168	lcl|KQ989519.1_mrna_4286	lcl|KQ992321.1_mrna_7931	lcl|KV011785.1_mrna_32674	lcl|KV005017.1_mrna_24011		lcl|KV018453.1_mrna_41677							lcl|KV001272.1_mrna_19492
lcl|KV003964.1_mrna_22863	lcl|KQ989618.1_mrna_4749	lcl|KV020362.1_mrna_44250	lcl|KV001012.1_mrna_19428	lcl|KQ995307.1_mrna_11693	lcl|KV012527.1_mrna_34111	lcl|KQ996414.1_mrna_13602		BGI_novel_G000499							lcl|KQ999464.1_mrna_17413
lcl|KV010635.1_mrna_31364	lcl|KQ992470.1_mrna_8511	lcl|KV003185.1_mrna_21919	lcl|KQ988202.1_mrna_2500	lcl|KQ995273.1_mrna_11335	lcl|KV013932.1_mrna_35549	BGI_novel_G001369		lcl|KQ990517.1_mrna_5476							lcl|KV000907.1_mrna_19200
lcl|KQ995736.1_mrna_12857	lcl|KQ999284.1_mrna_16605	lcl|KV013608.1_mrna_35435	lcl|KV009364.1_mrna_29232	lcl|KV018098.1_mrna_41134	lcl|KQ992696.1_mrna_8957	lcl|KQ987269.1_mrna_1171		lcl|KV018467.1_mrna_41797							lcl|KQ996996.1_mrna_14364
lcl|KV013392.1_mrna_35132	lcl|KV003231.1_mrna_22091	lcl|KV020109.1_mrna_43587	BGI_novel_G001845	BGI_novel_G001181	lcl|KV019564.1_mrna_42716	lcl|KQ991027.1_mrna_6169		lcl|KV006334.1_mrna_25768							lcl|KV008273.1_mrna_28374
lcl|KV016225.1_mrna_38615	lcl|KQ996029.1_mrna_13148	lcl|KV001286.1_mrna_19574	lcl|KQ988193.1_mrna_2338	lcl|KV019624.1_mrna_43067	lcl|KQ987245.1_mrna_968	lcl|KQ997030.1_mrna_14478		lcl|KV010635.1_mrna_31367							lcl|KQ988979.1_mrna_3531
BGI_novel_G000018	lcl|KQ991570.1_mrna_7092	lcl|KV019621.1_mrna_43040	lcl|KV006889.1_mrna_26543	lcl|KQ989519.1_mrna_4287	lcl|KV011879.1_mrna_33428	BGI_novel_G001360		lcl|KQ997936.1_mrna_15158							lcl|KQ986333.1_mrna_23
lcl|KQ994592.1_mrna_11021	lcl|KQ996969.1_mrna_14285	lcl|KQ986333.1_mrna_14	lcl|KV019660.1_mrna_43172	lcl|KQ995269.1_mrna_11327	lcl|KV010635.1_mrna_31373	lcl|KV005921.1_mrna_25542		lcl|KV018098.1_mrna_41113							lcl|KV016225.1_mrna_38622
lcl|KQ999821.1_mrna_17678	lcl|KQ993813.1_mrna_10062	lcl|KV014877.1_mrna_37072	lcl|KQ990519.1_mrna_5548	lcl|KQ995661.1_mrna_12341	lcl|KQ992547.1_mrna_8727	BGI_novel_G000865		lcl|KV005645.1_mrna_24906							lcl|KV020144.1_mrna_43868
lcl|KV014928.1_mrna_37665	lcl|KQ991907.1_mrna_7583	lcl|KQ987269.1_mrna_1289	lcl|KV017465.1_mrna_40462	lcl|KV010000.1_mrna_29894	lcl|KV018463.1_mrna_41753	lcl|KQ987720.1_mrna_1765		lcl|KV005018.1_mrna_24153							lcl|KV009071.1_mrna_29050
lcl|KV005033.1_mrna_24252	lcl|KV005774.1_mrna_25351	lcl|KQ986765.1_mrna_395	lcl|KQ992364.1_mrna_8215	lcl|KQ988436.1_mrna_2958	lcl|KV002490.1_mrna_21054	BGI_novel_G000638		lcl|KV008237.1_mrna_28248							lcl|KQ991968.1_mrna_7677
lcl|KV019580.1_mrna_42749	lcl|KQ998189.1_mrna_15666	lcl|KV017185.1_mrna_39980	lcl|KV011785.1_mrna_32683	lcl|KQ996125.1_mrna_13406	lcl|KQ999442.1_mrna_17343	lcl|KQ994538.1_mrna_10899		lcl|KQ986820.1_mrna_648							BGI_novel_G000139
lcl|KV007458.1_mrna_27136	lcl|KV007462.1_mrna_27233	lcl|KV014876.1_mrna_37001	lcl|KQ988193.1_mrna_2350	lcl|KV016225.1_mrna_38705	lcl|KQ996969.1_mrna_14293	lcl|KQ996399.1_mrna_13521		lcl|KQ996070.1_mrna_13322							lcl|KV011783.1_mrna_32629
lcl|KV008237.1_mrna_28237	lcl|KQ999354.1_mrna_16989	lcl|KV008540.1_mrna_28692	lcl|KV015087.1_mrna_37979	lcl|KV005041.1_mrna_24295	lcl|KV004781.1_mrna_23610	lcl|KV011158.1_mrna_32071		lcl|KQ998209.1_mrna_15719							lcl|KQ996414.1_mrna_13580
lcl|KQ992381.1_mrna_8285	lcl|KQ995736.1_mrna_12857	lcl|KV006883.1_mrna_26422	lcl|KV019709.1_mrna_43226	lcl|KV016671.1_mrna_39261	lcl|KQ990066.1_mrna_4980	lcl|KQ995262.1_mrna_11289		lcl|KV017595.1_mrna_40844							lcl|KQ992343.1_mrna_8096
lcl|KQ993805.1_mrna_9983	lcl|KQ986763.1_mrna_391	lcl|KQ991636.1_mrna_7409	lcl|KV014359.1_mrna_36280	lcl|KV011788.1_mrna_32756	lcl|KV005017.1_mrna_24079	lcl|KQ991968.1_mrna_7688		lcl|KQ995351.1_mrna_11911							lcl|KQ999821.1_mrna_17681
lcl|KV012839.1_mrna_34577	lcl|KV014909.1_mrna_37556	lcl|KV001282.1_mrna_19543	BGI_novel_G001665	lcl|KQ993830.1_mrna_10185	lcl|KQ995297.1_mrna_11431	lcl|KQ999908.1_mrna_18230		lcl|KV014365.1_mrna_36365							lcl|KV000901.1_mrna_19153
lcl|KV008291.1_mrna_28438	lcl|KV007465.1_mrna_27290	lcl|KV015567.1_mrna_38050	lcl|KV010103.1_mrna_30294	BGI_novel_G001733	lcl|KV020182.1_mrna_44018	lcl|KV012567.1_mrna_34208		lcl|KV007434.1_mrna_27009							lcl|KQ991163.1_mrna_6688
lcl|KV000140.1_mrna_18432	lcl|KV005644.1_mrna_24794	lcl|KV003924.1_mrna_22681	BGI_novel_G001505	lcl|KQ991570.1_mrna_7059	lcl|KV005017.1_mrna_24000	lcl|KV011838.1_mrna_33144		lcl|KQ995717.1_mrna_12751							lcl|KV018098.1_mrna_41042
lcl|KQ991907.1_mrna_7598	lcl|KQ992334.1_mrna_8048	lcl|KQ988493.1_mrna_3234	lcl|KQ986449.1_mrna_205	lcl|KQ987245.1_mrna_947	lcl|KV007791.1_mrna_27972	lcl|KV007090.1_mrna_26960		lcl|KQ996036.1_mrna_13260							lcl|KQ995363.1_mrna_11988
lcl|KV007488.1_mrna_27384	lcl|KQ986343.1_mrna_107	lcl|KQ995682.1_mrna_12547	lcl|KV007445.1_mrna_27030	lcl|KQ991968.1_mrna_7696	lcl|KV008470.1_mrna_28641	BGI_novel_G000656		BGI_novel_G001965							lcl|KQ995716.1_mrna_12748
lcl|KV001281.1_mrna_19541	lcl|KV010626.1_mrna_31328	lcl|KQ990517.1_mrna_5481	lcl|KQ999391.1_mrna_17097	lcl|KQ996439.1_mrna_13799	lcl|KV011837.1_mrna_33046	lcl|KQ993054.1_mrna_9420		lcl|KV017184.1_mrna_39964							lcl|KV006334.1_mrna_25717
lcl|KV014909.1_mrna_37555	lcl|KQ996509.1_mrna_14078	lcl|KV012487.1_mrna_33875	lcl|KV013463.1_mrna_35307	lcl|KQ999821.1_mrna_17661	lcl|KQ986815.1_mrna_627	lcl|KQ986820.1_mrna_645		lcl|KV016230.1_mrna_38807							lcl|KQ997619.1_mrna_14991
lcl|KV011136.1_mrna_32022	lcl|KV014876.1_mrna_37016	lcl|KV009368.1_mrna_29376	lcl|KQ996412.1_mrna_13562	lcl|KQ994741.1_mrna_11133	lcl|KV001812.1_mrna_20310	lcl|KV012816.1_mrna_34414		lcl|KQ989033.1_mrna_3821							lcl|KV019045.1_mrna_42318
lcl|KV014882.1_mrna_37271	lcl|KV010646.1_mrna_31587	lcl|KQ998965.1_mrna_16116	lcl|KV003240.1_mrna_22104	lcl|KQ999501.1_mrna_17481	lcl|KV008273.1_mrna_28367	lcl|KV005802.1_mrna_25418		lcl|KV003144.1_mrna_21415							lcl|KV016693.1_mrna_39350
lcl|KQ988202.1_mrna_2525	lcl|KV005094.1_mrna_24514	lcl|KV019564.1_mrna_42700	lcl|KQ990519.1_mrna_5562	lcl|KV005018.1_mrna_24155	lcl|KQ999821.1_mrna_17657	lcl|KQ987224.1_mrna_874		lcl|KV003914.1_mrna_22607							lcl|KQ987738.1_mrna_1866
lcl|KQ996030.1_mrna_13158	lcl|KV006939.1_mrna_26733	lcl|KQ986804.1_mrna_562	lcl|KQ991955.1_mrna_7643	lcl|KQ999068.1_mrna_16430	lcl|KQ992632.1_mrna_8914	lcl|KV014362.1_mrna_36321		lcl|KV006333.1_mrna_25705							lcl|KV006337.1_mrna_25908
lcl|KV014367.1_mrna_36395	lcl|KV019044.1_mrna_42295	lcl|KV002463.1_mrna_20845	lcl|KQ995303.1_mrna_11531	lcl|KV010624.1_mrna_31259	lcl|KV010001.1_mrna_30008	lcl|KQ995255.1_mrna_11270		lcl|KQ988193.1_mrna_2344							lcl|KQ999307.1_mrna_16790
lcl|KV011136.1_mrna_32032	lcl|KQ997540.1_mrna_14750	lcl|KQ988436.1_mrna_2967	lcl|KQ990520.1_mrna_5617	lcl|KV004698.1_mrna_23548	lcl|KQ992353.1_mrna_8159	lcl|KV005005.1_mrna_23770		lcl|KV007463.1_mrna_27242							lcl|KQ990584.1_mrna_5893
lcl|KQ995695.1_mrna_12667	lcl|KV002480.1_mrna_20994	lcl|KQ992096.1_mrna_7830	lcl|KQ995717.1_mrna_12755	lcl|KV019564.1_mrna_42728	lcl|KV010684.1_mrna_31746	BGI_novel_G001569		lcl|KQ989107.1_mrna_4011							lcl|KQ991691.1_mrna_7462
lcl|KV003144.1_mrna_21418	lcl|KQ990088.1_mrna_5148	lcl|KQ989077.1_mrna_3959	lcl|KV016230.1_mrna_38784	lcl|KV006334.1_mrna_25772	lcl|KQ991968.1_mrna_7685	lcl|KV010646.1_mrna_31572		lcl|KV010000.1_mrna_29973							lcl|KQ999839.1_mrna_17768
lcl|KV014479.1_mrna_36784	lcl|KV019603.1_mrna_42968	lcl|KV015615.1_mrna_38285	lcl|KQ991572.1_mrna_7135	lcl|KQ999417.1_mrna_17246	lcl|KQ995303.1_mrna_11506	lcl|KV016225.1_mrna_38673		lcl|KV001990.1_mrna_20574							lcl|KQ989535.1_mrna_4474
lcl|KV019044.1_mrna_42295	lcl|KV006334.1_mrna_25793	BGI_novel_G001144	lcl|KV003883.1_mrna_22343	lcl|KV019608.1_mrna_42991	lcl|KV006333.1_mrna_25702	lcl|KV003899.1_mrna_22464		lcl|KV013458.1_mrna_35304							lcl|KV007759.1_mrna_27838
lcl|KV003152.1_mrna_21711	lcl|KV011136.1_mrna_32037	lcl|KQ988193.1_mrna_2351	lcl|KV005017.1_mrna_24106	lcl|KV012487.1_mrna_33840	lcl|KQ998231.1_mrna_15802	lcl|KV014967.1_mrna_37760		lcl|KV003147.1_mrna_21573							lcl|KQ999846.1_mrna_17858
lcl|KV018491.1_mrna_41871	lcl|KQ995661.1_mrna_12313	lcl|KV003899.1_mrna_22448	lcl|KV013340.1_mrna_34914	lcl|KV007759.1_mrna_27818	lcl|KQ993790.1_mrna_9834	lcl|KV006334.1_mrna_25766		lcl|KV001722.1_mrna_20014							lcl|KV007458.1_mrna_27158
lcl|KV010132.1_mrna_30426	lcl|KV018450.1_mrna_41626	lcl|KV017433.1_mrna_40306	lcl|KQ993790.1_mrna_9861	lcl|KQ991729.1_mrna_7479	lcl|KV007509.1_mrna_27428	lcl|KV020270.1_mrna_44179		lcl|KQ988427.1_mrna_2867							lcl|KQ999033.1_mrna_16366
lcl|KV020119.1_mrna_43678	lcl|KV011162.1_mrna_32112	lcl|KV001317.1_mrna_19712	lcl|KQ991027.1_mrna_6184	BGI_novel_G000494	lcl|KQ993055.1_mrna_9437	lcl|KV010760.1_mrna_31904		lcl|KV006333.1_mrna_25650							lcl|KQ991570.1_mrna_7058
lcl|KV011161.1_mrna_32087	lcl|KQ997936.1_mrna_15152	lcl|KV020332.1_mrna_44222	lcl|KQ988996.1_mrna_3640	lcl|KV004738.1_mrna_23586	lcl|KV000974.1_mrna_19389	lcl|KQ992535.1_mrna_8690		lcl|KV011788.1_mrna_32714							lcl|KV017481.1_mrna_40563
lcl|KV011224.1_mrna_32354	lcl|KQ989079.1_mrna_3963	lcl|KV020111.1_mrna_43612	lcl|KV014454.1_mrna_36725	lcl|KV016294.1_mrna_39046	lcl|KV020146.1_mrna_43871	BGI_novel_G000968		lcl|KV014882.1_mrna_37254							lcl|KQ992321.1_mrna_7921
lcl|KV012567.1_mrna_34209	lcl|KV011866.1_mrna_33304	BGI_novel_G001548	lcl|KQ988234.1_mrna_2668	lcl|KV006349.1_mrna_26039	lcl|KV020181.1_mrna_44012	BGI_novel_G001452		lcl|KV015623.1_mrna_38320							lcl|KV019044.1_mrna_42301
lcl|KV003145.1_mrna_21527	lcl|KQ999839.1_mrna_17764	lcl|KQ999391.1_mrna_17089	lcl|KV005017.1_mrna_24033	lcl|KV010635.1_mrna_31478	lcl|KQ990066.1_mrna_5014	BGI_novel_G001172		lcl|KV019034.1_mrna_42208							lcl|KV010000.1_mrna_29954
lcl|KQ995242.1_mrna_11176	lcl|KQ994525.1_mrna_10876	lcl|KQ986815.1_mrna_623	lcl|KQ989519.1_mrna_4330	lcl|KQ990517.1_mrna_5496	lcl|KV014884.1_mrna_37340	lcl|KV003883.1_mrna_22391		lcl|KV007458.1_mrna_27213
lcl|KQ991027.1_mrna_6181	lcl|KV005017.1_mrna_23987	lcl|KV012821.1_mrna_34438	lcl|KQ986343.1_mrna_118	lcl|KQ991552.1_mrna_6894	lcl|KV003555.1_mrna_22277	lcl|KV005015.1_mrna_23896		lcl|KV019585.1_mrna_42757
BGI_novel_G001533	lcl|KQ997936.1_mrna_15193	lcl|KQ993866.1_mrna_10434	lcl|KQ991968.1_mrna_7699	lcl|KV002481.1_mrna_21012	lcl|KQ997529.1_mrna_14707	BGI_novel_G001013		lcl|KV010156.1_mrna_30552
lcl|KQ995674.1_mrna_12458	lcl|KV011806.1_mrna_32935	lcl|KQ991025.1_mrna_6154	lcl|KV010623.1_mrna_31235	lcl|KV009357.1_mrna_29109	lcl|KQ999284.1_mrna_16576	BGI_novel_G001023		lcl|KQ996429.1_mrna_13754
lcl|KQ988979.1_mrna_3590	lcl|KV019639.1_mrna_43109	BGI_novel_G000785	lcl|KQ991163.1_mrna_6623	lcl|KV008237.1_mrna_28271	lcl|KV013959.1_mrna_35758	lcl|KV017514.1_mrna_40707		lcl|KQ996462.1_mrna_13888
lcl|KQ998113.1_mrna_15351	lcl|KV013368.1_mrna_35009	lcl|KV006883.1_mrna_26416	lcl|KV013932.1_mrna_35502	lcl|KV005921.1_mrna_25561	lcl|KQ996030.1_mrna_13213	BGI_novel_G000683		lcl|KV003144.1_mrna_21468
lcl|KV018500.1_mrna_41902	lcl|KQ989525.1_mrna_4442	lcl|KV010626.1_mrna_31310	lcl|KQ990516.1_mrna_5427	lcl|KV008751.1_mrna_28743	lcl|KQ999852.1_mrna_17959	lcl|KQ995351.1_mrna_11910		lcl|KQ986333.1_mrna_34
lcl|KQ993813.1_mrna_10067	lcl|KQ993813.1_mrna_10050	lcl|KV018452.1_mrna_41661	lcl|KV003905.1_mrna_22511	lcl|KV013333.1_mrna_34906	lcl|KV002472.1_mrna_20927	BGI_novel_G000424		lcl|KQ991601.1_mrna_7282
BGI_novel_G000741	lcl|KQ987269.1_mrna_1164	lcl|KV020713.1_mrna_44437	lcl|KQ992022.1_mrna_7744	lcl|KQ988415.1_mrna_2770	lcl|KV001292.1_mrna_19602	BGI_novel_G000531		lcl|KV016685.1_mrna_39284
lcl|KQ997936.1_mrna_15143	lcl|KV003932.1_mrna_22736	lcl|KV011785.1_mrna_32654	lcl|KQ993040.1_mrna_9369	lcl|KQ990517.1_mrna_5461	lcl|KQ996030.1_mrna_13181	lcl|KV012487.1_mrna_33851		lcl|KV014877.1_mrna_37142
lcl|KQ989519.1_mrna_4260	lcl|KV005707.1_mrna_25197	lcl|KQ989535.1_mrna_4475	lcl|KQ996399.1_mrna_13535	lcl|KV012822.1_mrna_34462	lcl|KV011783.1_mrna_32627	lcl|KV016302.1_mrna_39098		lcl|KV019049.1_mrna_42350
lcl|KQ996469.1_mrna_13920	lcl|KQ991968.1_mrna_7677	lcl|KQ987247.1_mrna_1003	lcl|KV007509.1_mrna_27466	lcl|KV004986.1_mrna_23644	lcl|KV000871.1_mrna_18912	BGI_novel_G001501		lcl|KV017149.1_mrna_39830
lcl|KV011895.1_mrna_33545	lcl|KV002490.1_mrna_21055	lcl|KQ995303.1_mrna_11567	lcl|KQ999391.1_mrna_17088	lcl|KV001802.1_mrna_20286	lcl|KV005921.1_mrna_25541	lcl|KQ998106.1_mrna_15309		lcl|KV019564.1_mrna_42713
lcl|KQ998950.1_mrna_16020	lcl|KV013947.1_mrna_35669	lcl|KV018436.1_mrna_41485	lcl|KV008761.1_mrna_28792	BGI_novel_G000094	lcl|KV009375.1_mrna_29414	lcl|KV013932.1_mrna_35509		lcl|KV001990.1_mrna_20572
lcl|KV007509.1_mrna_27473	lcl|KQ993856.1_mrna_10373	lcl|KQ992022.1_mrna_7730	lcl|KQ990066.1_mrna_5043	lcl|KV014876.1_mrna_37003	lcl|KV019586.1_mrna_42768	BGI_novel_G000295		lcl|KV010110.1_mrna_30303
BGI_novel_G000891	lcl|KQ997569.1_mrna_14887	lcl|KQ990066.1_mrna_5020	lcl|KV015087.1_mrna_37978	lcl|KV011785.1_mrna_32663	lcl|KV009368.1_mrna_29350	lcl|KV007791.1_mrna_27973		lcl|KQ996429.1_mrna_13749
lcl|KQ999906.1_mrna_18207	lcl|KV012839.1_mrna_34579	lcl|KV012487.1_mrna_33836	lcl|KQ988193.1_mrna_2345	lcl|KV011136.1_mrna_32035	BGI_novel_G001042	lcl|KV017185.1_mrna_39985		lcl|KQ994472.1_mrna_10653
lcl|KQ996030.1_mrna_13169	lcl|KQ987269.1_mrna_1157	lcl|KV011791.1_mrna_32812	lcl|KQ987754.1_mrna_1945	lcl|KV006333.1_mrna_25703	lcl|KV009357.1_mrna_29087			lcl|KQ999853.1_mrna_17961
lcl|KV014877.1_mrna_37045	lcl|KQ993858.1_mrna_10391	lcl|KV006333.1_mrna_25691	lcl|KQ992178.1_mrna_7849	lcl|KQ986745.1_mrna_296	lcl|KQ990559.1_mrna_5804			lcl|KQ995246.1_mrna_11237
lcl|KV016275.1_mrna_38987	lcl|KV003896.1_mrna_22416	lcl|KQ995736.1_mrna_12840	lcl|KQ995351.1_mrna_11902	lcl|KV005683.1_mrna_25072	lcl|KV017482.1_mrna_40576			lcl|KV018456.1_mrna_41707
lcl|KV006333.1_mrna_25668	lcl|KQ999306.1_mrna_16735	lcl|KQ998185.1_mrna_15654	lcl|KV011785.1_mrna_32660	lcl|KQ995283.1_mrna_11384	lcl|KQ988996.1_mrna_3629			lcl|KV005005.1_mrna_23768
lcl|KV019034.1_mrna_42235	lcl|KQ999284.1_mrna_16602	lcl|KV018163.1_mrna_41310	lcl|KV007465.1_mrna_27318	lcl|KQ993041.1_mrna_9376	lcl|KQ994471.1_mrna_10632			lcl|KV020558.1_mrna_44389
lcl|KQ991570.1_mrna_7074	lcl|KV001281.1_mrna_19541	lcl|KV008237.1_mrna_28269	lcl|KV000876.1_mrna_18959	lcl|KV005017.1_mrna_24144	lcl|KV019044.1_mrna_42275			lcl|KV002457.1_mrna_20808
BGI_novel_G000916	lcl|KQ988189.1_mrna_2280	lcl|KV006909.1_mrna_26636	BGI_novel_G000021	lcl|KV011200.1_mrna_32273	lcl|KV009364.1_mrna_29308			lcl|KV010057.1_mrna_30226
lcl|KV003144.1_mrna_21430	lcl|KQ998138.1_mrna_15529	lcl|KQ999391.1_mrna_17086	lcl|KV012500.1_mrna_33969	lcl|KQ991968.1_mrna_7693	lcl|KV000448.1_mrna_18516			lcl|KV011895.1_mrna_33537
lcl|KV014435.1_mrna_36671	lcl|KQ991959.1_mrna_7658	lcl|KV019044.1_mrna_42284	lcl|KQ999335.1_mrna_16946	lcl|KQ996497.1_mrna_14047	lcl|KV007008.1_mrna_26898			lcl|KV012487.1_mrna_33821
lcl|KQ999837.1_mrna_17719	lcl|KV000901.1_mrna_19162	lcl|KQ995242.1_mrna_11196	lcl|KV018098.1_mrna_41132	lcl|KV016696.1_mrna_39420	lcl|KV014877.1_mrna_37083			lcl|KV010000.1_mrna_29931
lcl|KQ989564.1_mrna_4600	lcl|KQ999284.1_mrna_16604	lcl|KQ987268.1_mrna_1124	lcl|KQ992521.1_mrna_8608	lcl|KV010132.1_mrna_30427	lcl|KQ996494.1_mrna_14025			lcl|KQ999027.1_mrna_16351
lcl|KQ996424.1_mrna_13711	lcl|KQ993336.1_mrna_9690	lcl|KQ998108.1_mrna_15348	lcl|KV020126.1_mrna_43738	lcl|KQ987226.1_mrna_917	lcl|KQ989097.1_mrna_3990			lcl|KQ986804.1_mrna_531
lcl|KQ995695.1_mrna_12663	lcl|KQ995326.1_mrna_11794	lcl|KQ995351.1_mrna_11927	lcl|KQ999846.1_mrna_17858	lcl|KV014877.1_mrna_37042	lcl|KQ986804.1_mrna_554			lcl|KV007465.1_mrna_27316
lcl|KV018453.1_mrna_41667	lcl|KV014110.1_mrna_36089	lcl|KV014852.1_mrna_36940	lcl|KQ995246.1_mrna_11230	lcl|KV008752.1_mrna_28767	lcl|KQ999884.1_mrna_18141			lcl|KQ988193.1_mrna_2336
lcl|KV009364.1_mrna_29255	lcl|KQ991027.1_mrna_6229	lcl|KV014357.1_mrna_36230	lcl|KV007509.1_mrna_27492	lcl|KV010635.1_mrna_31505	lcl|KV009364.1_mrna_29306			lcl|KV012487.1_mrna_33847
lcl|KQ998209.1_mrna_15725	lcl|KV019564.1_mrna_42699	lcl|KV016222.1_mrna_38586	lcl|KQ988202.1_mrna_2530	lcl|KQ993503.1_mrna_9739	lcl|KQ996424.1_mrna_13704			lcl|KV006888.1_mrna_26529
lcl|KQ987355.1_mrna_1546	lcl|KV007756.1_mrna_27790	lcl|KV011837.1_mrna_33044	lcl|KQ992603.1_mrna_8872	lcl|KQ988437.1_mrna_2975	lcl|KQ991552.1_mrna_6897			lcl|KV013947.1_mrna_35669
lcl|KQ995695.1_mrna_12646	lcl|KV005645.1_mrna_24854	lcl|KV001976.1_mrna_20511	lcl|KQ995347.1_mrna_11870	lcl|KQ987737.1_mrna_1848	lcl|KQ995242.1_mrna_11200			lcl|KV012500.1_mrna_33995
lcl|KQ991562.1_mrna_6924	lcl|KV010000.1_mrna_29973	lcl|KV002448.1_mrna_20800	lcl|KV015577.1_mrna_38132	lcl|KV008815.1_mrna_28915	lcl|KQ989519.1_mrna_4252			lcl|KV010000.1_mrna_29956
lcl|KQ993856.1_mrna_10375	lcl|KQ989117.1_mrna_4029	lcl|KQ988427.1_mrna_2869	lcl|KV005015.1_mrna_23932	lcl|KQ993856.1_mrna_10353	lcl|KV012529.1_mrna_34121			lcl|KQ999846.1_mrna_17847
lcl|KQ992321.1_mrna_7925	lcl|KV014110.1_mrna_36144	lcl|KQ995730.1_mrna_12805	lcl|KV018463.1_mrna_41742	BGI_novel_G001509	lcl|KQ989089.1_mrna_3979			lcl|KV019588.1_mrna_42821
lcl|KV014877.1_mrna_37088	lcl|KQ987768.1_mrna_2003	lcl|KV007795.1_mrna_27984	lcl|KQ990584.1_mrna_5893	lcl|KV020129.1_mrna_43743	lcl|KQ995672.1_mrna_12450			lcl|KQ995304.1_mrna_11642
lcl|KQ990519.1_mrna_5536	lcl|KQ990658.1_mrna_6041	lcl|KQ986333.1_mrna_6	lcl|KV020143.1_mrna_43863	lcl|KQ996399.1_mrna_13509	lcl|KV014454.1_mrna_36713			lcl|KQ987245.1_mrna_966
lcl|KV018485.1_mrna_41861	lcl|KV009368.1_mrna_29376	lcl|KQ995303.1_mrna_11527	lcl|KQ995246.1_mrna_11223	lcl|KV005974.1_mrna_25584	lcl|KV005017.1_mrna_24127			lcl|KQ995661.1_mrna_12349
lcl|KV010635.1_mrna_31482	lcl|KQ999284.1_mrna_16599	lcl|KQ990519.1_mrna_5522	lcl|KV012513.1_mrna_34036	lcl|KV020473.1_mrna_44340	lcl|KQ996969.1_mrna_14294			lcl|KV008815.1_mrna_28917
lcl|KV014895.1_mrna_37441	lcl|KV018098.1_mrna_41072	lcl|KV004079.1_mrna_23080	lcl|KQ997936.1_mrna_15160	lcl|KQ996424.1_mrna_13700	lcl|KV005025.1_mrna_24215			lcl|KV006342.1_mrna_25984
lcl|KV000740.1_mrna_18808	lcl|KQ999846.1_mrna_17853	lcl|KV005131.1_mrna_24592	lcl|KQ990520.1_mrna_5608	lcl|KV010630.1_mrna_31341	lcl|KQ993135.1_mrna_9595			lcl|KV011162.1_mrna_32117
lcl|KV005017.1_mrna_24020	lcl|KQ999307.1_mrna_16760	BGI_novel_G002020	lcl|KQ991163.1_mrna_6701	lcl|KQ992387.1_mrna_8304	lcl|KV009512.1_mrna_29742			lcl|KV000866.1_mrna_18895
BGI_novel_G001056	lcl|KV003144.1_mrna_21442	BGI_novel_G001941	lcl|KQ991027.1_mrna_6219	lcl|KQ992512.1_mrna_8562	lcl|KQ999443.1_mrna_17347			lcl|KQ993790.1_mrna_9817
lcl|KQ986756.1_mrna_359	lcl|KQ988202.1_mrna_2541	lcl|KQ997540.1_mrna_14753	lcl|KQ993856.1_mrna_10381	lcl|KV011785.1_mrna_32694	lcl|KQ987777.1_mrna_2021			BGI_novel_G000388
lcl|KV002490.1_mrna_21049	lcl|KV011876.1_mrna_33398	lcl|KQ989013.1_mrna_3736	lcl|KV007759.1_mrna_27819	lcl|KV019044.1_mrna_42272	lcl|KQ990066.1_mrna_5086			lcl|KV010646.1_mrna_31622
lcl|KV010000.1_mrna_29941	lcl|KQ988451.1_mrna_3055	BGI_novel_G000091	lcl|KV021912.1_mrna_44729	lcl|KQ990177.1_mrna_5270	lcl|KV014427.1_mrna_36649			lcl|KV012487.1_mrna_33830
lcl|KV012514.1_mrna_34053	BGI_novel_G000556	lcl|KV000740.1_mrna_18802	lcl|KV016714.1_mrna_39527	BGI_novel_G000032	lcl|KQ987269.1_mrna_1192			lcl|KQ993830.1_mrna_10174
lcl|KQ995297.1_mrna_11425	lcl|KV005921.1_mrna_25527	lcl|KV001841.1_mrna_20348	lcl|KV006337.1_mrna_25905	lcl|KV013387.1_mrna_35099	lcl|KQ999284.1_mrna_16585			lcl|KQ989523.1_mrna_4399
lcl|KQ995246.1_mrna_11249	lcl|KQ999418.1_mrna_17250	lcl|KQ992022.1_mrna_7726	BGI_novel_G001589	lcl|KV007739.1_mrna_27709	lcl|KQ990357.1_mrna_5375			lcl|KQ995661.1_mrna_12347
lcl|KV010635.1_mrna_31510	lcl|KV016243.1_mrna_38876	lcl|KQ998957.1_mrna_16048	lcl|KQ999417.1_mrna_17233	lcl|KV017450.1_mrna_40340	lcl|KV003914.1_mrna_22556			lcl|KV003147.1_mrna_21572
lcl|KQ988583.1_mrna_3415	lcl|KV011878.1_mrna_33412	lcl|KV011858.1_mrna_33259	lcl|KQ993856.1_mrna_10378	lcl|KQ992022.1_mrna_7750	lcl|KQ989685.1_mrna_4827			lcl|KV011855.1_mrna_33252
BGI_novel_G001768	lcl|KQ990357.1_mrna_5352	lcl|KV011895.1_mrna_33525	lcl|KQ996096.1_mrna_13383	lcl|KV021462.1_mrna_44652	lcl|KV006883.1_mrna_26482			lcl|KQ991562.1_mrna_6908
lcl|KV011243.1_mrna_32392	lcl|KV003956.1_mrna_22823	lcl|KV020165.1_mrna_43928	lcl|KV006923.1_mrna_26684	lcl|KQ995695.1_mrna_12666	lcl|KQ992022.1_mrna_7729			lcl|KV018463.1_mrna_41747
lcl|KV006433.1_mrna_26263	lcl|KV014427.1_mrna_36654	lcl|KQ996417.1_mrna_13631	lcl|KV005017.1_mrna_24005	lcl|KV010005.1_mrna_30057	lcl|KQ993171.1_mrna_9624			lcl|KV017496.1_mrna_40634
lcl|KV010173.1_mrna_30707	lcl|KV013947.1_mrna_35665	lcl|KQ996514.1_mrna_14087	lcl|KQ986333.1_mrna_40	lcl|KV005131.1_mrna_24583	lcl|KQ988202.1_mrna_2455			lcl|KV011173.1_mrna_32152
lcl|KQ995303.1_mrna_11603	lcl|KQ991968.1_mrna_7680	lcl|KV020361.1_mrna_44248	lcl|KV010132.1_mrna_30436	lcl|KQ998982.1_mrna_16208	lcl|KV012839.1_mrna_34556			lcl|KQ989114.1_mrna_4021
lcl|KQ987736.1_mrna_1845	lcl|KV001272.1_mrna_19498	lcl|KV019564.1_mrna_42732	lcl|KQ986763.1_mrna_389	lcl|KQ988511.1_mrna_3310	lcl|KV014895.1_mrna_37436			lcl|KV006399.1_mrna_26198
lcl|KV013340.1_mrna_34919	lcl|KQ991092.1_mrna_6480	lcl|KV010132.1_mrna_30367	lcl|KV010338.1_mrna_31120	BGI_novel_G000204	lcl|KV019044.1_mrna_42269			lcl|KV010000.1_mrna_29940
lcl|KV014427.1_mrna_36654	lcl|KQ993007.1_mrna_9254	lcl|KQ996612.1_mrna_14191	lcl|KQ999839.1_mrna_17765	lcl|KV012839.1_mrna_34507	lcl|KV005921.1_mrna_25559			lcl|KV014468.1_mrna_36752
lcl|KV010014.1_mrna_30096	lcl|KQ993830.1_mrna_10199	BGI_novel_G000240	lcl|KV003147.1_mrna_21576	lcl|KV020532.1_mrna_44370	lcl|KV000876.1_mrna_18960			lcl|KV007759.1_mrna_27836
lcl|KV000876.1_mrna_18959	lcl|KV014876.1_mrna_37025	lcl|KV007893.1_mrna_28109	lcl|KV017450.1_mrna_40344	lcl|KQ998120.1_mrna_15425	lcl|KQ993790.1_mrna_9892			lcl|KQ995671.1_mrna_12427
lcl|KV011838.1_mrna_33106	lcl|KV003151.1_mrna_21622	lcl|KV012839.1_mrna_34567	lcl|KQ987226.1_mrna_920	lcl|KQ992573.1_mrna_8805	lcl|KV013071.1_mrna_34819			lcl|KQ990600.1_mrna_5941
lcl|KQ996414.1_mrna_13597	lcl|KV020067.1_mrna_43351	lcl|KQ991042.1_mrna_6293	lcl|KQ996996.1_mrna_14364	lcl|KQ993812.1_mrna_10041	lcl|KQ994489.1_mrna_10716			lcl|KV005017.1_mrna_23986
lcl|KV008727.1_mrna_28737	lcl|KV009368.1_mrna_29348	lcl|KQ996096.1_mrna_13381	lcl|KV002472.1_mrna_20912	BGI_novel_G000224	lcl|KV014877.1_mrna_37046			lcl|KQ999284.1_mrna_16599
lcl|KV020109.1_mrna_43583	lcl|KQ990066.1_mrna_5020	lcl|KQ995297.1_mrna_11458	BGI_novel_G001198	lcl|KV003914.1_mrna_22592	lcl|KQ988979.1_mrna_3579			lcl|KV004542.1_mrna_23247
BGI_novel_G001114	lcl|KV019580.1_mrna_42736	lcl|KV011298.1_mrna_32499	lcl|KV002472.1_mrna_20924	lcl|KQ996399.1_mrna_13497	lcl|KQ990519.1_mrna_5540			lcl|KQ995302.1_mrna_11491
lcl|KQ990063.1_mrna_4933	lcl|KV018098.1_mrna_41063	lcl|KQ996029.1_mrna_13142	lcl|KV021852.1_mrna_44722	BGI_novel_G000884	lcl|KQ992325.1_mrna_7984			lcl|KQ992321.1_mrna_7916
lcl|KQ995304.1_mrna_11648	lcl|KV001333.1_mrna_19763	lcl|KV008774.1_mrna_28824	lcl|KQ996514.1_mrna_14087	lcl|KQ988202.1_mrna_2533	lcl|KV004990.1_mrna_23698			lcl|KQ996499.1_mrna_14062
lcl|KV010156.1_mrna_30556	lcl|KV019049.1_mrna_42362	lcl|KV005017.1_mrna_24005	lcl|KQ991968.1_mrna_7677	lcl|KQ990066.1_mrna_5007	lcl|KV020153.1_mrna_43900			lcl|KQ992348.1_mrna_8135
lcl|KV016225.1_mrna_38728	lcl|KV010687.1_mrna_31753	lcl|KV018098.1_mrna_40997	lcl|KQ999933.1_mrna_18290	lcl|KV019044.1_mrna_42267	lcl|KQ989535.1_mrna_4480			lcl|KV014363.1_mrna_36335
lcl|KQ999839.1_mrna_17763	lcl|KQ993043.1_mrna_9390	lcl|KQ991566.1_mrna_6978	lcl|KQ990066.1_mrna_5002	lcl|KV006349.1_mrna_26059	lcl|KQ988415.1_mrna_2777			lcl|KV000899.1_mrna_19127
lcl|KQ990658.1_mrna_6048	lcl|KV012550.1_mrna_34166	lcl|KQ992990.1_mrna_9154	lcl|KQ997936.1_mrna_15188	lcl|KQ996029.1_mrna_13121	lcl|KV009425.1_mrna_29617			lcl|KQ996399.1_mrna_13528
lcl|KQ999003.1_mrna_16289	lcl|KV015575.1_mrna_38107	lcl|KV010661.1_mrna_31692	lcl|KV130357.1_mrna_46622	lcl|KV004061.1_mrna_23064	lcl|KV016238.1_mrna_38861			lcl|KQ986333.1_mrna_18
lcl|KQ989517.1_mrna_4232	lcl|KV014876.1_mrna_37014	lcl|KV001784.1_mrna_20240	lcl|KQ996969.1_mrna_14288	lcl|KV004061.1_mrna_23063	lcl|KQ993038.1_mrna_9367			lcl|KV003368.1_mrna_22239
lcl|KQ987273.1_mrna_1319	lcl|KV014880.1_mrna_37226	lcl|KQ995689.1_mrna_12610	lcl|KV016685.1_mrna_39325	lcl|KV019621.1_mrna_43049	lcl|KV003899.1_mrna_22434			lcl|KQ999306.1_mrna_16739
lcl|KV005005.1_mrna_23736	lcl|KV019049.1_mrna_42350	lcl|KV010626.1_mrna_31309	lcl|KQ988202.1_mrna_2497	lcl|KQ995778.1_mrna_13013	lcl|KV019049.1_mrna_42371			lcl|KV005707.1_mrna_25195
lcl|KV019588.1_mrna_42836	lcl|KV000901.1_mrna_19157	lcl|KV019065.1_mrna_42445	lcl|KV019588.1_mrna_42823	lcl|KV014877.1_mrna_37035	lcl|KQ997000.1_mrna_14393			lcl|KV001309.1_mrna_19686
lcl|KV017478.1_mrna_40532	lcl|KV010635.1_mrna_31481	lcl|KQ989518.1_mrna_4242	lcl|KV020959.1_mrna_44540	lcl|KQ996455.1_mrna_13868	lcl|KV006378.1_mrna_26144			lcl|KV017293.1_mrna_40212
lcl|KQ995695.1_mrna_12662	lcl|KV003152.1_mrna_21696	lcl|KV004558.1_mrna_23313	lcl|KQ995363.1_mrna_11988	lcl|KV000896.1_mrna_19066	BGI_novel_G001420			lcl|KV007756.1_mrna_27790
lcl|KV000896.1_mrna_19095	lcl|KQ997540.1_mrna_14739	lcl|KV013554.1_mrna_35410	lcl|KV005131.1_mrna_24608	lcl|KQ994489.1_mrna_10717	lcl|KQ995661.1_mrna_12342			lcl|KV005005.1_mrna_23752
lcl|KV011783.1_mrna_32632	lcl|KQ987269.1_mrna_1170	lcl|KV016225.1_mrna_38623	lcl|KV014884.1_mrna_37352	lcl|KV016275.1_mrna_38985	lcl|KQ997936.1_mrna_15191			lcl|KV020017.1_mrna_43335
lcl|KV016225.1_mrna_38675	lcl|KQ992321.1_mrna_7916	lcl|KV020141.1_mrna_43840	lcl|KV007509.1_mrna_27427	lcl|KV014357.1_mrna_36237	lcl|KV011161.1_mrna_32093			BGI_novel_G000049
lcl|KV011871.1_mrna_33342	lcl|KV014852.1_mrna_36922	lcl|KV013472.1_mrna_35320	BGI_novel_G000205	lcl|KV002480.1_mrna_20993	lcl|KQ991593.1_mrna_7233			lcl|KQ990066.1_mrna_4958
lcl|KV014877.1_mrna_37085	lcl|KQ995675.1_mrna_12468	lcl|KV003151.1_mrna_21640	lcl|KQ997619.1_mrna_14991	lcl|KV013941.1_mrna_35569	lcl|KQ997004.1_mrna_14421			lcl|KQ991566.1_mrna_6998
lcl|KQ999507.1_mrna_17494	lcl|KQ996414.1_mrna_13592	BGI_novel_G001528	lcl|KQ997594.1_mrna_14942	lcl|KQ991562.1_mrna_6933	BGI_novel_G002329			lcl|KV007597.1_mrna_27578
lcl|KQ992364.1_mrna_8215	lcl|KV012487.1_mrna_33872	lcl|KV018443.1_mrna_41540	BGI_novel_G000356	BGI_novel_G000456	lcl|KV006347.1_mrna_26024			lcl|KV018098.1_mrna_41037
lcl|KV003153.1_mrna_21726	lcl|KV016225.1_mrna_38687	lcl|KQ988511.1_mrna_3305	lcl|KV014882.1_mrna_37294	lcl|KV008751.1_mrna_28745	lcl|KV014852.1_mrna_36946			lcl|KQ990066.1_mrna_4949
lcl|KV012487.1_mrna_33838	lcl|KQ999428.1_mrna_17300	lcl|KV008815.1_mrna_28925	lcl|KQ986804.1_mrna_550	BGI_novel_G001225	lcl|KV017182.1_mrna_39933			lcl|KV013329.1_mrna_34879
BGI_novel_G001019	lcl|KV019588.1_mrna_42843	lcl|KV014877.1_mrna_37045	lcl|KV013947.1_mrna_35667	lcl|KQ999839.1_mrna_17760	BGI_novel_G001795			lcl|KQ995302.1_mrna_11493
BGI_novel_G001747	lcl|KV015048.1_mrna_37915	lcl|KV016696.1_mrna_39432	lcl|KQ992321.1_mrna_7921	lcl|KV009364.1_mrna_29304	lcl|KV017477.1_mrna_40522			lcl|KQ996469.1_mrna_13915
lcl|KV007458.1_mrna_27168	lcl|KV000914.1_mrna_19221	lcl|KQ999302.1_mrna_16697	lcl|KQ988189.1_mrna_2308	lcl|KQ995736.1_mrna_12873	lcl|KQ986336.1_mrna_68			lcl|KQ995386.1_mrna_12084
lcl|KV014367.1_mrna_36387	lcl|KQ988979.1_mrna_3560	lcl|KQ991570.1_mrna_7028	lcl|KV011915.1_mrna_33589	lcl|KV001976.1_mrna_20513	lcl|KQ999308.1_mrna_16828			lcl|KQ987245.1_mrna_965
lcl|KQ992022.1_mrna_7723	lcl|KV018453.1_mrna_41690	lcl|KV018098.1_mrna_41028	lcl|KV010635.1_mrna_31403	lcl|KV006376.1_mrna_26131	lcl|KQ988199.1_mrna_2356			BGI_novel_G001277
lcl|KQ988193.1_mrna_2351	BGI_novel_G001218	lcl|KQ987720.1_mrna_1729	lcl|KV014393.1_mrna_36507	lcl|KQ988427.1_mrna_2866	lcl|KQ988202.1_mrna_2477			lcl|KQ992326.1_mrna_7999
lcl|KV005002.1_mrna_23724	lcl|KV000866.1_mrna_18880	lcl|KQ990088.1_mrna_5148	BGI_novel_G001055	lcl|KV000740.1_mrna_18835	lcl|KV019585.1_mrna_42758			lcl|KQ992022.1_mrna_7793
lcl|KV001408.1_mrna_19885	lcl|KV019597.1_mrna_42918	lcl|KQ987224.1_mrna_871	lcl|KQ999821.1_mrna_17681	lcl|KQ993020.1_mrna_9331	lcl|KQ997936.1_mrna_15149			lcl|KQ991907.1_mrna_7610
lcl|KQ991027.1_mrna_6192	BGI_novel_G000154	lcl|KQ987720.1_mrna_1759	lcl|KV004558.1_mrna_23301	lcl|KV003883.1_mrna_22374	lcl|KV015671.1_mrna_38424			lcl|KV012839.1_mrna_34521
lcl|KQ988189.1_mrna_2280	lcl|KV002472.1_mrna_20957	lcl|KQ991570.1_mrna_7113	lcl|KQ995303.1_mrna_11514	lcl|KV014884.1_mrna_37349	lcl|KQ998209.1_mrna_15762			lcl|KQ996412.1_mrna_13572
lcl|KV020108.1_mrna_43578	lcl|KV010001.1_mrna_30010	lcl|KQ992531.1_mrna_8672	lcl|KV007458.1_mrna_27126	lcl|KV010132.1_mrna_30430	lcl|KQ988199.1_mrna_2378			lcl|KV001327.1_mrna_19746
lcl|KV003180.1_mrna_21881	lcl|KV012579.1_mrna_34235	lcl|KQ999307.1_mrna_16779	lcl|KQ987269.1_mrna_1265	lcl|KV005689.1_mrna_25097	lcl|KV014923.1_mrna_37633			lcl|KV019044.1_mrna_42303
lcl|KQ992022.1_mrna_7720	lcl|KV016685.1_mrna_39289	lcl|KV023848.1_mrna_44896	BGI_novel_G000618	lcl|KV015652.1_mrna_38380	lcl|KV011838.1_mrna_33136			lcl|KV012487.1_mrna_33842
[truncated: 3,889 more rows]

## Sheet: Figure 2E
	F			FD			SD			A			AD			F4			F4D			A4			A4D			F18			F18D			A18			A18D
[truncated: 392 more rows]

[truncated: 23 more sheets: Figure 2F, Figure 3A, Figure 3B, Figure 3C, Figure 3D, Figure 4B, Figure 5, Figure 6, Figure 7A, Figure 7B, Figure 7C, S1AB Fig, S2AB Fig, S3A Fig, S3B Fig, S4 Fig, S5 Fig, S6 Fig, S7 Fig, S9 Fig …]
